# Supplementary material for: Activated glucocorticoid receptor is an estrogen receptor silencer in ER+ metastatic breast cancer
Source: EMBO Mol Med. 2025 Nov 19;18(1):151–86. doi: 10.1038/s44321-025-00342-z (PMC12808765; doi:10.1038/s44321-025-00342-z)
Supplement: Supplementary file 3 — Dataset EV1 [file 44321_2025_342_MOESM3_ESM.xlsx]

## Sheet: A - D538G_DA ProtDown
	SYMBOL	logFC	p.adj
1	TFF1	-2.18609	8.32e-15
2	CFAP100	-1.93743	0.000186784
3	ABCG2	-1.87226	2.84e-12
4	SLC5A8	-1.84386	2.42e-09
5	BASP1	-1.81789	3.21e-12
6	ANXA6	-1.79643	4.89e-15
7	LGALS3BP	-1.78022	1.67e-11
8	KDELR3	-1.73618	1.16e-06
9	AHSG	-1.7156	9.4e-06
10	HBD	-1.71051	7.03e-06
11	PREX1	-1.6996	1.17e-14
12	KYNU	-1.68533	3.21e-12
13	INS	-1.68423	3.31e-07
14	AFG1L	-1.66618	3.98e-10
15	ARMT1	-1.53017	1.88e-14
16	DCDC2	-1.51583	7.56e-08
17	DBNDD1	-1.49808	5.16e-12
18	DTNA	-1.48394	1.99e-08
19	AMOT	-1.47609	1.16e-06
20	MUTYH	-1.46102	0.00768969
21	CLDN3	-1.45093	5.88e-12
22	MDK	-1.43565	3.57e-10
23	HBA1	-1.43224	4.1e-07
24	PEG10	-1.39107	2.78e-11
25	TMOD2	-1.38231	2.52e-07
26	CDKN1B	-1.37146	1.97e-07
27	PPP1R3B	-1.29648	5.78e-09
28	CLU	-1.25833	1.68e-13
29	METTL8	-1.25559	0.0201607
30	PKIB	-1.24655	4.14e-10
31	EFS	-1.23595	1.13e-08
32	SLC29A1	-1.23357	2.23e-09
33	SLC3A2	-1.22743	9.26e-13
34	CRABP1	-1.22469	8.6e-13
35	SLC1A4	-1.22018	1.76e-10
36	SLC7A5	-1.21347	1.9e-08
37	GFRA1	-1.19591	1.79e-12
38	CALB2	-1.18609	2.79e-14
39	APOC3	-1.16413	2.24e-06
40	FBP1	-1.152	8.32e-13
41	SEMA4C	-1.14291	4.93e-13
42	SLC2A1	-1.1203	1.6e-10
43	GALNT16	-1.12025	2.92e-07
44	ITPK1	-1.10093	6.65e-14
45	PRRT3	-1.09887	2.2e-06
46	SPDEF	-1.0921	3.57e-10
47	YIPF6	-1.09003	2.12e-09
48	WDR11	-1.08877	8.55e-07
49	PGR	-1.08434	4.02e-08
50	LONRF2	-1.06725	6.89e-11
51	PRSS23	-1.06055	8.54e-10
52	PCDH10	-1.06053	6.45e-05
53	OAS3	-1.0462	2.17e-11
54	BCL7A	-1.03839	2.8e-06
55	CAP2	-1.03657	1.47e-14
56	UGT1A6	-1.03515	1.31e-08
57	GCA	-1.03369	2.03e-13
58	CSTA	-1.02733	8.02e-12
59	IFRD1	-1.02008	1.32e-09
60	SULT1A1	-1.01902	1.03e-08
61	SLFN5	-1.01026	2.2e-12
62	ANXA3	-1.00708	2.08e-07
63	TFF3	-0.99944	1.49e-10
64	HID1	-0.996968	3.65e-12
65	RAB30	-0.99657	1.73e-12
66	RARA	-0.989177	2.68e-09
67	SYT1	-0.985842	2.12e-12
68	SLC35E3	-0.984593	8.13e-08
69	SLC7A11	-0.983644	3.79e-08
70	IFIH1	-0.981053	6.38e-05
71	ST8SIA4	-0.976338	4.32e-08
72	OCLN	-0.964941	6.65e-14
73	C1orf167	-0.953315	5.52e-08
74	HMGCS1	-0.948572	9.77e-11
75	PPIL6	-0.947469	2.03e-08
76	DGKE	-0.946981	3.47e-11
77	AGR2	-0.938053	2.72e-09
78	LURAP1L	-0.936838	2.73e-08
79	BRI3BP	-0.936625	8.82e-07
80	CRABP2	-0.931436	2.3e-08
81	MED13L	-0.929458	3.32e-12
82	UBE2L6	-0.926866	4.36e-11
83	ABHD17C	-0.922927	1.18e-06
84	MCRIP2	-0.922266	1.71e-07
85	NCAM2	-0.912342	1.18e-11
86	SLC43A2	-0.910557	1.61e-12
87	FREM2	-0.909917	4.7e-11
88	LRRC8B	-0.907546	2.72e-05
89	MEGF9	-0.906185	2.22e-08
90	ISG20	-0.89058	8.85e-10
91	FAM83B	-0.863261	4.26e-13
92	YBX2	-0.858032	9.82e-08
93	SLC7A2	-0.856369	2.48e-09
94	BBC3	-0.853884	4.26e-09
95	GPAT3	-0.848927	2.9e-06
96	SCRT1	-0.841968	4.84e-05
97	GDF15	-0.83678	1.46e-06
98	PDZRN3	-0.830364	4.9e-07
99	ABAT	-0.824708	9.5e-10
100	BCORL1	-0.823187	1.06e-08
101	NOS1AP	-0.821513	9.08e-09
102	SCD	-0.819666	1.27e-08
103	PKP2	-0.810553	5.74e-11
104	OCC1	-0.809213	2.02e-06
105	NFIA	-0.80838	1.36e-06
106	TMEM128	-0.801293	1.49e-05
107	CNRIP1	-0.800022	7.47e-06
108	NAB2	-0.798893	5.74e-12
109	ANKRD46	-0.798777	2.4e-10
110	HDGFL3	-0.79809	3.98e-10
111	ADAT2	-0.797346	1.99e-05
112	FDFT1	-0.795741	1.1e-10
113	PGPEP1	-0.795401	3.15e-07
114	HIST1H1C	-0.793018	3.36e-05
115	PCDH19	-0.792426	9.71e-07
116	DDX19B	-0.791403	1.79e-08
117	DHCR7	-0.78869	1.02e-10
118	CCSAP	-0.78322	2.39e-06
119	DHX34	-0.780561	7.81e-06
120	TBC1D30	-0.779638	4.56e-12
121	A2M	-0.778219	0.0110822
122	THBS1	-0.774748	1.68e-10
123	GAB2	-0.7746	1.95e-08
124	DOLK	-0.77354	4.44e-05
125	ADGRL3	-0.77305	6.6e-05
126	FOXA1	-0.769277	2.3e-12
127	ZNF783	-0.769238	7.43e-05
128	ADIRF	-0.768867	5.07e-08
129	MARVELD3	-0.768693	6.51e-06
130	MACF1	-0.766776	2.89e-12
131	FAM102B	-0.765226	7.77e-10
132	RIPK2	-0.763297	2.97e-14
133	TRIM3	-0.761096	3.36e-12
134	TSSC4	-0.756721	5.14e-07
135	ZBTB10	-0.756048	4.96e-10
136	MAPK1IP1L	-0.752317	5.61e-05
137	LMCD1	-0.752223	3.27e-10
138	SHOC2	-0.751793	1.25e-11
139	CEBPA	-0.749935	1.41e-08
140	G6PC3	-0.749292	6.35e-06
141	HSPB8	-0.748205	3.3e-08
142	NINJ1	-0.747993	5.54e-07
143	CACNA1F	-0.747604	2.71e-06
144	MBTPS2	-0.746336	1.53e-07
145	SYTL2	-0.746045	5.42e-12
146	MAPT	-0.742234	4.75e-12
147	SLC27A4	-0.740403	1.03e-11
148	WBP2	-0.735789	2.5e-10
149	PRR36	-0.732639	6.77e-10
150	BACE2	-0.731137	5.96e-07
151	SAR1A	-0.728557	1.34e-08
152	AREG	-0.726374	0.000467795
153	EPCAM	-0.725037	8.51e-11
154	GULP1	-0.724407	2.23e-07
155	SNX18	-0.723452	2.95e-10
156	TMCO1	-0.721208	5.43e-07
157	P2RX4	-0.717073	2.41e-09
158	FOLR1	-0.71642	0.000122525
159	EPS15L1	-0.713434	1.01e-11
160	MUC5B	-0.713055	1.32e-06
161	PAGR1	-0.712876	9.11e-05
162	HSPA4L	-0.712444	1.03e-12
163	CRB3	-0.711258	1.13e-05
164	NPRL3	-0.708385	8.19e-05
165	FAM84B	-0.707847	4.49e-10
166	ZNF497	-0.706809	0.000312042
167	SLAIN1	-0.704461	0.00010991
168	IRF6	-0.703844	4.27e-09
169	ALDH1L2	-0.702287	4.2e-05
170	GC	-0.701066	0.0094963
171	FAR1	-0.700255	1.52e-07
172	SDHAF4	-0.694523	2.85e-05
173	IDI1	-0.693358	9.22e-10
174	TTC39A	-0.69273	2.16e-07
175	C10orf88	-0.692618	2.29e-08
176	APOC2	-0.692582	0.000136782
177	TEX30	-0.69188	1.02e-08
178	N4BP3	-0.689515	2.59e-11
179	IGFBP4	-0.688982	2.58e-07
180	SCRN1	-0.688742	3.19e-12
181	CASP7	-0.686934	4.09e-10
182	ERBB2	-0.685932	2.31e-10
183	KCTD15	-0.685644	1.32e-09
184	RNF185	-0.685103	1.75e-06
185	STARD10	-0.683377	6.94e-09
186	NPEPPS	-0.682653	1.46e-14
187	CANT1	-0.681006	1.44e-09
188	RAB26	-0.675211	4.15e-06
189	SMTN	-0.67358	2.69e-06
190	ISOC1	-0.672823	4.55e-10
191	MTHFD2	-0.672488	2.08e-07
192	RCHY1	-0.670705	0.047104
193	AP1M2	-0.670152	1.11e-11
194	CHMP4C	-0.670151	1.4e-06
195	FUT8	-0.667688	1.93e-08
196	NUCB2	-0.666383	5.48e-11
197	DKK1	-0.666346	1.04e-06
198	FAM160B1	-0.666307	5.92e-10
199	B4GALNT1	-0.664849	0.00358036
200	RERG	-0.663679	0.000131757
201	RAB24	-0.663238	1.27e-08
202	SLC35A3	-0.660157	1.54e-08
203	TMEM56	-0.656393	0.000146586
204	YY1AP1	-0.655715	4.84e-05
205	GPT2	-0.653924	1.1e-07
206	KIAA2013	-0.652177	1.15e-10
207	CCDC74A	-0.649248	2.28e-05
208	FAM241A	-0.649099	9.78e-10
209	MZT2B	-0.644824	6.48e-08
210	ARF4	-0.642715	5.16e-07
211	P2RX7	-0.640488	0.00535565
212	PLA2G12A	-0.640347	1.45e-05
213	HIST1H1D	-0.636461	0.000125598
214	MB21D2	-0.636386	1.37e-10
215	RAB27B	-0.636043	0.000152481
216	KHDRBS3	-0.636035	2.34e-06
217	RP2	-0.635257	7.65e-10
218	FAM107B	-0.635144	1.42e-07
219	RBM33	-0.634984	7.25e-08
220	BRD9	-0.633008	0.000191779
221	S1PR3	-0.632272	1.43e-05
222	COL9A3	-0.631838	3.66e-08
223	ITGB5	-0.631209	6.48e-09
224	LITAF	-0.630356	9.21e-07
225	HSPB1	-0.627969	1.27e-07
226	NAA38	-0.627058	9.37e-09
227	HOOK2	-0.623491	8.6e-13
228	COL18A1	-0.622763	3.34e-10
229	RPP25	-0.622558	0.000474413
230	PLD6	-0.622361	1.47e-06
231	GABARAP	-0.620277	2.72e-08
232	ESR1	-0.62014	3.75e-05
233	ECT2	-0.619421	2.09e-10
234	TGFB3	-0.618338	0.00117226
235	RNF149	-0.616969	9.95e-07
236	ITGA2	-0.6168	3.14e-07
237	DHCR24	-0.616701	8.1e-11
238	MPV17L2	-0.615206	1.5e-10
239	GFPT1	-0.615061	1.14e-10
240	GCH1	-0.613895	0.000510888
241	C7orf57	-0.613721	2.47e-06
242	ACLY	-0.611359	1.36e-07
243	NAALADL2	-0.611203	5.67e-06
244	SNAPC3	-0.610598	1.97e-05
245	TMEM168	-0.610589	9.21e-07
246	FIGNL1	-0.607511	3.87e-08
247	BLVRA	-0.606262	1.68e-10
248	FANCD2	-0.605761	3.98e-10
249	LSM14B	-0.603893	5.79e-11
250	ASNS	-0.602813	1.89e-06
251	SNX9	-0.602325	1.63e-09
252	CRLF3	-0.601975	5e-08
253	ISG15	-0.601728	4.34e-07
254	STX18	-0.600399	1e-08
255	AFF3	-0.599972	8.35e-06
256	PAIP1	-0.599087	1.31e-10
257	OTUD5	-0.592663	5.95e-05
258	NOVA2	-0.59256	1.96e-06
259	RALGPS2	-0.592332	1.5e-10
260	AP1S2	-0.592044	2.39e-05
261	LRPAP1	-0.589174	5.48e-11
262	GRK6	-0.589129	5.15e-09
263	RPL27A	-0.588647	1.82e-08
264	TRPS1	-0.588588	4.75e-10
265	MTMR4	-0.588402	3.15e-05
266	POLI	-0.588106	3.52e-06
267	DOLPP1	-0.587955	8.77e-07
268	BCL2	-0.585517	3.19e-05
269	PSPH	-0.585356	4.89e-10
270	EVL	-0.583075	1.6e-07
271	MLKL	-0.582888	8.28e-07
272	SAPCD2	-0.58236	1.92e-10
273	FOXM1	-0.581609	0.00350985
274	CDC123	-0.580938	1.68e-08
275	ATP2B4	-0.578865	1.32e-10
276	RXYLT1	-0.578655	2.08e-05
277	ZCCHC7	-0.578169	1.22e-07
278	RAB17	-0.577661	2.19e-08
279	TMEM9	-0.577023	2.49e-10
280	RBM23	-0.576816	0.00245723
281	DNMT3A	-0.575941	5.13e-10
282	JTB	-0.575709	8.93e-06
283	DBN1	-0.574284	2.44e-07
284	PEX1	-0.573766	2.94e-11
285	MXRA7	-0.573501	0.000706044
286	LMBR1	-0.573393	1.03e-05
287	FAT4	-0.573249	3.03e-05
288	PARP14	-0.572532	2.08e-05
289	AP1AR	-0.57179	1.02e-08
290	PDZD11	-0.570818	5.29e-07
291	NEIL2	-0.56789	5.27e-07
292	PSAT1	-0.566812	2.96e-07
293	SLC35F6	-0.565879	6.3e-06
294	SLC35A1	-0.565869	4.04e-05
295	KIF20A	-0.565684	1.74e-08
296	PPP1R9A	-0.564778	2.27e-09
297	DNMT3B	-0.564068	5.7e-09
298	ABCB6	-0.563292	1.77e-11
299	TRIM25	-0.563211	4.06e-13
300	SPART	-0.562976	6e-10
301	AMER1	-0.562917	8.94e-05
302	C6orf47	-0.562335	1.67e-07
303	ATP2C2	-0.56217	0.000120662
304	FRK	-0.561638	9.41e-09
305	C5AR2	-0.560439	7.29e-06
306	CDH1	-0.558892	2.89e-12
307	RMND1	-0.557144	2.56e-08
308	DUT	-0.55712	1.35e-08
309	BNIP2	-0.55697	6.36e-07
310	PRR3	-0.55688	0.00103232
311	MAGI3	-0.556627	7.72e-09
312	SLC39A9	-0.556537	0.00144353
313	SDF2L1	-0.556435	1.9e-09
314	CNOT2	-0.555702	0.000405392
315	FZD6	-0.555503	2.58e-09
316	CEP290	-0.554997	3.55e-06
317	USP33	-0.552507	8.35e-06
318	SIRT1	-0.551408	3.57e-10
319	CRELD2	-0.551225	5.36e-09
320	SMIM7	-0.549133	3.97e-06
321	HELB	-0.548833	0.000244178
322	TJP3	-0.548138	1.78e-09
323	B4GALT3	-0.547914	5.68e-07
324	TRMT6	-0.547678	9.43e-08
325	RBM38	-0.546435	3.59e-06
326	UNC5C	-0.545648	1.3e-07
327	SOX10	-0.545535	0.00159654
328	USP11	-0.544471	9.4e-09
329	CYP2J2	-0.544337	6.06e-06
330	CIP2A	-0.544225	1.46e-10
331	FBXO27	-0.544214	0.00116519
332	LMX1B	-0.543208	3.75e-06
333	EEF1A2	-0.542827	1.26e-07
334	SLC35E1	-0.542503	9.46e-09
335	BCAS1	-0.541894	8.16e-06
336	ZNF718	-0.541368	2.72e-05
337	ZNF35	-0.541187	0.00100706
338	TRIM36	-0.540605	6.23e-10
339	CD99	-0.540512	1.57e-08
340	BCAT1	-0.539861	3.07e-05
341	WDR76	-0.539485	0.000121612
342	SELENOS	-0.537103	1.26e-06
343	AIG1	-0.537043	1.84e-05
344	KBTBD6	-0.536792	5.07e-08
345	SRBD1	-0.536115	3.99e-10
346	PTGR1	-0.53595	2.47e-08
347	TMSB15A	-0.535671	0.00063326
348	FBLN1	-0.534851	0.000137387
349	SKP2	-0.534576	1.11e-05
350	CEP55	-0.53413	4.65e-10
351	SH3BP1	-0.534003	4.47e-11
352	RAP1GAP	-0.533407	2.13e-08
353	ALKBH3	-0.532133	1.9e-05
354	C1orf226	-0.531922	1.28e-08
355	SEC24D	-0.53133	3.28e-12
356	SP1	-0.531225	2.38e-09
357	RHPN2	-0.530929	4.49e-10
358	EIF4EBP2	-0.530299	1.02e-06
359	SULT1A3	-0.530224	2.45e-10
360	CEP41	-0.529656	8.31e-06
361	WDR17	-0.528404	0.000110626
362	CRYBG1	-0.527668	2.11e-08
363	RNF216	-0.527616	1.14e-07
364	DNPEP	-0.527025	1.58e-10
365	CCDC71	-0.52666	0.000178298
366	LIN37	-0.526576	8.44e-06
367	CLN3	-0.525938	5.34e-06
368	IGF1R	-0.524209	9.54e-11
369	MYO6	-0.523812	1.61e-12
370	DMAC1	-0.523809	0.000786698
371	COX20	-0.523273	1.1e-06
372	EPB41	-0.523217	2.51e-12
373	MPDZ	-0.522208	3.72e-07
374	INPP5F	-0.521691	2.42e-08
375	KNSTRN	-0.520369	1.03e-09
376	GOLGA2	-0.519911	9.12e-11
377	MARVELD1	-0.519769	1.58e-06
378	CREB3L4	-0.519334	0.000210279
379	TIMELESS	-0.519281	5.33e-10
380	IRF9	-0.518256	1.15e-06
381	PCBD2	-0.518102	3.46e-07
382	OSBPL10	-0.517966	1e-07
383	OS9	-0.517626	1.22e-09
384	CELSR2	-0.515934	2.84e-05
385	NGRN	-0.514924	1.26e-06
386	GALNT6	-0.5149	3.58e-11
387	SERF2	-0.513499	0.000108814
388	PTBP2	-0.51321	7.81e-07
389	ERF	-0.513028	0.000302702
390	GBP2	-0.51272	7.81e-08
391	GPR107	-0.512623	8.9e-09
392	PTTG1IP	-0.510225	3.25e-06
393	INCENP	-0.509236	1.26e-09
394	COG2	-0.509106	1.84e-11
395	PLPP6	-0.508876	6.39e-05
396	SC5D	-0.507988	5.52e-11
397	ZNF467	-0.507555	1.33e-06
398	GSDMD	-0.507408	1.22e-09
399	AIF1L	-0.507089	9.31e-09
400	SLC39A10	-0.505721	9.95e-05
401	IGFBP5	-0.505125	5.37e-07
402	TM7SF2	-0.504602	6.66e-07
403	FGFR4	-0.502459	6.48e-06
404	HELLS	-0.501837	1.44e-09
405	ATG13	-0.501657	1.02e-07
406	PTPRF	-0.501138	5.55e-09
407	PDK3	-0.501021	5.48e-11

## Sheet: B - D538G_DA ProtUp
	SYMBOL	logFC	p.adj
1	S100P	3.21462	1.44e-15
2	ACSBG1	3.13781	7.09e-12
3	HSD11B2	3.01424	3.29e-16
4	TRIM29	2.75013	1.99e-15
5	ALCAM	2.70389	8.62e-15
6	SERPINB5	2.59118	5.01e-13
7	ALPP	2.58498	8.82e-13
8	FKBP5	2.53104	6.37e-18
9	S100A2	2.47024	9.98e-16
10	CAV1	2.41744	2.82e-15
11	CABP1	2.39047	2.86e-13
12	CRYAB	2.34417	1.48e-14
13	CAVIN1	2.33874	8.62e-15
14	CD59	2.32468	8.5e-15
15	MAP7D2	2.2867	3.97e-09
16	CALML5	2.27004	1.46e-14
17	PDK4	2.23473	1.02e-10
18	ACE2	2.15578	1.61e-11
19	CA2	2.13445	2.08e-15
20	SCNN1B	2.11387	2.05e-13
21	TGM2	2.07739	1.44e-15
22	SEC14L2	2.06473	1.47e-14
23	SERPINA3	2.05159	4.26e-11
24	SULT1E1	2.03906	6.88e-14
25	MYPN	2.03128	1.34e-14
26	LAMA3	1.99577	2.08e-15
27	GNAI1	1.96394	2.23e-09
28	FAM83A	1.95867	1.97e-11
29	POLB	1.95852	9.87e-08
30	LAMB3	1.95331	9.85e-13
31	PLPP1	1.94755	2.67e-12
32	ANXA1	1.92108	8.5e-15
33	SARG	1.917	3.22e-10
34	ANXA2	1.9101	1.97e-14
35	ALDH3A1	1.90821	1.14e-06
36	S100A9	1.86909	2.03e-11
37	S100A10	1.85592	3.28e-12
38	FAM43A	1.85364	1.6e-11
39	IL18	1.85321	2.31e-09
40	LAMC1	1.85278	1.46e-14
41	PAX9	1.84257	5.71e-11
42	LIMCH1	1.8371	7.18e-13
43	S100A8	1.81316	1.18e-12
44	GSTA4	1.78607	9.26e-13
45	AKAP12	1.77568	6.17e-11
46	STK39	1.75857	8.36e-13
47	TPPP3	1.71853	5.01e-14
48	TIMP2	1.68438	1.69e-09
49	A2ML1	1.67049	2.27e-14
50	DISC1	1.6462	0.000202244
51	COTL1	1.63158	2.85e-11
52	TPM1	1.62549	9.23e-13
53	ARRB1	1.61855	1.39e-12
54	CASP14	1.60697	3.23e-06
55	F3	1.60564	6.82e-09
56	BATF	1.60161	3e-13
57	AHNAK	1.59318	4.94e-14
58	ENPP1	1.581	4.26e-13
59	COL4A1	1.56561	2.58e-07
60	FN1	1.5525	2.91e-11
61	MLEC	1.54317	8.89e-14
62	ABLIM3	1.52214	9.7e-11
63	P3H2	1.51753	3.48e-09
64	FLRT3	1.51158	1.69e-09
65	LGALS3	1.48762	4.94e-14
66	CXCL6	1.46746	3.23e-07
67	S100A7	1.46418	1.32e-10
68	ALDH1A3	1.45065	2.49e-10
69	PRKCD	1.44223	3.29e-16
70	FERMT2	1.44072	1.05e-12
71	CD109	1.43066	1.43e-10
72	LAMB2	1.4223	1.44e-15
73	CAPN2	1.41583	8.5e-15
74	POLR2K	1.36392	3.47e-11
75	STXBP6	1.36365	1.31e-12
76	CHD5	1.35907	1.74e-11
77	IGF2BP3	1.35834	2.24e-10
78	TAGLN	1.35347	1.26e-06
79	SPRR1B	1.34639	9.82e-10
80	FOSL2	1.33892	1.56e-12
81	CMBL	1.33749	1.78e-15
82	SGK1	1.33156	1.73e-08
83	TCAF2	1.33151	5.83e-10
84	MYO1E	1.32653	1.22e-13
85	CASTOR1	1.317	1.29e-07
86	FHL1	1.316	8.36e-10
87	40422	1.30986	2.52e-09
88	GPRC5A	1.30976	2.58e-10
89	CARMIL2	1.30734	2.5e-13
90	ARHGEF37	1.30662	9.75e-11
91	NRP2	1.30223	2.94e-11
92	TSC22D3	1.29997	1.35e-10
93	LOXL2	1.29784	8.51e-11
94	PRDX5	1.28693	2.54e-09
95	DOCK4	1.28569	3.56e-13
96	PDLIM1	1.28195	2.55e-12
97	EFHD1	1.27233	4.22e-09
98	UPK3BL1	1.26811	3.53e-11
99	SULT2A1	1.26658	1.33e-10
100	IGF2BP2	1.26454	1.37e-10
101	MTFR1L	1.25768	6.08e-11
102	PLSCR3	1.25022	5.03e-07
103	NDRG1	1.23343	9.15e-08
104	CYCS	1.22842	1.02e-10
105	KLRG2	1.22762	7.84e-07
106	GALNT2	1.22061	1.43e-13
107	CYP4F3	1.2187	1.48e-10
108	TFEB	1.2078	4.36e-12
109	GNAO1	1.20659	1.02e-09
110	SCNN1G	1.20633	1.83e-10
111	TFAP2D	1.204	2.07e-05
112	NAMPT	1.19012	2.05e-13
113	N4BP2L2	1.18924	2.63e-09
114	SLC22A5	1.18535	8.42e-09
115	NEURL1	1.17328	3.72e-09
116	SNX27	1.17033	1.28e-13
117	SPRR3	1.16749	9.82e-08
118	ACSL1	1.16538	2.11e-12
119	UGP2	1.16163	8.62e-15
120	CHML	1.15661	2.35e-10
121	S100A11	1.14662	5.71e-10
122	LGALS1	1.14452	7.5e-11
123	TACC2	1.13823	9.32e-14
124	CAMK2N1	1.13641	3.43e-08
125	NEBL	1.13414	9.68e-12
126	ZFP36L1	1.13267	4.09e-10
127	TNS3	1.13129	1.55e-13
128	CYP4F22	1.1266	1.35e-08
129	ATP5F1C	1.12301	1.48e-14
130	EPHA2	1.12177	3.66e-08
131	RASAL1	1.12067	1.44e-14
132	LYN	1.1198	5.34e-10
133	LHFPL2	1.11364	1.55e-07
134	NHS	1.11065	1.95e-08
135	KLK6	1.11023	1.14e-09
136	CSRP2	1.10755	3.05e-11
137	ACOT13	1.10614	4.29e-11
138	TMSB10	1.10222	9.64e-11
139	ACAP3	1.09995	5.01e-08
140	TMBIM6	1.09934	5.23e-06
141	SYBU	1.09222	5.65e-12
142	PPIA	1.07684	5.02e-08
143	PGC	1.0752	4.75e-11
144	ACSF2	1.07242	3.37e-15
145	CISD3	1.07068	5.29e-09
146	FBXO5	1.0686	3.99e-05
147	FHL2	1.06311	7.04e-07
148	COL5A1	1.06028	3.54e-10
149	SNRPB	1.05053	5.33e-11
150	HOMER3	1.04971	9.87e-10
151	ACAA2	1.04167	2.9e-13
152	SH3TC1	1.03732	2.29e-09
153	CES2	1.03323	2.97e-10
154	BARD1	1.03208	0.000989912
155	B3GNT3	1.03105	4.32e-10
156	PON2	1.02663	6.21e-07
157	PADI2	1.02489	2.17e-06
158	ATP5MD	1.02362	8.07e-12
159	ZNF185	1.02016	1.34e-10
160	SPSB1	1.01737	1.83e-10
161	RHOBTB3	1.00702	5.48e-11
162	ISOC2	0.994199	3.01e-08
163	HMCN1	0.988978	2.71e-09
164	MB	0.985515	8.54e-10
165	FAM129B	0.984629	1.12e-10
166	TNS4	0.980783	9.77e-11
167	RPL35	0.975496	5.2e-07
168	OTULINL	0.975216	1.56e-08
169	DDC	0.973692	1.85e-05
170	NDRG4	0.972752	7.42e-08
171	GSTA3	0.972533	5.73e-08
172	DSTN	0.972021	1.5e-08
173	TFCP2L1	0.971833	3.07e-05
174	BRSK2	0.966437	7.2e-07
175	FUNDC2	0.965437	3.7e-08
176	LEF1	0.962204	3.73e-06
177	ABLIM1	0.959781	5.51e-07
178	ECH1	0.957083	2.07e-12
179	MAOA	0.95639	7.67e-10
180	TP53I3	0.955006	1.05e-11
181	TGM1	0.951849	7.46e-09
182	CHCHD7	0.951386	1.65e-09
183	BCAR3	0.949983	5.77e-11
184	XPA	0.949955	1.97e-07
185	GGNBP2	0.947423	4.75e-07
186	ARHGAP26	0.946996	2.8e-09
187	MARCKS	0.945416	4.75e-10
188	CEACAM5	0.939074	1.44e-05
189	TBC1D14	0.932618	1.17e-05
190	SOX9	0.93027	6.54e-11
191	SPNS1	0.927455	2.48e-08
192	MRPS10	0.925328	2.27e-09
193	FLNB	0.924451	1.27e-13
194	CHCHD10	0.922523	2.86e-09
195	P4HA2	0.918881	6.83e-11
196	KLF3	0.917062	7.52e-08
197	NDUFA6	0.915407	2.44e-12
198	ZSCAN29	0.914575	0.000592793
199	ITGA6	0.914394	9.35e-10
200	SRGAP2	0.911405	4.65e-14
201	RPS16	0.907233	1.05e-08
202	GLRX2	0.902609	3.54e-06
203	OAT	0.90005	2.78e-11
204	BCL6	0.898794	1.5e-10
205	FADS1	0.896245	1.84e-09
206	DBI	0.894573	1.02e-08
207	KANK2	0.893557	4.7e-12
208	MAP2	0.89236	2.23e-09
209	PSMA3	0.890293	3.21e-12
210	RTN1	0.887746	2.03e-07
211	OGDHL	0.887703	5.65e-08
212	TOM1L2	0.879813	6.93e-11
213	JPH4	0.87872	1.8e-07
214	PHLDB2	0.878678	4.38e-07
215	GDPD3	0.877016	1.84e-11
216	SUMO3	0.873086	4.35e-07
217	AHNAK2	0.871659	3.78e-09
218	JUNB	0.870899	1.11e-13
219	DLG5	0.870883	1.53e-12
220	NEDD9	0.868995	1.65e-06
221	MELTF	0.867331	1.69e-09
222	RAB6B	0.864828	2.52e-05
223	MYC	0.861152	8.05e-05
224	MYDGF	0.861047	1.31e-10
225	ADK	0.859268	6.56e-11
226	S100A16	0.859261	5.37e-07
227	SNRPD3	0.858915	7.22e-08
228	PMM1	0.855059	5.5e-05
229	TMEM134	0.848139	8.38e-07
230	BAIAP2L1	0.84745	1.98e-11
231	PLEC	0.846994	2.92e-12
232	P4HA1	0.846824	3.78e-08
233	CRAT	0.84588	3.56e-09
234	ACADS	0.845331	1.61e-12
235	SUMO2	0.8448	2.08e-06
236	IDUA	0.844696	1.89e-09
237	MTSS1L	0.843548	1.2e-12
238	IDH3G	0.840189	1.61e-13
239	BMP7	0.839638	7.15e-08
240	ACVR2A	0.836342	6.2e-07
241	ETFDH	0.831155	6.11e-12
242	PTPRJ	0.82816	1.42e-07
243	TACO1	0.825647	1.74e-11
244	LSM2	0.820914	1.29e-08
245	GM2A	0.815764	2.56e-09
246	CHPT1	0.813354	6.11e-09
247	COASY	0.812782	5.37e-10
248	ENDOG	0.811848	2.6e-08
249	ACSS3	0.810822	3.08e-09
250	ZNF184	0.808492	0.000785837
251	FOXO1	0.802109	1.41e-10
252	DIAPH2	0.797807	7.06e-09
253	THEM4	0.795577	5.21e-09
254	ANXA11	0.795302	4.33e-11
255	TOM1	0.794471	7.23e-10
256	JAK1	0.791685	1.34e-05
257	CALD1	0.789149	1.91e-10
258	AGRN	0.787816	1.34e-14
259	ZNF395	0.78631	3.04e-05
260	SH3BGRL	0.785686	2.82e-09
261	TMEM43	0.78379	1.39e-13
262	GUSB	0.783448	4.27e-11
263	CD151	0.78153	7.44e-06
264	HOMER2	0.780155	3.79e-10
265	ABCC3	0.779497	2.25e-06
266	GNB2	0.778749	2.3e-10
267	CLDN7	0.778534	8.43e-07
268	DAB2	0.776437	6.64e-06
269	LPIN1	0.776214	7.58e-10
270	ACADVL	0.771588	2.29e-09
271	LMO7	0.771478	1.66e-11
272	GMPR	0.769101	9.42e-11
273	TNFRSF10B	0.768563	1.22e-08
274	CA8	0.767905	5.12e-09
275	COX7A2L	0.767268	2.18e-11
276	EIF4A2	0.763515	6.9e-09
277	ASAP1	0.758566	1.09e-10
278	ASAP3	0.755754	9.12e-11
279	SHMT1	0.754372	1.98e-10
280	TES	0.753712	3.24e-12
281	LAGE3	0.753133	5.19e-09
282	RAB6D	0.75229	1.9e-05
283	RAN	0.75102	5.79e-11
284	PTP4A2	0.748387	1.66e-05
285	FSTL3	0.747393	2.62e-06
286	COX7A2	0.746315	2.63e-07
287	COX5B	0.744901	1.44e-09
288	CDKN2B	0.744751	1.73e-09
289	SRD5A3	0.742483	8.59e-06
290	SLC9A1	0.742007	1.67e-11
291	EZR	0.740571	8.62e-14
292	MCU	0.739406	5.86e-10
293	ITPRIP	0.738174	2.11e-12
294	SRM	0.734895	9.64e-13
295	L1CAM	0.733129	2.75e-06
296	PPL	0.732738	2.65e-09
297	PYGL	0.731893	1.74e-11
298	FIS1	0.730058	2.42e-07
299	SRI	0.728424	2.11e-12
300	COL6A1	0.728312	3e-11
301	ANXA4	0.727945	2.61e-10
302	PRR15L	0.727356	1.94e-10
303	SFXN3	0.72657	4.25e-08
304	ACP6	0.726468	2.91e-09
305	HIST1H3A	0.725296	0.00128572
306	CAPN13	0.723107	5.12e-07
307	COL6A2	0.722899	7.28e-07
308	NPC2	0.721047	8.42e-11
309	HSPB11	0.718412	5.31e-11
310	S100A13	0.716395	2.65e-07
311	RAD51	0.716148	2.71e-07
312	PXN	0.712648	8.16e-10
313	ARPC1A	0.710702	8.86e-12
314	RPL22	0.708	1.25e-09
315	SLC25A5	0.706984	8e-10
316	C1orf21	0.706722	1.02e-08
317	NWD2	0.706717	0.00346964
318	FXYD3	0.705081	1.3e-09
319	ZNF324	0.704632	7.81e-08
320	SRGAP2C	0.701957	6.21e-06
321	SUN2	0.701403	4.75e-11
322	ANP32A	0.700437	7.9e-07
323	MGST1	0.700337	3.05e-11
324	DCXR	0.699312	1.11e-11
325	SOWAHC	0.697454	7.44e-06
326	RPL38	0.695364	9.83e-07
327	CORO2A	0.695056	9.67e-10
328	ACOX1	0.692989	3.93e-10
329	MAP1B	0.692654	1.15e-08
330	MUC1	0.690016	7.77e-09
331	PMFBP1	0.689311	1.98e-07
332	TBC1D2	0.689221	1.56e-09
333	CPEB4	0.686235	3.03e-06
334	GPC1	0.686222	2.3e-05
335	PET100	0.686112	2.62e-06
336	TCEAL4	0.685206	1.73e-10
337	ACAD8	0.685094	3.72e-10
338	ANO6	0.683984	1.66e-08
339	VDAC1	0.683944	9.34e-12
340	SKA3	0.683297	7.38e-09
341	PAPSS2	0.682546	9.02e-10
342	DMAC2L	0.681143	3.28e-10
343	LMAN2L	0.679536	4.75e-10
344	C1GALT1	0.679522	5.98e-06
345	PTK2B	0.67882	6.01e-09
346	PNMA1	0.67679	4.97e-06
347	DENND2C	0.6758	5.86e-08
348	TPD52	0.673786	8.01e-08
349	HIC2	0.672883	0.00357664
350	MPC1	0.672244	0.000318693
351	STXBP5	0.670818	5.46e-09
352	ITM2B	0.670542	5.18e-09
353	SASS6	0.670107	6.11e-09
354	BORCS6	0.666802	5.21e-06
355	TPP1	0.666572	6.05e-09
356	PTGES	0.665164	4.25e-08
357	ATPAF2	0.66108	3.79e-10
358	PDXK	0.660095	4.58e-08
359	POP7	0.660067	2.95e-10
360	AQP3	0.659774	7.36e-06
361	NOP10	0.659559	9.19e-09
362	FABP5	0.65949	9.14e-11
363	CTSB	0.658565	3.36e-08
364	CLTB	0.658557	3.22e-10
365	PSMB3	0.658536	4.58e-07
366	STK38	0.658021	4.73e-10
367	ARF5	0.656234	5.77e-05
368	ASAP2	0.655368	1.25e-09
369	COX11	0.652784	3.56e-09
370	HNRNPD	0.651008	1.9e-08
371	FAM102A	0.649876	2.86e-08
372	LAMA5	0.648893	5.49e-12
373	ENPP4	0.648713	1.64e-05
374	SASH1	0.648278	8.82e-07
375	RAP2C	0.647545	0.000125955
376	GORASP1	0.647484	0.000472583
377	HERC4	0.646216	1.98e-11
378	HDAC7	0.64607	1.96e-10
379	RMDN1	0.645287	7.68e-08
380	TOMM5	0.645221	1.07e-06
381	MGLL	0.644674	7.29e-05
382	ANKRD13A	0.64465	1.19e-05
383	CHMP1B	0.643365	9.83e-09
384	FBXO2	0.643216	9.18e-08
385	TUBA4A	0.642751	8.92e-11
386	APRT	0.642543	1.72e-09
387	S100A4	0.642494	1.94e-08
388	PIAS3	0.641278	0.000352919
389	RDX	0.640617	6.81e-11
390	NR1H2	0.63987	6.85e-06
391	C6orf106	0.639678	2e-10
392	STOM	0.638312	7.33e-07
393	RALY	0.636935	1.38e-09
394	FGD4	0.636738	1.35e-08
395	TBC1D8	0.635756	2.08e-09
396	RHBDF1	0.634401	1.6e-06
397	PPP2CB	0.634338	2.77e-09
398	GSR	0.633258	1.02e-11
399	ATP5F1A	0.632705	2.78e-11
400	CCNYL1	0.632585	9.29e-11
401	MFGE8	0.632572	0.00034954
402	NDUFA10	0.632472	1.4e-10
403	ATP5PF	0.630211	1.8e-10
404	TEAD1	0.62944	3.42e-09
405	NEU1	0.627852	4.96e-10
406	STAT5B	0.62757	6.76e-09
407	CD81	0.625089	4.08e-06
408	RBMXL1	0.624141	2.26e-09
409	DSG2	0.623994	6.29e-10
410	PSMG1	0.623786	3.44e-07
411	CLIC3	0.622779	1.12e-08
412	CUTA	0.622084	2.35e-06
413	SHROOM3	0.621902	0.000151025
414	PLOD2	0.621839	3.83e-07
415	LAMTOR2	0.621643	1.54e-06
416	COMTD1	0.620988	2.24e-09
417	RNF170	0.62083	0.000424361
418	PHLDA3	0.620615	5.7e-05
419	SQOR	0.61961	6.22e-10
420	GIPC1	0.617989	4.97e-09
421	MICAL1	0.617206	1.24e-08
422	PSMG3	0.617061	3.52e-10
423	OGDH	0.61484	8.82e-13
424	NFIC	0.614633	3.09e-08
425	RARG	0.61398	7.66e-10
426	SLC26A2	0.613891	3.55e-06
427	GLUL	0.612344	2.47e-05
428	SLC25A24	0.612077	6.83e-11
429	PLCD1	0.611722	4.94e-11
430	MCCC2	0.611407	3.55e-10
431	PSMB4	0.610469	2.83e-09
432	RBPMS	0.6104	6.96e-07
433	DYNC1I1	0.610288	1.03e-05
434	SFN	0.609279	1.29e-10
435	GHITM	0.608441	8.94e-10
436	RUNX1	0.608165	7.32e-09
437	ATP5MG	0.60783	1.45e-08
438	PQLC1	0.607143	1.06e-06
439	B3GLCT	0.605107	0.000233012
440	ETFB	0.603345	2.3e-10
441	WARS2	0.602943	1.49e-09
442	SH3YL1	0.602814	2.6e-08
443	UBE2I	0.601392	1.59e-07
444	C1GALT1C1	0.599583	5.87e-08
445	TAX1BP3	0.598988	8.54e-05
446	CD47	0.596325	3.28e-07
447	ACYP2	0.594747	3.76e-08
448	ACOT9	0.593278	5.88e-12
449	ANKRD50	0.592774	9.64e-11
450	PRMT1	0.592515	3.18e-09
451	AKR1C3	0.592137	1.69e-06
452	GLUD1	0.591747	4.16e-11
453	MTFMT	0.590142	0.000206824
454	SYDE2	0.5896	0.000117368
455	ATP1B3	0.588294	1.22e-08
456	EPB41L2	0.588181	2.78e-11
457	S100A6	0.58806	3.51e-06
458	HK1	0.587918	1.03e-11
459	HIP1R	0.587489	5.55e-10
460	GUK1	0.587184	2.34e-08
461	GALT	0.586827	5.24e-09
462	TMEM127	0.586518	0.000110275
463	CREG1	0.58636	8.71e-09
464	MT-CO3	0.585561	1.65e-07
465	RND3	0.585526	1.8e-06
466	ETHE1	0.585165	1.8e-09
467	OPLAH	0.583362	8.72e-12
468	WDR45B	0.58321	5.14e-08
469	ID3	0.582789	4.94e-05
470	NEK2	0.581387	0.000764308
471	CD58	0.581349	1.78e-09
472	SH2D3A	0.581039	2.38e-09
473	SMYD3	0.580818	0.000510888
474	RPUSD3	0.578236	3.47e-10
475	PMPCB	0.578088	2.43e-12
476	ARMC1	0.577968	3.58e-11
477	RPL30	0.576591	4.17e-09
478	TMEM17	0.57632	1.38e-05
479	DOCK1	0.574375	5.02e-10
480	ARHGDIA	0.57323	3.21e-12
481	NDUFS1	0.571276	1.18e-11
482	NPC1	0.571201	6.24e-09
483	PER1	0.56965	0.00293162
484	VDAC2	0.568142	2.81e-07
485	RPLP0	0.567865	4.63e-10
486	ERLIN2	0.567763	2.3e-10
487	LYRM9	0.567072	3.9e-05
488	ATP5PO	0.565473	8.79e-08
489	BPNT1	0.564023	1.02e-10
490	NEDD8	0.563533	4.66e-08
491	NDUFA13	0.562508	9.02e-10
492	HKR1	0.561997	0.0126322
493	GPN3	0.560103	1.84e-07
494	PDLIM2	0.559291	2.77e-06
495	PROSER2	0.559168	3.04e-05
496	NAAA	0.559064	1.61e-08
497	ATP5F1B	0.558437	8.57e-09
498	BAIAP2	0.55835	9.02e-10
499	LDLRAP1	0.554732	2.33e-08
500	XPNPEP1	0.554701	2.38e-09
501	PYGB	0.55421	2.64e-09
502	C20orf27	0.551543	2.68e-09
503	CCND1	0.551087	8.05e-06
504	ADGRA2	0.550431	3.01e-06
505	FKBP9	0.550066	4.29e-11
506	TRIM13	0.549825	2.52e-05
507	PFKFB2	0.549628	6.26e-12
508	CISD1	0.549559	2.33e-07
509	SNRPF	0.548744	0.000102287
510	ACP1	0.548399	6.41e-08
511	BCL2L1	0.546409	1.84e-09
512	ITGB6	0.545241	1.84e-09
513	SLC25A3	0.544886	5.31e-11
514	MVP	0.544243	3.52e-07
515	CASTOR2	0.542486	9.07e-06
516	FBXL8	0.541452	0.000849665
517	GALK1	0.540689	3.57e-10
518	PARP2	0.540318	0.000411821
519	EXOG	0.540253	9.21e-10
520	QKI	0.540069	7.81e-07
521	RTL8C	0.539665	2.95e-09
522	CDC42EP3	0.538926	1.55e-05
523	PIGU	0.537977	9.59e-09
524	GSTK1	0.537852	1.68e-10
525	TP53	0.537262	0.00348818
526	NUDT16	0.537137	2.03e-07
527	MPZL2	0.536907	4.87e-06
528	ETNK1	0.536433	1.02e-08
529	CDCA4	0.535902	0.000118069
530	COA6	0.535802	7.29e-10
531	PTAR1	0.53549	1.29e-06
532	CTSA	0.532786	8.77e-07
533	ZNF114	0.532125	9.3e-07
534	NDUFAB1	0.53191	5.32e-09
535	POFUT1	0.531603	1.18e-11
536	LDHA	0.531571	9.74e-08
537	PI4K2A	0.531469	2.59e-09
538	TMEM120A	0.530917	4.07e-08
539	DLD	0.530607	1.21e-10
540	ABHD17B	0.530457	0.0141432
541	TCEAL3	0.529743	2.9e-09
542	NEK7	0.52846	4.71e-09
543	COX5A	0.528417	6.14e-07
544	LSM5	0.528013	0.00371809
545	NDUFA4	0.527869	6.79e-10
546	PGAM1	0.527544	4.43e-10
547	FKBP11	0.526824	1.6e-05
548	RPS17	0.525997	1.57e-07
549	COX6C	0.525715	2.95e-08
550	RAB11FIP1	0.525575	5.96e-11
551	CORO7	0.523935	1.84e-11
552	ANKRD2	0.52309	2.68e-09
553	PEAK1	0.522664	2.11e-05
554	RTL6	0.522174	0.000173637
555	GBP7	0.522109	0.00642258
556	HPDL	0.521689	1.66e-11
557	B4GALT4	0.521378	0.000429485
558	SCLT1	0.520968	6.49e-05
559	RPP21	0.520448	0.000886024
560	PTEN	0.520008	8.86e-10
561	PLOD3	0.51915	5.52e-09
562	NIP7	0.51911	4.61e-07
563	TUFT1	0.518072	2.78e-07
564	CDC42EP4	0.516495	1.3e-06
565	TCP11L1	0.514956	2.67e-06
566	CALHM2	0.51481	2e-07
567	CALCOCO1	0.513303	5.21e-09
568	NPEPL1	0.513298	5.42e-10
569	UGCG	0.513294	2.18e-05
570	PCYOX1L	0.512697	5.47e-09
571	WIPI1	0.512225	4.72e-07
572	CYB5A	0.51146	6.23e-06
573	PGM2	0.511391	6.8e-11
574	SLC25A20	0.511263	1.47e-07
575	RAB4A	0.510961	1.49e-07
576	LYRM4	0.510451	3.28e-10
577	ALDH3B1	0.509736	0.000210231
578	MFN2	0.508724	2.03e-10
579	ZFYVE21	0.50854	1.14e-07
580	TTC39B	0.507947	6.38e-05
581	CTNNBL1	0.507841	2.3e-10
582	EPN2	0.507514	1.57e-07
583	ETFA	0.506484	2.41e-07
584	PSAP	0.506338	3.52e-07
585	CKM	0.506247	0.000167047
586	ABRACL	0.506077	0.0464998
587	S100A14	0.505511	3.25e-07
588	ZBBX	0.504824	5.55e-05
589	FUCA1	0.504765	1.24e-06
590	ACADM	0.504278	3.81e-09
591	WDR77	0.503852	5.83e-07
592	MRPS36	0.503742	1.43e-05
593	NDUFA11	0.503429	2.33e-07
594	MDH2	0.503085	1.06e-07
595	NDUFS3	0.502923	1.32e-11
596	PCTP	0.502548	1.6e-06
597	MRPS11	0.502151	2.68e-09
598	ABCC1	0.500971	9.32e-11
599	SSH1	0.500954	5.36e-05

## Sheet: C - Y537S_DA ProtDown
	SYMBOL	logFC	p.adj
1	TFF1	-2.03525	4.59186e-08
2	INS	-1.89597	4.53789e-05
3	AREG	-1.77906	7.65883e-06
4	KYNU	-1.73609	6.00605e-07
5	HBD	-1.72416	0.000289314
6	ANXA6	-1.68781	6.8508e-08
7	HBA1	-1.68554	5.17928e-05
8	BASP1	-1.65202	1.00292e-07
9	KDELR3	-1.63864	4.34953e-05
10	PCP4	-1.638	2.3077e-07
11	AHSG	-1.61355	0.000529305
12	AMOT	-1.61187	7.78666e-05
13	ARMT1	-1.60927	4.59186e-08
14	SLC5A8	-1.59562	5.65342e-07
15	CRABP1	-1.52097	1.58531e-07
16	TMOD2	-1.51209	6.76409e-05
17	MOCS2	-1.44074	8.76856e-06
18	PPM1E	-1.43648	2.35616e-06
19	PPP1R3B	-1.39153	7.86466e-06
20	FDFT1	-1.39151	6.8508e-08
21	PREX1	-1.37357	9.95759e-08
22	PEG10	-1.37082	1.48777e-06
23	CLDN3	-1.36932	8.36211e-07
24	DCDC2	-1.35672	1.54807e-05
25	PDZK1	-1.35397	6.95376e-07
26	METTL8	-1.33107	0.0186655
27	LONRF2	-1.32223	6.08708e-07
28	CFAP100	-1.30554	0.00835131
29	MOCS2	-1.28747	1.20202e-07
30	ST8SIA4	-1.28017	9.51336e-07
31	SCIN	-1.2734	1.97952e-06
32	LMCD1	-1.2698	3.3743e-07
33	SYT1	-1.26446	5.8856e-08
34	CALB2	-1.26121	6.33927e-08
35	FBP1	-1.25521	1.86174e-07
36	BCL2	-1.23852	1.21557e-06
37	AFG1L	-1.21384	1.85473e-05
38	ISG20	-1.21011	5.24136e-07
39	TFF3	-1.205	4.79244e-07
40	TTC39A	-1.19033	2.5967e-06
41	SLC1A4	-1.17483	4.50003e-06
42	PDLIM3	-1.1728	3.11797e-07
43	NCAM2	-1.1639	1.09035e-07
44	RAB30	-1.15657	2.33739e-07
45	SULT1A1	-1.15517	2.79342e-06
46	HMGCS1	-1.14942	8.24316e-07
47	CLU	-1.1474	3.67409e-07
48	RBBP8	-1.14636	1.35191e-07
49	ISG15	-1.13372	1.21402e-06
50	A2M	-1.13042	0.00630564
51	PRSS23	-1.12467	1.15745e-06
52	KIAA1324	-1.12011	4.65221e-07
53	TMEM56	-1.08506	7.66659e-05
54	OAS3	-1.0837	1.00376e-06
55	DBNDD1	-1.0701	1.55063e-06
56	GFRA1	-1.06903	1.07035e-07
57	CRABP2	-1.06497	6.1917e-06
58	LGALS3BP	-1.05961	3.13024e-05
59	SPDEF	-1.05673	5.10322e-06
60	APOC3	-1.05224	7.53833e-05
61	MDK	-1.05219	8.26486e-06
62	PKIB	-1.0488	3.53806e-06
63	AP1S2	-1.03919	3.94606e-05
64	SLC3A2	-1.0283	7.80583e-07
65	NOS1AP	-1.02376	6.36593e-06
66	EVL	-1.0154	9.19593e-07
67	NAB2	-1.0126	4.72563e-08
68	ABAT	-1.01181	3.42643e-06
69	GAB2	-1.0111	4.50003e-06
70	GCA	-1.0111	6.33927e-08
71	ITPK1	-1.00958	4.17526e-08
72	ANXA3	-1.00304	3.54074e-05
73	HID1	-0.987419	5.19097e-07
74	ITGA2	-0.985112	2.5536e-06
75	GCH1	-0.983806	0.000612188
76	FOLR1	-0.980528	2.77274e-06
77	ABCG2	-0.978906	6.9488e-06
78	STARD10	-0.964149	2.1774e-06
79	SLC2A1	-0.963813	7.41413e-07
80	SEC24D	-0.946563	4.67243e-08
81	SLC7A2	-0.943688	3.7713e-06
82	BLVRA	-0.937223	3.3743e-07
83	ANKRD46	-0.92948	2.42968e-07
84	PSAT1	-0.928395	1.59174e-05
85	IRF9	-0.922799	4.75852e-06
86	PTGR1	-0.919631	8.47526e-07
87	LRRC8B	-0.911848	0.00110418
88	OCC1	-0.90488	6.5794e-06
89	FBP2	-0.903809	1.87881e-06
90	SLC7A11	-0.903279	0.000109231
91	PRRT3	-0.902778	8.92689e-05
92	GULP1	-0.890056	2.19067e-05
93	FAM102B	-0.888932	2.72536e-06
94	SLC7A5	-0.884852	0.00040942
95	CAP2	-0.882612	5.64813e-07
96	PRR36	-0.880217	5.6692e-07
97	OCLN	-0.880046	2.89274e-07
98	APOC2	-0.878815	8.92689e-05
99	MLKL	-0.876164	3.42643e-06
100	SEMA4C	-0.876025	1.46863e-06
101	GGT3P	-0.871215	7.68945e-06
102	DDX58	-0.870869	4.06992e-05
103	PARP14	-0.867644	0.000294155
104	PCDH19	-0.865106	0.000765638
105	PGPEP1	-0.862345	2.7677e-05
106	DOK7	-0.854284	0.00132685
107	EPCAM	-0.844854	8.47526e-07
108	DHCR24	-0.842666	8.13614e-07
109	THBS1	-0.839614	8.29591e-07
110	UGT1A6	-0.839532	0.000103387
111	AGR2	-0.829613	1.89685e-05
112	CEBPA	-0.81257	8.28244e-06
113	FUT8	-0.810184	1.77791e-06
114	IRF6	-0.807599	6.70942e-06
115	TRIM3	-0.807002	4.94446e-07
116	DKK1	-0.806176	9.70842e-05
117	FKBP4	-0.805706	2.47873e-07
118	IFRD1	-0.803587	1.66287e-05
119	PGR	-0.803289	2.5444e-05
120	FAM84A	-0.802492	0.00113649
121	GFPT1	-0.799528	1.1679e-07
122	GDF15	-0.798841	3.5512e-05
123	TJP3	-0.79754	1.19633e-06
124	SERPINA1	-0.794384	0.000226809
125	MUC5B	-0.78713	2.93791e-05
126	37865	-0.781646	4.24885e-07
127	LMX1B	-0.781476	2.69421e-05
128	CXXC5	-0.780223	0.0029847
129	ASNS	-0.780134	0.000193045
130	LXN	-0.779076	3.14709e-05
131	FAM160B1	-0.778765	1.4486e-06
132	PKP2	-0.77426	5.25138e-07
133	GPT2	-0.771701	5.52723e-05
134	IDI1	-0.771055	1.08693e-06
135	NEIL2	-0.76623	1.83698e-05
136	USP11	-0.766031	1.21402e-06
137	CANT1	-0.764996	9.88487e-06
138	LURAP1L	-0.764582	3.17181e-05
139	MYOC	-0.762732	1.48706e-05
140	SYTL2	-0.761232	8.13197e-07
141	DGKE	-0.759296	4.81395e-07
142	SCRN1	-0.757963	5.35179e-07
143	MACF1	-0.755256	5.47315e-07
144	UBE2L6	-0.751388	1.68811e-05
145	TEX30	-0.75109	2.31824e-05
146	MTHFD2	-0.751021	0.000173016
147	RP2	-0.746849	9.35479e-07
148	RERG	-0.744391	0.000613955
149	RCHY1	-0.744041	0.00688956
150	DHX34	-0.744023	0.000402395
151	FBLN1	-0.741541	0.000247293
152	HSD3B7	-0.730535	0.000277653
153	FAR1	-0.729982	0.000101647
154	RXYLT1	-0.729835	0.000196444
155	PLD6	-0.729347	5.77312e-05
156	ABHD17C	-0.729112	0.000415176
157	GPR39	-0.725026	0.0103804
158	SLC12A2	-0.720203	3.54074e-05
159	SNX18	-0.720174	3.42643e-06
160	RARA	-0.715839	1.12407e-05
161	PALLD	-0.714256	3.51015e-06
162	SLC29A1	-0.710922	6.06049e-05
163	RMND1	-0.710144	8.32408e-06
164	SLC27A4	-0.707957	8.09114e-07
165	DHCR7	-0.705439	6.95376e-07
166	GPAT3	-0.703085	0.00050096
167	RAB31	-0.702146	1.27216e-06
168	GDAP1	-0.696502	4.75852e-06
169	MED13L	-0.694794	9.79029e-06
170	JPH1	-0.694395	4.94631e-05
171	SMPDL3B	-0.693639	5.35179e-07
172	AP2B1	-0.690322	3.42643e-06
173	IGFBP5	-0.690165	3.27995e-06
174	KIAA2013	-0.689456	4.7397e-06
175	SLC1A5	-0.687589	9.82373e-05
176	TBC1D30	-0.685601	9.35479e-07
177	RAB17	-0.684947	2.65612e-06
178	DTNA	-0.684112	0.00358448
179	B4GALNT1	-0.68195	0.029112
180	FAM83B	-0.680531	5.02209e-07
181	FAM84B	-0.679054	7.92977e-07
182	YIPF6	-0.678641	4.62271e-05
183	ISOC1	-0.675294	2.10762e-05
184	PANK1	-0.672313	8.6793e-06
185	MAPT	-0.671764	1.75471e-06
186	IGF1R	-0.670174	1.02309e-06
187	KDELR1	-0.665316	0.00119105
188	RALGPS2	-0.664913	1.08157e-06
189	TPBG	-0.663308	4.11711e-06
190	NAALADL2	-0.654369	5.74092e-05
191	WARS	-0.652776	1.51449e-05
192	NMI	-0.649215	6.10004e-06
193	FREM2	-0.643372	1.26002e-05
194	COL9A3	-0.642007	3.76033e-05
195	CRELD1	-0.641002	2.17961e-05
196	KCTD15	-0.639061	1.75248e-05
197	HSDL1	-0.637804	8.58639e-05
198	SCD	-0.637758	4.33042e-05
199	ICA1	-0.637267	9.61025e-06
200	SMIM19	-0.63718	0.00487974
201	SLC43A2	-0.636104	4.75852e-06
202	HDGFL3	-0.63402	2.06242e-05
203	LRPAP1	-0.630613	3.60917e-06
204	SLC35A3	-0.630411	4.25278e-06
205	PRDX1	-0.629843	3.62656e-05
206	CELSR2	-0.629648	0.00101885
207	FANCD2	-0.622385	8.62917e-06
208	BSPRY	-0.618354	2.61174e-06
209	PHGDH	-0.618203	0.000570736
210	IGSF3	-0.616523	1.20563e-06
211	STAT1	-0.615445	6.08708e-07
212	SLFN5	-0.61433	3.56404e-06
213	AP1AR	-0.612987	5.51278e-06
214	RNFT1	-0.611445	7.04465e-05
215	SKP2	-0.610703	5.7452e-05
216	OLFM1	-0.609241	7.00483e-05
217	GALNT7	-0.608608	6.58856e-07
218	HAUS4	-0.607977	0.00447358
219	YBX2	-0.604836	0.00184653
220	PSME2	-0.601983	8.92689e-05
221	YIPF4	-0.601257	0.0439172
222	RAB19	-0.60067	2.00284e-05
223	RHPN2	-0.600498	3.79093e-06
224	FAM241A	-0.599591	5.6789e-06
225	SLC35A1	-0.59734	0.00259112
226	SAR1A	-0.597268	0.000109766
227	C3	-0.596994	0.00442329
228	TMEM9	-0.59372	3.7713e-06
229	MAGI3	-0.591936	4.60398e-06
230	GBP2	-0.59168	1.81181e-05
231	FOXA1	-0.590716	3.9154e-06
232	FRK	-0.590298	6.49872e-06
233	RAB11A	-0.589434	0.00079459
234	SLC30A5	-0.589223	0.00106356
235	SLC35E3	-0.588524	0.00139625
236	BCL2L11	-0.586342	2.42563e-05
237	TRIM36	-0.586208	6.06485e-06
238	ABCA12	-0.585389	8.4611e-06
239	SMIM4	-0.584113	0.000403152
240	GGPS1	-0.582875	1.99592e-05
241	RAB18	-0.581921	6.60366e-05
242	RNF216	-0.580978	1.92242e-06
243	NUCB2	-0.579975	5.97691e-06
244	PGM3	-0.579671	1.15461e-06
245	WFS1	-0.578919	2.97014e-05
246	IKBIP	-0.57802	5.17928e-05
247	PDK3	-0.577895	1.20563e-06
248	SMIM7	-0.577613	5.62207e-05
249	JKAMP	-0.576551	0.0148048
250	JTB	-0.576432	0.000937718
251	PCK2	-0.574943	0.000202572
252	LCP1	-0.573952	1.02309e-06
253	SLC9A3R2	-0.573371	3.56404e-06
254	BCAT1	-0.571512	0.000343335
255	NMD3	-0.570456	1.83649e-06
256	ACLY	-0.569295	5.62207e-05
257	MEGF9	-0.569131	7.13867e-05
258	C1orf226	-0.568906	2.06664e-05
259	CASP6	-0.568656	4.44969e-06
260	HSPA4L	-0.568315	8.96967e-07
261	PLA2G6	-0.568281	4.06035e-05
262	AIFM2	-0.568131	5.12159e-06
263	ESYT1	-0.566645	3.39306e-06
264	FAT4	-0.566239	0.000303291
265	YIPF1	-0.565933	5.46139e-05
266	MREG	-0.56508	0.000216025
267	RELL1	-0.563612	4.74748e-05
268	BRI3BP	-0.56248	0.00193064
269	WBP2	-0.561934	2.61886e-05
270	ARL3	-0.559745	8.76463e-06
271	MBOAT7	-0.558589	3.04381e-06
272	TARS	-0.558406	2.39714e-06
273	DPYSL2	-0.558033	4.3256e-06
274	AKR1C1	-0.557668	3.62656e-05
275	GREB1	-0.554802	0.000117991
276	GPRC5C	-0.554313	0.000164435
277	40057	-0.553187	9.39027e-06
278	PPP1R9A	-0.551689	1.82156e-05
279	TMEM38B	-0.549714	4.20519e-05
280	PTP4A1	-0.549258	1.78113e-05
281	PSPH	-0.549147	1.31907e-05
282	CCDC74A	-0.547639	0.0160374
283	BRD9	-0.546588	0.00422369
284	WDR11	-0.546579	0.00892448
285	MAPK13	-0.546228	0.000156806
286	TRAF5	-0.545598	0.000235969
287	OAS1	-0.54424	3.40338e-05
288	STMN3	-0.541668	0.000175751
289	PEX1	-0.541191	4.25278e-06
290	CDC123	-0.541043	2.9068e-05
291	AP1M2	-0.53926	2.05323e-06
292	ARAP1	-0.53923	8.28244e-06
293	IGFBP4	-0.538506	0.000175388
294	NEMP1	-0.535642	9.33007e-06
295	SCAI	-0.535594	2.03441e-05
296	RIPK2	-0.534395	1.46863e-06
297	PECR	-0.534236	1.21907e-05
298	RNF138	-0.533363	0.00475882
299	PCDHB2	-0.533263	0.0022322
300	ECI2	-0.533136	2.10539e-06
301	SLC27A2	-0.530618	5.35071e-05
302	GOLGA2	-0.530316	4.53475e-06
303	GPD1L	-0.529563	3.88023e-05
304	SPART	-0.529376	4.75852e-06
305	PDE4D	-0.52657	0.00312857
306	PAIP1	-0.525968	3.92285e-05
307	SNX9	-0.525684	2.03649e-05
308	SLC35E1	-0.52522	4.32342e-05
309	RAB1B	-0.522044	0.0003424
310	IGFBP2	-0.520038	4.87259e-06
311	SCRT1	-0.518759	0.0010768
312	LMBR1	-0.517888	0.000382874
313	UBE2S	-0.517205	0.000186696
314	GALNT3	-0.51608	2.54203e-06
315	EIF2AK2	-0.513724	0.0120666
316	NINJ1	-0.513548	0.000794572
317	AKR1A1	-0.513456	3.40512e-05
318	CASP7	-0.511217	2.43059e-05
319	ARL6IP5	-0.511026	0.000467336
320	PRAG1	-0.510344	8.39152e-06
321	MB21D2	-0.509272	7.0208e-06
322	RBM47	-0.508388	3.43431e-05
323	SECISBP2L	-0.507963	5.76235e-05
324	SEC23B	-0.507468	5.34902e-06
325	SELENOF	-0.507299	0.000842559
326	AZI2	-0.507142	0.000150695
327	TMEM63B	-0.50711	5.61682e-05
328	MAST4	-0.50575	0.000146456
329	EPS15L1	-0.505569	2.61055e-05
330	GNG5	-0.505325	0.00673389
331	SLAIN1	-0.504999	0.035531
332	MVD	-0.5041	0.00159786
333	ARMCX3	-0.504073	0.000116972
334	TMEM128	-0.503891	0.00890515
335	GOLPH3L	-0.503802	0.000175388
336	BBC3	-0.503029	0.000204483
337	ARMC9	-0.50125	4.98301e-06
338	TRPS1	-0.500161	9.68059e-06

## Sheet: D - Y537S_DA ProtUp
	SYMBOL	logFC	p.adj
1	S100A7	3.42947	2.39832e-08
2	CABP1	3.25484	1.53619e-08
3	ALPP	3.10047	1.20202e-07
4	S100A8	3.06854	6.06124e-09
5	ACSBG1	3.05115	3.57481e-08
6	CRYAB	2.99825	1.48977e-09
7	PDK4	2.97752	2.11001e-08
8	S100P	2.92896	1.70175e-08
9	S100A9	2.90201	1.19749e-08
10	CAV1	2.76332	5.24494e-09
11	POLB	2.74784	5.19097e-07
12	TRIM29	2.59407	2.60087e-09
13	MAP7D2	2.59225	2.91252e-08
14	SEC14L2	2.38931	4.72563e-08
15	CAVIN1	2.35031	9.48267e-08
16	FKBP5	2.29243	1.48977e-09
17	STXBP6	2.16374	6.33927e-08
18	ALCAM	2.14969	2.11389e-08
19	ACE2	2.13046	2.39832e-08
20	CARMIL2	2.03488	1.48977e-09
21	HSD11B2	2.00655	1.09523e-07
22	FAM43A	1.99215	5.28545e-07
23	MYPN	1.98029	1.34697e-07
24	CD59	1.96291	2.89274e-07
25	ENPP1	1.91876	9.95759e-08
26	KLK6	1.8856	5.47315e-07
27	NRP2	1.8801	3.05894e-08
28	F3	1.85702	8.06021e-08
29	MYO1E	1.82738	6.33927e-08
30	CASP14	1.78529	9.42709e-07
31	MAOA	1.73534	4.72563e-08
32	BATF	1.69394	4.23892e-07
33	TCAF2	1.69133	2.91252e-08
34	MLEC	1.66	1.862e-07
35	PDLIM1	1.65913	4.04776e-07
36	CYP4F22	1.65129	2.47873e-07
37	CALML5	1.64334	3.3743e-07
38	SGK1	1.62948	6.09794e-06
39	ABLIM3	1.60481	1.43022e-07
40	TGM1	1.5413	5.90898e-07
41	STK39	1.53062	1.37882e-06
42	TPM1	1.52793	6.33927e-08
43	LIMCH1	1.51287	9.95759e-08
44	LGALS3	1.50398	1.34697e-07
45	S100A2	1.50074	6.3998e-08
46	PGC	1.49669	6.3998e-08
47	ALDH3A1	1.48512	2.57016e-05
48	S100A10	1.48376	1.1536e-05
49	GSTA4	1.48019	1.862e-07
50	PAX9	1.46052	3.39306e-06
51	COTL1	1.42345	3.38982e-06
52	TGM2	1.41771	6.8508e-08
53	GSTO2	1.40887	2.27561e-05
54	SULT2A1	1.38982	2.08407e-07
55	LAMC1	1.38705	1.12546e-06
56	RASAL1	1.37698	5.1406e-08
57	GPRC5A	1.37293	2.37034e-06
58	AHNAK	1.37017	6.27077e-07
59	SPRR1B	1.3556	2.83931e-06
60	ANXA2	1.35066	2.26642e-06
61	TFEB	1.34529	7.08358e-07
62	GNAO1	1.32965	5.80458e-07
63	A2ML1	1.32477	2.6447e-07
64	TMEM40	1.30966	3.36907e-05
65	ACSL1	1.30646	5.8856e-08
66	ANXA1	1.30358	1.10797e-06
67	GPC1	1.3016	1.71403e-05
68	C1orf21	1.28619	4.79244e-07
69	IGF2BP2	1.27982	2.65612e-06
70	TPPP3	1.2775	9.95759e-08
71	EFHD1	1.27213	6.08708e-07
72	MAP2	1.25243	4.75852e-06
73	MICAL1	1.24792	8.59007e-07
74	FLRT3	1.24657	4.94446e-07
75	ZFP36L1	1.23609	2.26383e-07
76	ARHGEF37	1.2359	5.19097e-07
77	FSTL3	1.22862	3.19802e-05
78	LAMA3	1.21746	5.68824e-07
79	CYP4F3	1.2172	1.3561e-07
80	PRKCD	1.20743	9.46359e-08
81	SCNN1B	1.20373	4.05088e-07
82	TAGLN	1.18036	2.6547e-06
83	PROSER2	1.16759	1.83698e-05
84	IGF2BP3	1.16298	2.5536e-06
85	CSRP2	1.15703	8.21789e-07
86	P3H2	1.15571	8.2688e-05
87	BCL6	1.13693	5.35179e-07
88	NEBL	1.13367	3.3743e-07
89	IKZF1	1.11393	0.00109511
90	ZNF114	1.10856	5.19097e-07
91	SULT1E1	1.10562	4.94446e-07
92	GSTA3	1.09657	4.63182e-05
93	MUTYH	1.08583	0.000700917
94	NWD2	1.0768	0.000795694
95	ARHGAP29	1.07369	3.93809e-05
96	NAMPT	1.06654	1.02309e-06
97	SLC22A5	1.06582	0.000100037
98	CAMK2N1	1.05255	9.61936e-06
99	SPSB1	1.04976	1.68335e-07
100	CAPN2	1.04719	3.60354e-07
101	KLRG2	1.04507	0.00069722
102	MTFR1L	1.04114	2.79342e-06
103	RHOBTB3	1.04025	8.0271e-07
104	FERMT2	1.03872	4.94446e-07
105	PTPRJ	1.03567	1.88685e-05
106	LHFPL2	1.01221	2.7677e-05
107	TSC22D3	1.00894	1.05571e-05
108	TMEM164	1.00366	0.000246711
109	TAF6	1.00314	0.00117342
110	IL18	0.996163	0.00048432
111	CASTOR1	0.994212	1.01958e-05
112	AKAP12	0.993181	0.00010894
113	CHD5	0.98825	2.02893e-06
114	TMBIM6	0.984002	0.00121497
115	ASAP3	0.983802	4.79244e-07
116	ALDH1A3	0.982158	4.21439e-05
117	PLPP1	0.965451	1.03188e-05
118	S100A11	0.961095	1.52967e-05
119	N4BP2L2	0.958507	2.42563e-05
120	DOCK4	0.957664	2.47873e-07
121	SARG	0.957637	0.0001617
122	CMBL	0.945897	4.80323e-07
123	FHL2	0.940694	4.28109e-05
124	ITGA6	0.934264	6.24331e-06
125	LGALS1	0.934123	1.15745e-06
126	FOXO1	0.924226	1.00292e-07
127	ACSS3	0.917675	1.63966e-06
128	RTN1	0.913368	2.74479e-05
129	UPK3BL1	0.908663	4.53605e-06
130	ZNF395	0.903206	0.00022243
131	FAM83A	0.89177	3.2584e-05
132	NEDD9	0.883198	0.000150695
133	TBC1D14	0.882715	0.000756843
134	DSG2	0.881958	4.79244e-07
135	ARNTL	0.876555	8.4093e-05
136	SRGAP2	0.875303	5.95882e-07
137	TACC2	0.869988	3.04381e-06
138	LAMB2	0.862265	6.38908e-07
139	PLSCR3	0.85503	0.00054921
140	CALD1	0.853724	7.8166e-07
141	DLG5	0.850645	3.69518e-07
142	PPL	0.847197	3.76033e-05
143	SLC9A1	0.84241	2.44084e-06
144	TOM1L2	0.841377	2.61055e-05
145	DDC	0.837539	0.000543911
146	SPRR3	0.83315	0.000152356
147	PADI3	0.824792	0.000395622
148	FGD3	0.818382	1.9229e-05
149	ZNF185	0.811358	2.5444e-05
150	FAM129B	0.808457	3.96845e-05
151	HOMER3	0.804188	9.93625e-05
152	CISD1	0.803057	2.54203e-06
153	GDPD3	0.796543	1.12407e-05
154	SYBU	0.794663	1.58906e-05
155	FBXO5	0.788378	0.00454046
156	S100A4	0.785073	3.23596e-05
157	FOSL2	0.784671	5.75058e-07
158	ELOVL5	0.783276	2.06242e-05
159	TCEAL4	0.781741	8.62917e-06
160	CHCHD10	0.78072	8.32408e-06
161	ATP6V1C2	0.77387	0.000132965
162	TNS3	0.771962	1.88058e-06
163	NFIC	0.771713	5.6789e-06
164	PHLDB2	0.768873	0.000284876
165	ALDH3B1	0.767119	7.06333e-05
166	SH3PXD2B	0.764145	3.3743e-07
167	PALM3	0.763958	8.96967e-07
168	CHPT1	0.761291	2.06242e-05
169	EGLN1	0.761202	7.80583e-07
170	NPC2	0.759217	5.47172e-07
171	ATF1	0.757764	0.0031222
172	KIF5C	0.753638	5.2103e-06
173	UGP2	0.7475	8.09114e-07
174	PAPSS2	0.747004	3.62472e-05
175	MUC1	0.746267	4.51708e-05
176	GNAI1	0.74571	0.00106695
177	MCCC2	0.744134	1.23095e-06
178	SRGAP2C	0.741779	7.57261e-05
179	PON2	0.739778	0.00124655
180	SLC26A2	0.736887	7.63583e-05
181	EZR	0.735299	5.28545e-07
182	ETFDH	0.732992	6.43983e-06
183	PEPD	0.732835	1.94178e-05
184	TAGLN2	0.720333	8.33408e-05
185	HIC2	0.719429	0.0107036
186	LEF1	0.717346	0.00104841
187	L1CAM	0.716146	5.78999e-05
188	BCAR3	0.715118	3.35557e-06
189	YWHAQ	0.712921	3.45428e-05
190	EPHA2	0.711989	0.000134034
191	IDH2	0.710717	3.76033e-05
192	TFE3	0.708387	5.16301e-05
193	PEA15	0.707916	2.82569e-05
194	40422	0.70706	5.44896e-05
195	AQP3	0.705642	0.000754489
196	SERPINA3	0.704521	9.10546e-06
197	FLNB	0.698304	2.14229e-06
198	NEK7	0.698141	5.72159e-06
199	MPZL2	0.693114	1.33847e-06
200	PSAP	0.690689	0.000261674
201	BRI3	0.688349	0.0007485
202	SCNN1G	0.686992	0.000151006
203	SHMT1	0.685617	2.5536e-06
204	C6orf106	0.685606	2.05323e-06
205	ARHGAP26	0.682614	0.000213135
206	TFCP2L1	0.681011	0.00133484
207	FBXO2	0.680463	0.000235871
208	SNAI2	0.678032	0.000925483
209	P4HA2	0.677132	4.60852e-05
210	ACSF2	0.676873	1.27466e-06
211	SFXN3	0.676534	6.24331e-06
212	LPIN1	0.676526	1.87381e-05
213	COASY	0.675314	6.81323e-06
214	MTSS1L	0.672511	9.15128e-07
215	ARRB1	0.672501	0.00011753
216	NDRG1	0.671032	2.51551e-06
217	WWC3	0.670555	1.20563e-06
218	CHCHD7	0.669219	9.50924e-06
219	JUNB	0.667966	4.25278e-06
220	SRM	0.665107	5.45411e-06
221	UNC5A	0.66499	4.33889e-06
222	NEURL1	0.664766	0.000424136
223	ASAP1	0.664052	5.42501e-06
224	C4orf19	0.663596	0.000621076
225	PXN	0.663473	2.64906e-05
226	GAL	0.663436	0.000202572
227	HEBP1	0.660871	3.17442e-05
228	LYN	0.66064	0.000103165
229	TBC1D8	0.653991	1.52604e-05
230	RPUSD3	0.653931	9.61025e-06
231	CDC42EP3	0.653327	7.26709e-05
232	PTGES	0.64911	4.0849e-05
233	LOXL2	0.648741	0.000119258
234	RUNX1	0.642512	7.60011e-06
235	EIF4A2	0.63864	4.30755e-05
236	KLF3	0.635873	1.30736e-05
237	SH3TC1	0.634943	3.3318e-06
238	BAIAP2	0.631652	2.79003e-05
239	NPC1	0.630467	0.000102531
240	ABCC3	0.630188	0.000517046
241	COL6A1	0.629063	3.39306e-06
242	COL4A1	0.628865	0.00273827
243	CLIC3	0.628337	8.92689e-05
244	LMO7	0.625615	2.5536e-06
245	ZNF217	0.624295	1.48208e-05
246	MYH3	0.623165	0.00335841
247	HPDL	0.623139	5.55343e-07
248	PLEC	0.622599	2.57704e-05
249	CEP192	0.622347	0.00207894
250	TCTN2	0.620655	0.00587131
251	C1GALT1	0.61995	0.000209631
252	ZYX	0.619477	0.000202572
253	RAD51	0.617674	2.22244e-05
254	TNFRSF10B	0.616085	0.00010183
255	ACVR2A	0.614572	0.000411508
256	MELTF	0.612466	3.75896e-05
257	LIMA1	0.612008	0.00125617
258	JPH2	0.611968	0.00291254
259	KANK2	0.609627	1.77791e-06
260	B3GNT3	0.608763	0.000205052
261	GALNT2	0.606748	7.35811e-05
262	S100A16	0.604933	0.000692576
263	TSPYL5	0.602153	3.12281e-06
264	CA2	0.601578	9.61025e-06
265	JAK1	0.598052	0.00194246
266	CES2	0.597968	0.00012388
267	TACSTD2	0.597078	6.48879e-05
268	HMCN1	0.596996	0.000348345
269	CLTB	0.595809	9.75484e-05
270	DBI	0.594726	5.34833e-05
271	TIMP2	0.592396	0.000292479
272	CAPN13	0.591728	2.98805e-05
273	AGRN	0.590313	5.4951e-07
274	TBC1D2	0.590209	3.54074e-05
275	LAMB3	0.58908	0.00010894
276	RHBDF1	0.588625	5.46139e-05
277	CAT	0.588074	5.2458e-05
278	THEM4	0.587828	8.45804e-06
279	USP28	0.587724	2.22244e-05
280	SOX9	0.58766	3.12281e-06
281	GIPC1	0.58714	8.92689e-05
282	DCBLD2	0.585961	2.42291e-05
283	COX7B	0.584844	8.98015e-05
284	SLC16A1	0.581989	0.00102018
285	IL17RC	0.580718	0.0118695
286	ITPRIP	0.579935	3.42996e-06
287	DYNC1I1	0.579873	0.00194585
288	QKI	0.579128	0.00055266
289	TBC1D10A	0.575575	0.000221088
290	SNX27	0.57478	1.45164e-05
291	ANKRD13A	0.572864	0.000700063
292	RIPK4	0.572294	4.53789e-05
293	ACP6	0.572081	0.0001299
294	NDUFA4	0.571628	3.50552e-05
295	GSR	0.571191	1.52967e-05
296	SERPINB5	0.569056	0.00136687
297	SUN2	0.568323	2.19891e-06
298	ELF3	0.567906	6.82418e-06
299	STOM	0.56774	0.00026901
300	CAPS	0.56754	0.000117511
301	IL6ST	0.564004	0.000947447
302	SCAPER	0.562957	0.0103248
303	COL5A1	0.562185	5.02419e-05
304	CDKN2B	0.56082	0.000429552
305	IFNGR1	0.559781	0.000380151
306	TEAD1	0.555918	0.000234545
307	STARD3	0.553448	0.00196396
308	CORO1A	0.552038	9.42709e-07
309	COX6B1	0.551996	4.02303e-05
310	SRD5A3	0.550199	0.00124655
311	FAM50B	0.5466	8.33315e-05
312	PTAR1	0.545105	6.42245e-05
313	TUFT1	0.544482	0.00026901
314	PDLIM2	0.543934	0.00102037
315	TCEAL3	0.543018	2.32088e-05
316	ENDOG	0.54232	0.000531514
317	TRIP10	0.541316	0.000641242
318	TMSB10	0.540934	0.000140233
319	FN1	0.537648	0.000277653
320	ANXA11	0.536866	0.000181832
321	COX7A2L	0.535017	7.5537e-05
322	ACOX3	0.532873	0.000143327
323	CYP1A1	0.532524	0.0111209
324	ANO6	0.532154	6.23058e-05
325	DAB2	0.529273	0.00257249
326	SFN	0.526737	2.40474e-05
327	AKAP1	0.526278	7.53026e-06
328	FAM234B	0.524738	0.00170337
329	CCNYL1	0.524429	4.33042e-05
330	PKP3	0.52279	1.33501e-05
331	ACOT2	0.519355	0.00533677
332	OGDHL	0.519179	0.000165987
333	IDH3G	0.5182	1.55817e-06
334	FADS1	0.517528	0.000589487
335	CD81	0.516177	0.00125617
336	ESYT2	0.515717	1.33847e-06
337	RNF170	0.515531	0.00786905
338	EPPK1	0.51481	0.000385844
339	GOLM1	0.514796	2.06242e-05
340	FHL1	0.514012	0.00106456
341	TES	0.513735	3.54255e-05
342	IDUA	0.512237	0.00111279
343	COA4	0.511893	6.05437e-05
344	RRAS	0.509916	0.00131758
345	ATP1B3	0.509678	0.00044712
346	IMUP	0.50889	0.0144457
347	CALCOCO1	0.508865	0.000153017
348	TMEM186	0.506109	0.000334846
349	RARG	0.505724	2.17233e-05
350	PER1	0.505423	0.00927468
351	CNBP	0.505135	3.84655e-05
352	ACADM	0.503296	0.000112692
353	CKM	0.50314	0.000366878
354	ACAA2	0.502629	5.18308e-05
355	LAMA5	0.500787	1.73507e-06
356	TMEM175	0.500616	0.00101958

## Sheet: Legends
Dataset EV1
Lists of differentially abundant prpteins inferred from proteomics on MCF7 ESR1 mutant D538G and Y537S cell lines treated or not with Dex. FDR < 0.01 and absolute log FC 0.5 have been ubsed as cut-off.
Panel A represents proteins differentially down-regulated in MCF7 D538G post Dex treatment.
Panel B represents proteins differentially up-regulated in MCF7 D538G post Dex treatment.
Panel C represents proteins differentially down-regulated in MCF7 Y537S post Dex treatment.
Panel D represents proteins differentially up-regulated in MCF7 Y537S post Dex treatment.
