# Supplementary material for: Activated glucocorticoid receptor is an estrogen receptor silencer in ER+ metastatic breast cancer
Source: EMBO Mol Med. 2025 Nov 19;18(1):151–86. doi: 10.1038/s44321-025-00342-z (PMC12808765; doi:10.1038/s44321-025-00342-z)
Supplement: Supplementary file 4 — Dataset EV2 [file 44321_2025_342_MOESM4_ESM.xlsx]

## Sheet: A - D538G Dex 8h FDR0.05 LogFC1
source	SYMBOL	DESCRIPTION	GENEBIOTYPE	ENTREZID	UNIPROT	LENGTH	GENEID	METABIOTYPE	logFC	logCPM	F	PValue	FDR
ensdb_102	ZBTB16	zinc finger and BTB domain containing 16	protein_coding	7704	A0A024R3C6	197055	ENSG00000109906	protein_coding	13.2706	4.07042	410.972	1.02985406774645e-09	4.53247963788645e-06
ensdb_102	PGC	progastricsin	protein_coding	5225	P20142	17399	ENSG00000096088	protein_coding	12.0421	4.49706	164.255	1.57554128513818e-08	1.57726005744924e-05
ensdb_102	IP6K3	inositol hexakisphosphate kinase 3	protein_coding	117283	Q5TAQ4	25244	ENSG00000161896	protein_coding	10.9902	0.823502	37.7532	0.000223207	0.00999171
ensdb_102	PRR20G	proline rich 20G	protein_coding	100419008	P0DPQ3	4264	ENSG00000239620	protein_coding	10.22	0.806173	101.719	1.05328001098663e-06	0.000279369
ensdb_102	PHACTR3	phosphatase and actin regulator 3	protein_coding	116154	Q96KR7	270203	ENSG00000087495	protein_coding	9.49757	1.39524	88.8219	5.13262011655646e-07	0.000161487
ensdb_102	KLK3	kallikrein related peptidase 3	protein_coding	354	M0R1Z7	5850	ENSG00000142515	protein_coding	9.39855	-0.508768	42.6347	5.47310717748802e-05	0.00379064
ensdb_102	AL583827.1	Novel transcript	lncRNA	NA	NA	74640	ENSG00000285634	long_non_coding	9.26659	1.11888	40.2319	7.00164034187254e-05	0.00446572
ensdb_102	OR7A5	olfactory receptor family 7 subfamily A member 5	protein_coding	26659	A0A126GW60	8945	ENSG00000188269	protein_coding	9.25789	1.0636	137.971	2.42118983686572e-07	9.35513771353167e-05
ensdb_102	KLK2	kallikrein related peptidase 2	protein_coding	3817	M0R2W5	19000	ENSG00000167751	protein_coding	8.95457	-0.808495	38.3047	0.0002121	0.00955273
ensdb_102	AZGP1P1	AZGP1 pseudogene 1	transcribed_unprocessed_pseudogene	646282	NA	6774	ENSG00000214313	pseudogene	8.39189	-1.17271	80.3395	3.20431358521254e-06	0.000564574
ensdb_102	SCML4	Scm polycomb group protein like 4	protein_coding	256380	Q8N228	122164	ENSG00000146285	protein_coding	8.36459	-1.1689	91.1595	1.77144876267987e-06	0.000382494
ensdb_102	AKR1D1	aldo-keto reductase family 1 member D1	protein_coding	6718	NA	115982	ENSG00000122787	protein_coding	8.20133	-1.1237	21.0012	0.000903795	0.0259859
ensdb_102	IGHV3-74	immunoglobulin heavy variable 3-74	IG_V_gene	NA	A0A0B4J1X5	690	ENSG00000224650	protein_coding	7.8674	-1.29454	42.3793	5.61517583317994e-05	0.00383229
ensdb_102	PDK4	pyruvate dehydrogenase kinase 4	protein_coding	5166	A4D1H4	13018	ENSG00000004799	protein_coding	7.7604	3.5762	75.0888	1.28142908328015e-06	0.000324231
ensdb_102	SLC38A4	solute carrier family 38 member 4	protein_coding	55089	A0A024R0X7	67648	ENSG00000139209	protein_coding	7.345	0.452897	29.4193	0.000252066	0.0109067
ensdb_102	RLN3	relaxin 3	protein_coding	117579	Q8WXF3	3404	ENSG00000171136	protein_coding	7.1254	-1.66531	35.4536	0.000118659	0.00634305
ensdb_102	TWIST2	twist family bHLH transcription factor 2	protein_coding	117581	A1MB48	62503	ENSG00000233608	protein_coding	7.079	-1.79632	61.7978	3.70921931821008e-05	0.00282671
ensdb_102	AC022098.2	novel transcript, antisense to RLN3	lncRNA	NA	NA	703	ENSG00000267670	long_non_coding	7.0415	-1.80642	34.0115	0.000140696	0.00712341
ensdb_102	SLC26A3	solute carrier family 26 member 3	protein_coding	1811	F8WBL6	37759	ENSG00000091138	protein_coding	6.97743	1.12521	113.364	1.31760230916257e-07	6.2885423376319e-05
ensdb_102	SLC26A3	solute carrier family 26 member 3	LRG_gene	1811	NA	37767	LRG_683	NA	6.9752	1.12016	112.575	1.37055045498697e-07	6.2885423376319e-05
ensdb_102	KLK13	kallikrein related peptidase 13	protein_coding	26085	Q5BQ95	9489	ENSG00000167759	protein_coding	6.95447	-1.32991	17.6807	0.00165654	0.0397426
ensdb_102	TUBA3E	tubulin alpha 3e	protein_coding	112714	Q6PEY2	6695	ENSG00000152086	protein_coding	6.9265	2.34073	201.405	4.78766716573396e-09	7.39231168787123e-06
ensdb_102	SGK1	serum/glucocorticoid regulated kinase 1	protein_coding	6446	O00141	148867	ENSG00000118515	protein_coding	6.88185	6.35204	147.795	2.90218780175183e-08	2.34849420581458e-05
ensdb_102	MAP7D2	MAP7 domain containing 2	protein_coding	256714	Q96T17	110195	ENSG00000184368	protein_coding	6.59607	4.09304	32.7282	8.3890133465312e-05	0.00495334
ensdb_102	TUBA3D	tubulin alpha 3d	protein_coding	113457	Q1ZYQ1	6816	ENSG00000075886	protein_coding	6.42145	3.16866	197.14	5.42898907598925e-09	7.39231168787123e-06
ensdb_102	AL034417.2	novel transcript	lncRNA	NA	NA	95965	ENSG00000238290	long_non_coding	6.25487	-1.36093	35.1279	6.03377010754981e-05	0.00401105
ensdb_102	RP1	RP1 axonemal microtubule associated	protein_coding	6101	NA	362299	ENSG00000104237	protein_coding	6.16693	-1.48294	64.2707	2.93785042239826e-06	0.000543725
ensdb_102	AL732437.3	novel transcript	lncRNA	105376380	NA	4693	ENSG00000287566	long_non_coding	6.16558	-1.959	33.4942	0.000149771	0.00745002
ensdb_102	NNMT	nicotinamide N-methyltransferase	protein_coding	4837	NA	55750	ENSG00000166741	protein_coding	6.02928	-2.49669	39.1143	0.000197007	0.00908267
ensdb_102	SLC2A5	solute carrier family 2 member 5	protein_coding	6518	P22732	53373	ENSG00000142583	protein_coding	6.00173	-0.451623	62.6135	3.3709215860099e-06	0.000584576
ensdb_102	CRYAB	crystallin alpha B	protein_coding	1410	V9HW27	15159	ENSG00000109846	protein_coding	5.94027	1.87508	28.026	0.000169237	0.00815596
ensdb_102	STMN4	stathmin 4	protein_coding	81551	Q9H169	23098	ENSG00000015592	protein_coding	5.85405	0.134203	64.1367	2.970366876888e-06	0.000545161
ensdb_102	GSG1	germ cell associated 1	protein_coding	83445	A0A494C0G6	20152	ENSG00000111305	protein_coding	5.76942	-1.36792	43.0536	2.26866837595509e-05	0.00209754
ensdb_102	VRTN	vertebrae development associated	protein_coding	55237	G3V537	56940	ENSG00000133980	protein_coding	5.7482	-0.276621	49.2087	1.16613324041247e-05	0.00136611
ensdb_102	FBLN5	fibulin 5	protein_coding	10516	NA	78576	ENSG00000140092	protein_coding	5.71878	-0.276867	26.804	0.000205939	0.00929427
ensdb_102	EMP1	epithelial membrane protein 1	protein_coding	2012	J3KQX4	23219	ENSG00000134531	protein_coding	5.69884	4.2326	234.277	1.96243207445946e-09	5.40257550098689e-06
ensdb_102	TGM5	transglutaminase 5	protein_coding	9333	O43548	34339	ENSG00000104055	protein_coding	5.69771	-1.67488	38.6596	3.82774347323259e-05	0.00287721
ensdb_102	FBLN5	fibulin 5	LRG_gene	10516	NA	78292	LRG_364	NA	5.65778	-0.298239	26.8903	0.00020306	0.00922761
ensdb_102	UNQ6494	uncharacterized LOC100129066	lncRNA	100129066	NA	79946	ENSG00000237372	long_non_coding	5.62361	-2.64217	17.4344	0.00173788	0.0409359
ensdb_102	ADRB2	adrenoceptor beta 2	protein_coding	154	X5DQM5	2013	ENSG00000169252	protein_coding	5.6235	-2.12991	22.8527	0.000663411	0.0210533
ensdb_102	B3GNT6	UDP-GlcNAc:betaGal beta-1,3-N-acetylglucosaminyltransferase 6	protein_coding	192134	E9PJ79	7576	ENSG00000198488	protein_coding	5.56673	-1.40598	28.9111	0.000147368	0.00736182
ensdb_102	AP001056.2	novel transcript	lncRNA	NA	NA	22170	ENSG00000285413	long_non_coding	5.53142	-0.000606959	54.7025	6.80220398720446e-06	0.000930508
ensdb_102	AL121929.2	novel transcript, antisense to SH3PXD2A	lncRNA	NA	NA	1432	ENSG00000273108	long_non_coding	5.47417	-1.03658	43.7326	2.10046338378124e-05	0.00198543
ensdb_102	TPRG1-AS1	TPRG1 antisense RNA 1	lncRNA	100874043	NA	5925	ENSG00000234076	long_non_coding	5.45266	-1.15581	78.1625	1.03165090268285e-06	0.000279369
ensdb_102	AC106791.1	novel transcript	lncRNA	NA	NA	79615	ENSG00000250159	long_non_coding	5.38855	-2.06689	30.525	0.0001154	0.00625418
ensdb_102	SNAI2	snail family transcriptional repressor 2	protein_coding	6591	O43623	4143	ENSG00000019549	protein_coding	5.3621	3.0298	36.2543	5.19943173990862e-05	0.00363531
ensdb_102	AC093246.1	novel protein	protein_coding	NA	NA	16157	ENSG00000288639	protein_coding	5.35233	-0.572883	42.3998	2.44555785587808e-05	0.00219841
ensdb_102	NBPF13P	NBPF member 13, pseudogene	unprocessed_pseudogene	NA	NA	24804	ENSG00000283342	pseudogene	5.28713	2.324	141.847	3.67609695922948e-08	2.69874531433567e-05
ensdb_102	ADAMTS8	ADAM metallopeptidase with thrombospondin type 1 motif 8	protein_coding	11095	NA	23687	ENSG00000134917	protein_coding	5.23716	0.766831	170.558	1.26584184868321e-08	1.46731057238942e-05
ensdb_102	AC007666.1	novel transcript	lncRNA	NA	NA	9036	ENSG00000236754	long_non_coding	5.07499	-1.13779	24.0199	0.000330183	0.0127802
ensdb_102	DDC	dopa decarboxylase	protein_coding	1644	A0A0S2Z3N4	106970	ENSG00000132437	protein_coding	5.06707	1.9623	60.3601	4.0845132355176e-06	0.000681495
ensdb_102	MAFB	MAF bZIP transcription factor B	protein_coding	9935	Q9Y5Q3	3389	ENSG00000204103	protein_coding	5.03878	6.325	108.707	1.66861364565382e-07	7.13877104711206e-05
ensdb_102	KRT16	keratin 16	protein_coding	3868	P08779	6122	ENSG00000186832	protein_coding	5.03866	8.0134	48.1186	1.30532816056217e-05	0.00145932
ensdb_102	EPGN	epithelial mitogen	protein_coding	255324	Q6UW88	8320	ENSG00000182585	protein_coding	5.00948	2.94376	60.0083	4.21108553427498e-06	0.000692126
ensdb_102	OTULINL	OTU deubiquitinase with linear linkage specificity like	protein_coding	54491	Q9NUU6	34389	ENSG00000145569	protein_coding	4.99989	3.95351	277.691	7.14465112663804e-10	3.9338449103269e-06
ensdb_102	BIRC3	baculoviral IAP repeat containing 3	protein_coding	330	H0YCJ5	21954	ENSG00000023445	protein_coding	4.92671	1.35176	57.0715	5.46600811434183e-06	0.000818934
ensdb_102	CYP4F3	cytochrome P450 family 4 subfamily F member 3	protein_coding	4051	NA	21929	ENSG00000186529	protein_coding	4.89284	3.04397	134.969	4.88874178771568e-08	3.36467653539532e-05
ensdb_102	ATP13A4-AS1	ATP13A4 antisense RNA 1	lncRNA	NA	NA	1876	ENSG00000225473	long_non_coding	4.8878	-1.81108	16.6936	0.00140841	0.035572
ensdb_102	FGF18	fibroblast growth factor 18	protein_coding	8817	O76093	37980	ENSG00000156427	protein_coding	4.82988	2.22822	79.2219	9.59016837689668e-07	0.000270787
ensdb_102	SULT2A1	sulfotransferase family 2A member 1	protein_coding	6822	A8K015	15849	ENSG00000105398	protein_coding	4.82308	-1.04818	29.8163	0.000128328	0.00670743
ensdb_102	KRT5	keratin 5	protein_coding	3852	P13647	5956	ENSG00000186081	protein_coding	4.78216	5.79475	18.2106	0.00101252	0.0281919
ensdb_102	AMOT	angiomotin	protein_coding	154796	Q4VCS5	66387	ENSG00000126016	protein_coding	4.73531	6.50089	106.55	1.86725967687544e-07	7.75934474028391e-05
ensdb_102	JPH2	junctophilin 2	protein_coding	57158	Q9BR39	80599	ENSG00000149596	protein_coding	4.73382	1.62545	48.6371	1.23684684607053e-05	0.00140414
ensdb_102	JPH2	junctophilin 2	LRG_gene	57158	NA	75882	LRG_394	NA	4.7259	1.19901	47.1305	1.44843343868415e-05	0.00156374
ensdb_102	AL391421.1	novel transcript, antisense to DLG5	lncRNA	NA	NA	2736	ENSG00000204049	long_non_coding	4.69799	4.18585	193.844	5.99332895720889e-09	7.39231168787123e-06
ensdb_102	MYOT	myotilin	LRG_gene	9499	NA	19996	LRG_201	NA	4.67742	-2.02137	24.1804	0.000320997	0.0125126
ensdb_102	MYOT	myotilin	protein_coding	9499	A0A0C4DFM5	19994	ENSG00000120729	protein_coding	4.67742	-2.02137	24.1804	0.000320997	0.0125126
ensdb_102	NCF4-AS1	NCF4 antisense RNA 1	lncRNA	107985578	NA	23070	ENSG00000183822	long_non_coding	4.62564	-2.09156	24.3901	0.000309436	0.0123015
ensdb_102	MYPN	myopalladin	LRG_gene	84665	NA	102585	LRG_410	NA	4.5987	5.5756	43.2335	2.2226289703879e-05	0.0020742
ensdb_102	MYPN	myopalladin	protein_coding	84665	Q86TC9	105901	ENSG00000138347	protein_coding	4.57489	5.5893	42.5919	2.39196589562677e-05	0.00215904
ensdb_102	NEURL1	neuralized E3 ubiquitin protein ligase 1	protein_coding	9148	O76050	98574	ENSG00000107954	protein_coding	4.48021	3.77453	138.57	4.20410792684665e-08	2.98681525744744e-05
ensdb_102	KRT16P3	keratin 16 pseudogene 3	transcribed_unprocessed_pseudogene	644945	NA	10845	ENSG00000214822	pseudogene	4.44636	3.08799	19.314	0.000805078	0.0238963
ensdb_102	COMP	cartilage oligomeric matrix protein	protein_coding	1311	G3XAP6	8533	ENSG00000105664	protein_coding	4.37861	-1.72631	21.0869	0.000566645	0.0187384
ensdb_102	AC078864.1	novel transcript	lncRNA	NA	NA	11813	ENSG00000257989	long_non_coding	4.2836	-0.847967	23.7159	0.000348442	0.0133162
ensdb_102	TUBA3C	tubulin alpha 3c	protein_coding	7278	Q1ZYQ1	8053	ENSG00000198033	protein_coding	4.27427	-1.21199	28.3774	0.000290511	0.0119046
ensdb_102	AC003077.1	novel transcript, antisense to DOCK4	lncRNA	NA	NA	5166	ENSG00000287011	long_non_coding	4.22004	-0.205653	69.0197	2.01318744395331e-06	0.000414378
ensdb_102	LINC01426	long intergenic non-protein coding RNA 1426	lncRNA	100506385	NA	39130	ENSG00000234380	long_non_coding	4.20852	-1.48717	53.6077	7.54579624062342e-06	0.000995141
ensdb_102	SNRPN	small nuclear ribonucleoprotein polypeptide N	protein_coding	6638	NA	155087	ENSG00000128739	protein_coding	4.17295	-1.42356	22.7521	0.000414588	0.0150675
ensdb_102	PSCA	prostate stem cell antigen	protein_coding	8000	NA	12418	ENSG00000167653	protein_coding	4.14899	3.60355	150.533	2.61065019283522e-08	2.29987839388012e-05
ensdb_102	DIO2	iodothyronine deiodinase 2	protein_coding	1734	Q92813	190232	ENSG00000211448	protein_coding	4.13551	3.87443	71.6176	1.65252809155341e-06	0.000367629
ensdb_102	CXCL13	C-X-C motif chemokine ligand 13	protein_coding	10563	Q53X90	100082	ENSG00000156234	protein_coding	4.11583	-0.711581	28.7452	0.000276189	0.0114987
ensdb_102	KLK4	kallikrein related peptidase 4	protein_coding	9622	A0A0C4DFQ5	4387	ENSG00000167749	protein_coding	4.06638	-1.0515	39.1128	3.61910281357092e-05	0.00280659
ensdb_102	CLPSL1	colipase like 1	protein_coding	340204	A2RUU4	12657	ENSG00000204140	protein_coding	4.04454	-2.49071	18.1773	0.00101969	0.0282619
ensdb_102	AQP4-AS1	AQP4 antisense RNA 1	lncRNA	NA	NA	534962	ENSG00000260372	long_non_coding	4.04159	-1.49276	28.1153	0.000301262	0.0121967
ensdb_102	KLK12	kallikrein related peptidase 12	protein_coding	43849	A0A024R4M4	6139	ENSG00000186474	protein_coding	4.03417	-1.76269	16.8423	0.00136249	0.0347309
ensdb_102	AL033523.1	novel transcript	lncRNA	100507336	NA	134981	ENSG00000228793	long_non_coding	4.0109	-0.857307	37.5681	4.39021901100386e-05	0.00320166
ensdb_102	STAC2	SH3 and cysteine rich domain 2	protein_coding	342667	D0IN09	15405	ENSG00000141750	protein_coding	4.0074	2.33801	59.5386	4.38726063745521e-06	0.000710478
ensdb_102	AQP4	aquaporin 4	protein_coding	361	F1DSG4	13729	ENSG00000171885	protein_coding	3.98307	-1.4356	21.2788	0.000546155	0.0183922
ensdb_102	AC018558.5	double homeobox 4 (DUX4) pseudogene	processed_pseudogene	NA	NA	952	ENSG00000282946	pseudogene	3.98149	-1.82103	24.3037	0.000314137	0.0123977
ensdb_102	TG	thyroglobulin	protein_coding	7038	E5RG33	267946	ENSG00000042832	protein_coding	3.94781	-1.31548	17.5926	0.00115572	0.0309935
ensdb_102	AC012150.1	novel transcript	lncRNA	NA	NA	15569	ENSG00000257258	long_non_coding	3.91881	-1.10661	55.8343	6.1214695428953e-06	0.00087545
ensdb_102	IL6R-AS1	IL6R antisense RNA 1	lncRNA	101928101	NA	4237	ENSG00000228013	long_non_coding	3.91633	-1.82966	31.4801	0.000100297	0.00562637
ensdb_102	CCDC177	coiled-coil domain containing 177	protein_coding	56936	Q9NQR7	5073	ENSG00000267909	protein_coding	3.89734	-0.380929	25.2551	0.000266594	0.0111837
ensdb_102	ARAP3	ArfGAP with RhoGAP domain, ankyrin repeat and PH domain 3	protein_coding	64411	G5E9Y3	28830	ENSG00000120318	protein_coding	3.88592	3.70376	78.6623	9.96619318590166e-07	0.000277842
ensdb_102	FKBP5	FKBP prolyl isomerase 5	protein_coding	2289	Q13451	154999	ENSG00000096060	protein_coding	3.88012	8.67769	402.808	7.65762078065323e-11	8.43257200365534e-07
ensdb_102	CABP1	calcium binding protein 1	protein_coding	9478	Q9NZU7	26773	ENSG00000157782	protein_coding	3.84398	1.25117	23.2772	0.000376902	0.0141328
ensdb_102	SCNN1G	sodium channel epithelial 1 subunit gamma	protein_coding	6340	A5X2V1	34139	ENSG00000166828	protein_coding	3.82154	4.13819	51.0768	9.65688951831006e-06	0.00116859
ensdb_102	SERPINA5	serpin family A member 5	protein_coding	5104	G3V264	31677	ENSG00000188488	protein_coding	3.80861	-1.61264	17.7502	0.00111709	0.0301504
ensdb_102	DOCK4	dedicator of cytokinesis 4	protein_coding	9732	H0Y7H7	480298	ENSG00000128512	protein_coding	3.80689	3.7372	126.605	7.04433476053042e-08	4.19309266934924e-05
ensdb_102	ATOH8	atonal bHLH transcription factor 8	protein_coding	84913	NA	40040	ENSG00000168874	protein_coding	3.76976	3.50265	20.2359	0.000669007	0.0211698
ensdb_102	AZGP1	alpha-2-glycoprotein 1, zinc-binding	protein_coding	563	NA	9323	ENSG00000160862	protein_coding	3.75484	1.64384	17.2426	0.00124724	0.0327015
ensdb_102	KCNMA1	potassium calcium-activated channel subfamily M alpha 1	protein_coding	3778	S4R2X4	768769	ENSG00000156113	protein_coding	3.74686	3.7271	56.9697	5.51672773325407e-06	0.000820949
ensdb_102	AC099482.2	novel transcript	lncRNA	NA	NA	18819	ENSG00000285613	long_non_coding	3.74013	0.10267	44.3988	1.94937145566193e-05	0.00189969
ensdb_102	SEC14L2	SEC14 like lipid binding 2	protein_coding	23541	A0A024R1I5	28363	ENSG00000100003	protein_coding	3.73704	3.13005	52.0065	8.81023284964457e-06	0.00109625
ensdb_102	ATP13A4	ATPase 13A4	protein_coding	84239	Q4VNC1	194145	ENSG00000127249	protein_coding	3.73604	2.42768	19.6823	0.000747178	0.022774
ensdb_102	FYB2	FYN binding protein 2	protein_coding	199920	Q5VWT5	100908	ENSG00000187889	protein_coding	3.71065	-0.34441	54.1255	7.18290740675431e-06	0.000958766
ensdb_102	SMIM41	small integral membrane protein 41	protein_coding	113523638	A0A2R8YCJ5	28552	ENSG00000284791	protein_coding	3.69531	-1.09817	24.2392	0.000317704	0.0124283
ensdb_102	CORO2B	coronin 2B	protein_coding	10391	Q9UQ03	148814	ENSG00000103647	protein_coding	3.63616	1.33018	110.105	1.55288973579335e-07	6.97976398798221e-05
ensdb_102	GGT5	gamma-glutamyltransferase 5	protein_coding	2687	P36269	25489	ENSG00000099998	protein_coding	3.57389	-1.93985	20.3209	0.000657872	0.0209378
ensdb_102	SLC25A18	solute carrier family 25 member 18	protein_coding	83733	A0A024R0W0	27546	ENSG00000182902	protein_coding	3.57358	1.35108	44.197	1.99378099031779e-05	0.00191544
ensdb_102	AL031666.2	novel transcript, antisense to ZMYND8	lncRNA	100131496	NA	2253	ENSG00000267882	long_non_coding	3.54978	-0.87122	22.9356	0.000400941	0.0147418
ensdb_102	SNURF	SNRPN upstream reading frame	protein_coding	8926	A0A024R0T6	22865	ENSG00000273173	protein_coding	3.53866	-1.8638	16.3516	0.00152108	0.0375563
ensdb_102	OR7E47P	olfactory receptor family 7 subfamily E member 47 pseudogene	transcribed_unprocessed_pseudogene	26628	NA	23518	ENSG00000257542	pseudogene	3.53151	-0.884197	18.8547	0.00088477	0.0257074
ensdb_102	CASTOR1	cytosolic arginine sensor for mTORC1 subunit 1	protein_coding	652968	NA	4506	ENSG00000239282	protein_coding	3.49462	4.00905	155.128	2.19437372447999e-08	2.01370362116447e-05
ensdb_102	F3	coagulation factor III, tissue factor	protein_coding	2152	P13726	12587	ENSG00000117525	protein_coding	3.48446	4.74315	33.5754	7.45257822955277e-05	0.0046366
ensdb_102	HTR3A	5-hydroxytryptamine receptor 3A	protein_coding	3359	P46098	15433	ENSG00000166736	protein_coding	3.47308	-0.579239	34.9089	6.21347216367555e-05	0.00408269
ensdb_102	WNT16	Wnt family member 16	protein_coding	51384	E9PH60	15738	ENSG00000002745	protein_coding	3.4517	-1.08545	27.1386	0.000195041	0.0090599
ensdb_102	GRAMD2A	GRAM domain containing 2A	protein_coding	196996	Q8IUY3	37982	ENSG00000175318	protein_coding	3.44892	1.44358	80.3074	8.9067721565218e-07	0.000254757
ensdb_102	KRT3	keratin 3	protein_coding	3850	P12035	6433	ENSG00000186442	protein_coding	3.43794	2.07441	15.2843	0.00194651	0.0442049
ensdb_102	AC079329.1	novel transcript	lncRNA	NA	NA	1748	ENSG00000254680	long_non_coding	3.42102	1.85978	63.9278	3.02189135038683e-06	0.000546019
ensdb_102	MICAL2	microtubule associated monooxygenase, calponin and LIM domain containing 2	protein_coding	9645	E9PRE0	265137	ENSG00000133816	protein_coding	3.4198	5.34509	109.391	1.61080608552776e-07	7.09527864553269e-05
ensdb_102	ARHGEF37	Rho guanine nucleotide exchange factor 37	protein_coding	389337	D6RJH4	83022	ENSG00000183111	protein_coding	3.41537	4.80391	96.0893	3.32350864432519e-07	0.00011368
ensdb_102	NPPC	natriuretic peptide C	protein_coding	4880	P23582	4588	ENSG00000163273	protein_coding	3.40415	-2.06481	21.9526	0.000480735	0.0169133
ensdb_102	KCNMA1-AS1	KCNMA1 antisense RNA 1	lncRNA	101929328	NA	92581	ENSG00000236467	long_non_coding	3.37879	0.225352	32.6729	8.454773257748e-05	0.00497882
ensdb_102	PPP1R3A	protein phosphatase 1 regulatory subunit 3A	protein_coding	5506	Q16821	199144	ENSG00000154415	protein_coding	3.36622	-1.72079	15.833	0.00171256	0.0406001
ensdb_102	AC018629.1	TEC	TEC	NA	NA	1736	ENSG00000279806	NA	3.34287	-1.98579	16.0627	0.00162447	0.0392279
ensdb_102	NCF4	neutrophil cytosolic factor 4	protein_coding	4689	B0QY04	17030	ENSG00000100365	protein_coding	3.33026	-0.597241	39.0161	3.66249372080828e-05	0.00281055
ensdb_102	NCF4	neutrophil cytosolic factor 4	LRG_gene	4689	NA	17030	LRG_159	NA	3.31811	-0.610461	39.1812	3.58879251446773e-05	0.00279886
ensdb_102	CALML5	calmodulin like 5	protein_coding	51806	Q9NZT1	874	ENSG00000178372	protein_coding	3.31036	-0.156885	56.4657	5.77617205813131e-06	0.000836937
ensdb_102	ENPP3	ectonucleotide pyrophosphatase/phosphodiesterase 3	protein_coding	5169	E7ETI7	118977	ENSG00000154269	protein_coding	3.30737	-0.881932	27.8527	0.000173948	0.00830016
ensdb_102	NRP2	neuropilin 2	protein_coding	8828	NA	116144	ENSG00000118257	protein_coding	3.26976	1.27829	19.885	0.000717378	0.0223285
ensdb_102	EMX1	empty spiracles homeobox 1	protein_coding	2016	A0A087WZF2	19812	ENSG00000135638	protein_coding	3.23296	-0.827657	25.3356	0.00026297	0.0111534
ensdb_102	CSF1R	colony stimulating factor 1 receptor	protein_coding	1436	E9PEK4	60082	ENSG00000182578	protein_coding	3.22503	0.307478	29.4744	0.000135164	0.00695525
ensdb_102	FAM30A	family with sequence similarity 30 member A	lncRNA	9834	NA	14664	ENSG00000226777	long_non_coding	3.1865	-1.82399	22.8366	0.000408237	0.0149601
ensdb_102	TFCP2L1	transcription factor CP2 like 1	protein_coding	29842	Q9NZI6	68616	ENSG00000115112	protein_coding	3.18127	3.12273	36.7909	4.84956813913738e-05	0.00345653
ensdb_102	LINC02482	long intergenic non-protein coding RNA 2482	lncRNA	NA	NA	25271	ENSG00000251580	long_non_coding	3.16566	3.22469	88.5221	5.22897957245046e-07	0.000162201
ensdb_102	SLC6A19	solute carrier family 6 member 19	protein_coding	340024	E9PD72	23517	ENSG00000174358	protein_coding	3.15226	-0.67628	19.7846	0.000731965	0.0225278
ensdb_102	AC024940.1	ovostatin 2	transcribed_unprocessed_pseudogene	NA	NA	89584	ENSG00000177359	pseudogene	3.14082	-1.43014	19.7687	0.000734299	0.0225467
ensdb_102	SPSB1	splA/ryanodine receptor domain and SOCS box containing 1	protein_coding	80176	A0A024R4G8	76639	ENSG00000171621	protein_coding	3.12994	5.65476	43.2423	2.22040520284283e-05	0.0020742
ensdb_102	SLCO2A1	solute carrier organic anion transporter family member 2A1	protein_coding	6578	Q92959	119484	ENSG00000174640	protein_coding	3.04609	2.30174	50.7762	9.95067510393422e-06	0.00119756
ensdb_102	NDRG1	N-myc downstream regulated 1	protein_coding	10397	Q92597	64848	ENSG00000104419	protein_coding	3.03108	5.49972	72.524	1.54478797391492e-06	0.000355185
ensdb_102	NDRG1	N-myc downstream regulated 1	LRG_gene	10397	NA	60134	LRG_258	NA	3.02644	5.49375	72.0446	1.60072205099493e-06	0.000359738
ensdb_102	KLF9	Kruppel like factor 9	protein_coding	687	A0A024R260	30028	ENSG00000119138	protein_coding	3.0264	4.97326	102.402	2.33206804694604e-07	9.17169047606065e-05
ensdb_102	SERPINA3	serpin family A member 3	protein_coding	12	NA	11672	ENSG00000196136	protein_coding	3.01355	4.43326	23.2876	0.000376191	0.0141328
ensdb_102	ARMC12	armadillo repeat containing 12	protein_coding	221481	Q5T9G4	12048	ENSG00000157343	protein_coding	3.00255	-0.575613	41.3871	2.75221494960718e-05	0.00238641
ensdb_102	AL049839.2	novel protein	protein_coding	NA	G3V5I3	32589	ENSG00000273259	protein_coding	2.98154	4.42603	22.7967	0.000411225	0.0150196
ensdb_102	PER1	period circadian regulator 1	protein_coding	5187	O15534	16035	ENSG00000179094	protein_coding	2.96569	6.18868	1113.08	1.54959377317392e-13	3.41282532603823e-09
ensdb_102	PLEKHD1	pleckstrin homology and coiled-coil domain containing D1	protein_coding	400224	NA	46860	ENSG00000175985	protein_coding	2.96304	2.46144	51.3436	9.40465098522903e-06	0.00114435
ensdb_102	FOXI1	forkhead box I1	protein_coding	2299	E0XEN6	3838	ENSG00000168269	protein_coding	2.95842	1.26909	25.969	0.000236367	0.0104533
ensdb_102	AL034374.1	novel transcript	lncRNA	NA	NA	548	ENSG00000271367	long_non_coding	2.94983	0.15873	39.865	3.30130361935878e-05	0.00264392
ensdb_102	ERRFI1	ERBB receptor feedback inhibitor 1	protein_coding	54206	K7ENI4	21906	ENSG00000116285	protein_coding	2.91321	7.3949	74.6248	1.32495326466261e-06	0.000324231
ensdb_102	GMPR	guanosine monophosphate reductase	protein_coding	2766	P36959	56963	ENSG00000137198	protein_coding	2.89044	4.39044	69.8246	1.89246682917638e-06	0.000400766
ensdb_102	CYP4F8	cytochrome P450 family 4 subfamily F member 8	protein_coding	11283	A0A087WUC9	15422	ENSG00000186526	protein_coding	2.86392	-1.0516	25.2792	0.000265502	0.0111592
ensdb_102	AC011473.2	novel transcript, antisense to KLK10	lncRNA	NA	NA	361	ENSG00000268739	long_non_coding	2.84323	0.648745	67.1421	2.33127059782542e-06	0.000454371
ensdb_102	SERPINE1	serpin family E member 1	LRG_gene	5054	NA	12178	LRG_597	NA	2.83345	0.300533	72.3542	1.56433543090831e-06	0.000355185
ensdb_102	SERPINE1	serpin family E member 1	protein_coding	5054	A0A024QYT5	12144	ENSG00000106366	protein_coding	2.83345	0.300533	72.3542	1.56433543090831e-06	0.000355185
ensdb_102	SLC26A2	solute carrier family 26 member 2	LRG_gene	1836	NA	26664	LRG_684	NA	2.82029	8.07836	25.337	0.000262905	0.0111534
ensdb_102	RGS2	regulator of G protein signaling 2	protein_coding	5997	NA	3237	ENSG00000116741	protein_coding	2.82021	1.83203	46.8943	1.48529718494516e-05	0.00159572
ensdb_102	SLC26A2	solute carrier family 26 member 2	protein_coding	1836	P50443	32698	ENSG00000155850	protein_coding	2.81786	8.07911	25.3485	0.000262392	0.0111534
ensdb_102	AC108925.1	novel transcript	lncRNA	NA	NA	7711	ENSG00000286010	long_non_coding	2.81778	-0.666906	19.8395	0.000723946	0.0223621
ensdb_102	ANKRD33B	ankyrin repeat domain 33B	protein_coding	651746	D6R912	93747	ENSG00000164236	protein_coding	2.8119	-0.296688	18.875	0.000881062	0.0256334
ensdb_102	ITGA10	integrin subunit alpha 10	protein_coding	8515	O75578	18904	ENSG00000143127	protein_coding	2.77842	0.668634	34.902	6.21928320795661e-05	0.00408269
ensdb_102	UCA1	urothelial cancer associated 1	lncRNA	NA	NA	8123	ENSG00000214049	long_non_coding	2.77082	-1.08142	33.9958	7.03321553641983e-05	0.00446572
ensdb_102	KLK10	kallikrein related peptidase 10	protein_coding	5655	O43240	7437	ENSG00000129451	protein_coding	2.75021	1.66627	70.9037	1.74356942248106e-06	0.000380202
ensdb_102	ENPP1	ectonucleotide pyrophosphatase/phosphodiesterase 1	protein_coding	5167	NA	87140	ENSG00000197594	protein_coding	2.74134	4.52375	35.8389	5.49044563503773e-05	0.00379064
ensdb_102	SGK3	serum/glucocorticoid regulated kinase family member 3	protein_coding	23678	NA	149289	ENSG00000104205	protein_coding	2.73791	3.90756	48.7777	1.21900230963907e-05	0.00139869
ensdb_102	S100P	S100 calcium binding protein P	protein_coding	6286	P25815	3293	ENSG00000163993	protein_coding	2.73443	6.05447	17.828	0.00109855	0.0297962
ensdb_102	TLR2	toll like receptor 2	protein_coding	7097	A0A2R8Y4N9	22191	ENSG00000137462	protein_coding	2.71468	0.243293	16.5746	0.00144646	0.0361661
ensdb_102	CYP4F22	cytochrome P450 family 4 subfamily F member 22	protein_coding	126410	Q6NT55	43793	ENSG00000171954	protein_coding	2.6915	4.5129	55.5963	6.25779190316679e-06	0.000885338
ensdb_102	MAOA	monoamine oxidase A	protein_coding	4128	Q53YE7	91918	ENSG00000189221	protein_coding	2.68967	2.06757	17.2891	0.00123461	0.0324477
ensdb_102	STAT5A	signal transducer and activator of transcription 5A	protein_coding	6776	A0A384N5W4	24397	ENSG00000126561	protein_coding	2.68835	1.63847	31.3376	0.000102396	0.00572379
ensdb_102	CALB1	calbindin 1	protein_coding	793	NA	36868	ENSG00000104327	protein_coding	2.68788	-1.41192	27.5381	0.000182896	0.00868126
ensdb_102	EFHD1	EF-hand domain family member D1	protein_coding	80303	Q9BUP0	76724	ENSG00000115468	protein_coding	2.67771	5.54903	29.5149	0.000134331	0.00692859
ensdb_102	COL2A1	collagen type II alpha 1 chain	protein_coding	1280	P02458	31588	ENSG00000139219	protein_coding	2.67615	-0.480767	40.024	3.23833468066754e-05	0.00264152
ensdb_102	AC079601.1	novel transcript, antisense to PRICKLE1	lncRNA	NA	NA	6763	ENSG00000257225	long_non_coding	2.66521	1.37246	26.8078	0.000205809	0.00929427
ensdb_102	FAM43A	family with sequence similarity 43 member A	protein_coding	131583	Q8N2R8	3155	ENSG00000185112	protein_coding	2.6577	3.81706	38.033	4.13963063871498e-05	0.00303904
ensdb_102	KLK11	kallikrein related peptidase 11	protein_coding	11012	M0R151	5824	ENSG00000167757	protein_coding	2.65615	-0.0223912	42.228	2.4946770915729e-05	0.0022244
ensdb_102	PTGES	prostaglandin E synthase	protein_coding	9536	NA	14712	ENSG00000148344	protein_coding	2.62263	5.46232	118.547	1.02341286192109e-07	5.6349112177375e-05
ensdb_102	AC005730.2	novel transcript, antisense to SPECC1	lncRNA	NA	NA	1184	ENSG00000261033	long_non_coding	2.6226	-1.53858	45.9673	1.64086778124991e-05	0.00167676
ensdb_102	USP2	ubiquitin specific peptidase 2	protein_coding	9099	O75604	26497	ENSG00000036672	protein_coding	2.59002	3.81874	61.9732	3.55780578387837e-06	0.000612165
ensdb_102	C8orf44-SGK3	C8orf44-SGK3 readthrough	protein_coding	100533105	NA	192877	ENSG00000288602	protein_coding	2.58104	3.4986	47.4061	1.40676448834871e-05	0.00153379
ensdb_102	ADRA2A	adrenoceptor alpha 2A	protein_coding	150	P08913	3879	ENSG00000150594	protein_coding	2.56898	-0.0449716	31.8924	9.44952794207656e-05	0.00537768
ensdb_102	Z97653.2	TEC	TEC	NA	NA	1418	ENSG00000279255	NA	2.56253	-0.426713	27.06	0.000197539	0.00908267
ensdb_102	LAMA3	laminin subunit alpha 3	protein_coding	3909	Q16787	266770	ENSG00000053747	protein_coding	2.54843	5.62201	41.1419	2.83305344152572e-05	0.00243731
ensdb_102	EHF	ETS homologous factor	protein_coding	26298	NA	42196	ENSG00000135373	protein_coding	2.52657	4.90407	40.4335	3.08251589008092e-05	0.00258082
ensdb_102	SMOC1	SPARC related modular calcium binding 1	protein_coding	64093	NA	178236	ENSG00000198732	protein_coding	2.51314	-0.141405	19.7637	0.000735039	0.0225467
ensdb_102	PGLYRP2	peptidoglycan recognition protein 2	protein_coding	114770	Q96PD5	30312	ENSG00000161031	protein_coding	2.51042	1.65862	38.1509	4.07876747956082e-05	0.00300437
ensdb_102	AC041005.1	novel transcript	lncRNA	NA	NA	5122	ENSG00000287185	long_non_coding	2.4919	-0.929377	21.9295	0.000482819	0.0169325
ensdb_102	BCL6	BCL6 transcription repressor	protein_coding	604	P41182	24349	ENSG00000113916	protein_coding	2.48847	5.95016	206.559	4.12668826607576e-09	7.39231168787123e-06
ensdb_102	MYO10	myosin X	protein_coding	4651	Q9HD67	274382	ENSG00000145555	protein_coding	2.487	6.30898	253.309	1.23478377348886e-09	4.53247963788645e-06
ensdb_102	NAV2-AS1	NAV2 antisense RNA 1	lncRNA	NA	NA	949	ENSG00000254894	long_non_coding	2.4745	-0.140763	16.5095	0.00146778	0.0365683
ensdb_102	PRICKLE1	prickle planar cell polarity protein 1	protein_coding	144165	A0A024R0W7	133599	ENSG00000139174	protein_coding	2.46563	2.13167	29.7198	0.000130217	0.00677989
ensdb_102	IL6R	interleukin 6 receptor	protein_coding	3570	A0A087WTB5	64258	ENSG00000160712	protein_coding	2.45764	4.50108	74.1434	1.37193475041162e-06	0.000328429
ensdb_102	AC072022.1	novel transcript, antisense to RTP2 and BCL6	lncRNA	100131635	NA	31537	ENSG00000228804	long_non_coding	2.44746	2.25851	200.082	4.97670957339186e-09	7.39231168787123e-06
ensdb_102	GNAO1	G protein subunit alpha o1	protein_coding	2775	NA	166055	ENSG00000087258	protein_coding	2.42165	3.08235	209.647	3.78147382689542e-09	7.39231168787123e-06
ensdb_102	TRIM29	tripartite motif containing 29	protein_coding	23650	A0A024R3J1	74244	ENSG00000137699	protein_coding	2.41636	5.07787	39.8943	3.28958334529289e-05	0.00264392
ensdb_102	AC022387.2	novel transcript	lncRNA	NA	NA	25098	ENSG00000286373	long_non_coding	2.38414	-0.975039	39.8812	3.2948387702192e-05	0.00264392
ensdb_102	SMOX	spermine oxidase	protein_coding	54498	NA	66768	ENSG00000088826	protein_coding	2.36613	3.2851	30.7912	0.00011094	0.00604788
ensdb_102	SCNN1B	sodium channel epithelial 1 subunit beta	protein_coding	6338	NA	103064	ENSG00000168447	protein_coding	2.35542	4.68179	42.9436	2.2973493588289e-05	0.00209754
ensdb_102	SLC45A1	solute carrier family 45 member 1	protein_coding	50651	Q9Y2W3	26054	ENSG00000162426	protein_coding	2.35437	-0.716354	30.845	0.000110063	0.00601495
ensdb_102	AC093323.1	Putative MORF4 family-associated protein 1-like protein UPP	protein_coding	NA	NA	13360	ENSG00000170846	protein_coding	2.35136	6.16129	134.181	5.05535597587906e-08	3.37391393978062e-05
ensdb_102	NAV2-AS2	NAV2 antisense RNA 2	lncRNA	100874014	NA	5458	ENSG00000254453	long_non_coding	2.34697	0.429177	21.468	0.000526795	0.0180157
ensdb_102	AL133318.1	novel transcript	lncRNA	NA	NA	141173	ENSG00000288542	long_non_coding	2.32746	1.33527	21.5888	0.000514847	0.0176895
ensdb_102	AC011473.4	novel transcript	protein_coding	NA	Q2XQG4	13564	ENSG00000269741	protein_coding	2.32596	-1.41614	25.3672	0.000261563	0.0111534
ensdb_102	B3GNT5	UDP-GlcNAc:betaGal beta-1,3-N-acetylglucosaminyltransferase 5	protein_coding	84002	Q9BYG0	45252	ENSG00000176597	protein_coding	2.32192	1.73068	29.328	0.000138218	0.00706292
ensdb_102	AC072022.2	BCL6 antisense 1	protein_coding	NA	A0A494C0B9	2343	ENSG00000285938	protein_coding	2.3166	0.289883	46.7968	1.50082059570252e-05	0.00159682
ensdb_102	AC004997.1	novel protein	protein_coding	NA	H0Y2U5	14245	ENSG00000248751	protein_coding	2.31613	4.60911	90.5132	4.6261327157077e-07	0.000152069
ensdb_102	ABCC8	ATP binding cassette subfamily C member 8	protein_coding	6833	A0A2R8Y4V0	84382	ENSG00000006071	protein_coding	2.31561	1.94645	39.0244	3.65877057750476e-05	0.00281055
ensdb_102	NAV2	neuron navigator 2	protein_coding	89797	Q8IVL1	770878	ENSG00000166833	protein_coding	2.31525	3.89155	36.7098	4.90067289094185e-05	0.00346586
ensdb_102	TRNP1	TMF1 regulated nuclear protein 1	protein_coding	388610	Q6NT89	7195	ENSG00000253368	protein_coding	2.30931	3.9346	43.9144	2.05793189253605e-05	0.00195362
ensdb_102	CRAT	carnitine O-acetyltransferase	protein_coding	1384	P43155	16396	ENSG00000095321	protein_coding	2.30848	2.83022	32.2629	8.96123050568822e-05	0.00515306
ensdb_102	SAMD12-AS1	SAMD12 antisense RNA 1	lncRNA	NA	NA	285658	ENSG00000281641	long_non_coding	2.29395	-0.645207	22.6235	0.000424477	0.0153509
ensdb_102	HAAO	3-hydroxyanthranilate 3,4-dioxygenase	protein_coding	23498	NA	25505	ENSG00000162882	protein_coding	2.28686	-0.515907	15.0606	0.00205246	0.0460319
ensdb_102	DIO2-AS1	DIO2 antisense RNA 1	lncRNA	100628307	NA	244051	ENSG00000258766	long_non_coding	2.28164	-1.81819	17.8151	0.00110161	0.0298424
ensdb_102	AC011483.2	novel transcript, antisense to KLK5 and KLK6	lncRNA	NA	NA	13465	ENSG00000269495	long_non_coding	2.27542	0.584716	28.9093	0.00014741	0.00736182
ensdb_102	TENT5B	terminal nucleotidyltransferase 5B	protein_coding	115572	Q96A09	7831	ENSG00000158246	protein_coding	2.26789	5.28707	32.3985	8.78990674780654e-05	0.00509748
ensdb_102	TNS4	tensin 4	protein_coding	84951	NA	25796	ENSG00000131746	protein_coding	2.26667	2.73317	22.5545	0.000429896	0.0155214
ensdb_102	SIK1	salt inducible kinase 1	protein_coding	150094	P57059	12649	ENSG00000142178	protein_coding	2.26486	4.77562	63.6439	3.09358225052281e-06	0.000553927
ensdb_102	JAK2	Janus kinase 2	LRG_gene	3717	NA	142939	LRG_612	NA	2.25445	4.34648	130.186	6.00858899958913e-08	3.75647592690915e-05
ensdb_102	JAK2	Janus kinase 2	protein_coding	3717	A0A1B0GTR9	145559	ENSG00000096968	protein_coding	2.25266	4.37906	129.693	6.14026213988056e-08	3.75647592690915e-05
ensdb_102	FOXO1	forkhead box O1	protein_coding	2308	Q12778	110975	ENSG00000150907	protein_coding	2.24755	2.57198	25.6182	0.000250691	0.0109029
ensdb_102	KCNJ11	potassium inwardly rectifying channel subfamily J member 11	protein_coding	3767	B2RC52	3473	ENSG00000187486	protein_coding	2.24725	3.15954	89.7834	4.83722435130053e-07	0.000154399
ensdb_102	TGM2	transglutaminase 2	protein_coding	7052	V9HWG3	39194	ENSG00000198959	protein_coding	2.23374	0.447272	48.3208	1.27811474883564e-05	0.00144355
ensdb_102	DUSP5	dual specificity phosphatase 5	protein_coding	1847	Q16690	13627	ENSG00000138166	protein_coding	2.22064	3.76397	65.9868	2.55594997956785e-06	0.000485278
ensdb_102	CLDN1	claudin 1	protein_coding	9076	A5JSJ9	16740	ENSG00000163347	protein_coding	2.21976	4.00648	48.0637	1.3128473432305e-05	0.00146031
ensdb_102	TMEM63C	transmembrane protein 63C	protein_coding	57156	G3V2V1	142928	ENSG00000165548	protein_coding	2.2148	5.54897	52.2565	8.59748784273622e-06	0.00107586
ensdb_102	TOX2	TOX high mobility group box family member 2	protein_coding	84969	Q96NM4	154765	ENSG00000124191	protein_coding	2.2141	3.10019	35.7569	5.55016538703016e-05	0.0038199
ensdb_102	AC024588.1	novel transcript, antisense to FAM134B	lncRNA	101929524	NA	65980	ENSG00000246214	long_non_coding	2.21392	2.27223	83.7132	7.10234453371244e-07	0.000211381
ensdb_102	AFAP1L2	actin filament associated protein 1 like 2	protein_coding	84632	Q8N4X5	109933	ENSG00000169129	protein_coding	2.20171	5.42099	48.7749	1.21934896512657e-05	0.00139869
ensdb_102	SYNPO2L	synaptopodin 2 like	protein_coding	79933	A0A024QZQ8	18923	ENSG00000166317	protein_coding	2.19304	1.00321	15.9065	0.00168378	0.0402207
ensdb_102	CA2	carbonic anhydrase 2	protein_coding	760	V9HW21	17526	ENSG00000104267	protein_coding	2.19111	4.10483	83.9881	6.97622057909701e-07	0.000210472
ensdb_102	GNMT	glycine N-methyltransferase	protein_coding	27232	V9HW60	3127	ENSG00000124713	protein_coding	2.19046	1.18868	24.3987	0.00030897	0.0123015
ensdb_102	SLC37A2	solute carrier family 37 member 2	protein_coding	219855	Q8TED4	27215	ENSG00000134955	protein_coding	2.18114	0.489121	32.6046	8.53673145680473e-05	0.0049897
ensdb_102	TBX20	T-box transcription factor 20	protein_coding	57057	Q9UMR3	51671	ENSG00000164532	protein_coding	2.17537	-0.66197	16.2032	0.0015732	0.0385409
ensdb_102	TBX20	T-box transcription factor 20	LRG_gene	57057	NA	51671	LRG_755	NA	2.17537	-0.66197	16.2032	0.0015732	0.0385409
ensdb_102	IPCEF1	interaction protein for cytohesin exchange factors 1	protein_coding	26034	NA	202297	ENSG00000074706	protein_coding	2.171	-0.529873	17.0207	0.00130965	0.033751
ensdb_102	KRT32	keratin 32	protein_coding	3882	Q14532	7874	ENSG00000108759	protein_coding	2.16939	-0.129118	38.2823	4.01213597488093e-05	0.00296521
ensdb_102	BPIFA4P	BPI fold containing family A member 4, pseudogene	transcribed_unprocessed_pseudogene	317716	NA	16878	ENSG00000183566	pseudogene	2.1604	-0.161555	44.8135	1.86169817005479e-05	0.00183866
ensdb_102	SIK1B	salt inducible kinase 1B (putative)	protein_coding	102724428	A0A0B4J2F2	12648	ENSG00000275993	protein_coding	2.15269	4.13085	44.3221	1.96612111787086e-05	0.00190757
ensdb_102	SYNPO2	synaptopodin 2	protein_coding	171024	Q9UMS6	210560	ENSG00000172403	protein_coding	2.14978	2.54491	76.4923	1.159553425594e-06	0.000296954
ensdb_102	CRTAC1	cartilage acidic protein 1	protein_coding	55118	Q5T4F6	165829	ENSG00000095713	protein_coding	2.14661	-1.24998	22.4432	0.000438805	0.0157375
ensdb_102	KLK6	kallikrein related peptidase 6	protein_coding	5653	A0A024R4J8	11043	ENSG00000167755	protein_coding	2.14486	1.65531	39.0181	3.66160786413505e-05	0.00281055
ensdb_102	AC009879.3	novel transcript	protein_coding	NA	A0A024R805	86039	ENSG00000285791	protein_coding	2.14426	0.317246	57.7346	5.1484274248436e-06	0.000787423
ensdb_102	OTOF	otoferlin	protein_coding	9381	Q9HC10	101554	ENSG00000115155	protein_coding	2.13708	-0.622085	32.1463	9.11166934418151e-05	0.00521394
ensdb_102	VXN	vexin	protein_coding	254778	Q8TAG6	25005	ENSG00000169085	protein_coding	2.12564	0.450381	60.8163	3.92686260930361e-06	0.000660193
ensdb_102	MAP1B	microtubule associated protein 1B	protein_coding	4131	D6RGJ3	102332	ENSG00000131711	protein_coding	2.12532	4.36297	40.9721	2.89063575448274e-05	0.00246486
ensdb_102	MIR7109	microRNA 7109	miRNA	102465666	NA	65	ENSG00000284082	short_non_coding	2.11131	-1.07977	18.4961	0.000953423	0.02699
ensdb_102	TBC1D8	TBC1 domain family member 8	protein_coding	11138	O95759	245639	ENSG00000204634	protein_coding	2.09819	4.65601	40.3721	3.10532365367109e-05	0.00258082
ensdb_102	PISD	phosphatidylserine decarboxylase	protein_coding	23761	A0A024R1K5	43942	ENSG00000241878	protein_coding	2.0981	6.46752	365.839	1.36847146839863e-10	1.00464052066705e-06
ensdb_102	TPRG1	tumor protein p63 regulated 1	protein_coding	285386	Q6ZUI0	378091	ENSG00000188001	protein_coding	2.09436	-0.500139	32.2642	8.95957878990356e-05	0.00515306
ensdb_102	TMEM164	transmembrane protein 164	protein_coding	84187	NA	180104	ENSG00000157600	protein_coding	2.07961	7.57538	116.589	1.12457635066099e-07	5.77483323358637e-05
ensdb_102	TTC21A	tetratricopeptide repeat domain 21A	protein_coding	199223	Q8NDW8	31200	ENSG00000168026	protein_coding	2.07937	1.45744	43.6092	2.12992668887351e-05	0.00200468
ensdb_102	GASK1B	golgi associated kinase 1B	protein_coding	51313	Q6UWH4	48845	ENSG00000164125	protein_coding	2.077	2.39575	39.1639	3.59643468225216e-05	0.00279886
ensdb_102	ARC	activity regulated cytoskeleton associated protein	protein_coding	23237	Q7LC44	3431	ENSG00000198576	protein_coding	2.07409	2.45448	96.8956	3.17282424718422e-07	0.00011368
ensdb_102	AJ239328.1	PCBP3 overlapping transcript 1	lncRNA	NA	NA	5188	ENSG00000280604	long_non_coding	2.07295	0.45576	35.4244	5.7999120149469e-05	0.00393038
ensdb_102	SH3TC2	SH3 domain and tetratricopeptide repeats 2	protein_coding	79628	NA	139525	ENSG00000169247	protein_coding	2.06696	1.93876	74.368	1.34977773984654e-06	0.000326676
ensdb_102	SH3TC2	SH3 domain and tetratricopeptide repeats 2	LRG_gene	79628	NA	81025	LRG_269	NA	2.06635	1.86897	77.9475	1.04715762006361e-06	0.000279369
ensdb_102	AC016682.1	novel transcript	lncRNA	105373682	NA	15634	ENSG00000286081	long_non_coding	2.06014	-0.780479	19.5533	0.000766883	0.0231685
ensdb_102	ANKRD35	ankyrin repeat domain 35	protein_coding	148741	Q8N283	19307	ENSG00000198483	protein_coding	2.05376	-0.951376	15.32	0.00193022	0.044053
ensdb_102	EDN2	endothelin 2	protein_coding	1907	P20800	5909	ENSG00000127129	protein_coding	2.05118	1.32641	30.1465	0.000122105	0.00648012
ensdb_102	SP6	Sp6 transcription factor	protein_coding	80320	Q3SY56	10967	ENSG00000189120	protein_coding	2.05039	4.11921	73.1848	1.4713607323696e-06	0.000348444
ensdb_102	LEF1-AS1	LEF1 antisense RNA 1	lncRNA	641518	NA	90513	ENSG00000232021	long_non_coding	2.04704	1.53959	81.8246	8.04412068145198e-07	0.00023573
ensdb_102	LEF1	lymphoid enhancer binding factor 1	protein_coding	51176	Q9UJU2	121412	ENSG00000138795	protein_coding	2.04267	4.48672	146.655	3.03459075397741e-08	2.34849420581458e-05
ensdb_102	AC090236.1	novel transcript, antisense to NEDD4L	lncRNA	NA	NA	1420	ENSG00000267396	long_non_coding	2.03378	-0.572538	51.7223	9.05951590799577e-06	0.00111926
ensdb_102	XKRX	XK related X-linked	protein_coding	402415	Q6PP77	15989	ENSG00000182489	protein_coding	2.03099	-0.9999	18.1751	0.00102017	0.0282619
ensdb_102	PLXNA2	plexin A2	protein_coding	5362	O75051	222143	ENSG00000076356	protein_coding	2.00817	3.29551	17.6441	0.00114294	0.0307726
ensdb_102	SLC2A14	solute carrier family 2 member 14	protein_coding	144195	Q8TDB8	78637	ENSG00000173262	protein_coding	2.00474	1.49435	16.0291	0.00163703	0.0393601
ensdb_102	TENT5C	terminal nucleotidyltransferase 5C	protein_coding	54855	Q5VWP2	22342	ENSG00000183508	protein_coding	1.98426	4.98401	31.6009	9.85549606190747e-05	0.00557988
ensdb_102	SLCO5A1	solute carrier organic anion transporter family member 5A1	protein_coding	81796	Q9H2Y9	167933	ENSG00000137571	protein_coding	1.97447	-0.810218	25.2816	0.000265393	0.0111592
ensdb_102	ELL2	elongation factor for RNA polymerase II 2	protein_coding	22936	O00472	76754	ENSG00000118985	protein_coding	1.97398	4.33903	46.8051	1.49949669099788e-05	0.00159682
ensdb_102	ALCAM	activated leukocyte cell adhesion molecule	protein_coding	214	Q13740	209992	ENSG00000170017	protein_coding	1.96721	6.79366	37.2193	4.5898218763302e-05	0.00329271
ensdb_102	STEAP1	STEAP family member 1	protein_coding	26872	Q9UHE8	10374	ENSG00000164647	protein_coding	1.9555	2.35801	63.9168	3.02462331375314e-06	0.000546019
ensdb_102	SH3TC2-DT	SH3TC2 divergent transcript	lncRNA	NA	NA	66325	ENSG00000250072	long_non_coding	1.95307	0.761425	28.0558	0.00016844	0.00814352
ensdb_102	MYBL1	MYB proto-oncogene like 1	protein_coding	4603	P10243	52073	ENSG00000185697	protein_coding	1.95173	3.43279	28.1628	0.000165622	0.00805221
ensdb_102	RCAN1	regulator of calcineurin 1	protein_coding	1827	NA	101972	ENSG00000159200	protein_coding	1.94878	4.61194	29.0285	0.000144722	0.00729373
ensdb_102	ABLIM3	actin binding LIM protein family member 3	protein_coding	22885	O94929	119060	ENSG00000173210	protein_coding	1.94745	5.55232	59.4343	4.42753643640799e-06	0.000711767
ensdb_102	AL356017.1	novel transcript, sense overlapping CLMN	lncRNA	NA	NA	738	ENSG00000259143	long_non_coding	1.94154	-0.634496	14.9424	0.00211113	0.047151
ensdb_102	WNT4	Wnt family member 4	protein_coding	54361	P56705	26657	ENSG00000162552	protein_coding	1.9325	2.93757	21.6158	0.000512219	0.0176267
ensdb_102	SH3TC1	SH3 domain and tetratricopeptide repeats 1	protein_coding	54436	NA	59732	ENSG00000125089	protein_coding	1.92466	3.72039	112.662	1.36460739326115e-07	6.2885423376319e-05
ensdb_102	MAFF	MAF bZIP transcription factor F	protein_coding	23764	NA	15741	ENSG00000185022	protein_coding	1.91381	1.25141	29.3951	0.000136808	0.0070071
ensdb_102	INSYN2A	inhibitory synaptic factor 2A	protein_coding	642938	Q6ZSG2	61166	ENSG00000188916	protein_coding	1.90431	1.28097	35.697	5.59419424432977e-05	0.00383229
ensdb_102	ARID5B	AT-rich interaction domain 5B	protein_coding	84159	Q14865	195261	ENSG00000150347	protein_coding	1.89798	5.55174	47.7952	1.35028214429158e-05	0.0014944
ensdb_102	LHX6	LIM homeobox 6	protein_coding	26468	A0A024R852	27050	ENSG00000106852	protein_coding	1.89422	2.58454	97.9223	2.99231747721805e-07	0.000111668
ensdb_102	CD59	CD59 molecule (CD59 blood group)	LRG_gene	966	NA	33470	LRG_41	NA	1.89314	7.49786	196.088	5.60211243663541e-09	7.39231168787123e-06
ensdb_102	CD59	CD59 molecule (CD59 blood group)	protein_coding	966	Q6FHM9	33470	ENSG00000085063	protein_coding	1.89206	7.50348	196.16	5.59008606360256e-09	7.39231168787123e-06
ensdb_102	FNDC4	fibronectin type III domain containing 4	protein_coding	64838	Q9H6D8	3318	ENSG00000115226	protein_coding	1.8841	1.10624	17.4371	0.0011954	0.0318151
ensdb_102	STXBP5L	syntaxin binding protein 5 like	protein_coding	9515	Q9Y2K9	516690	ENSG00000145087	protein_coding	1.87237	0.368949	23.0767	0.000390799	0.0144734
ensdb_102	PTPRM	protein tyrosine phosphatase receptor type M	protein_coding	5797	P28827	840080	ENSG00000173482	protein_coding	1.86394	-1.26219	17.5628	0.0011632	0.0310902
ensdb_102	SYNGR4	synaptogyrin 4	protein_coding	23546	A0A140VKF5	12011	ENSG00000105467	protein_coding	1.86333	1.37929	21.8185	0.000492991	0.0172344
ensdb_102	AC098679.1	novel transcript	lncRNA	NA	NA	1338	ENSG00000250604	long_non_coding	1.85978	-0.607438	27.3498	0.000188505	0.00889
ensdb_102	AC002467.1	novel transcript, antisense to CBLL1	lncRNA	101927974	NA	4583	ENSG00000241764	long_non_coding	1.85252	3.00407	52.8132	8.14478313239924e-06	0.0010417
ensdb_102	KLK8	kallikrein related peptidase 8	protein_coding	11202	O60259	6705	ENSG00000129455	protein_coding	1.84745	-0.944416	28.1852	0.00016504	0.00805221
ensdb_102	TBC1D2	TBC1 domain family member 2	protein_coding	55357	A0A024R166	56639	ENSG00000095383	protein_coding	1.84553	3.8545	25.4604	0.000257463	0.0110534
ensdb_102	PHOSPHO1	phosphoethanolamine/phosphocholine phosphatase 1	protein_coding	162466	Q8TCT1	7422	ENSG00000173868	protein_coding	1.84427	-0.144996	19.242	0.000817002	0.0241525
ensdb_102	AC244669.2	phosphodiesterase 4D interacting protein (PDE4DIP) pseudogene	unprocessed_pseudogene	NA	NA	122596	ENSG00000274642	pseudogene	1.84289	-1.23398	16.9041	0.0013439	0.0344564
ensdb_102	NEDD4L	NEDD4 like E3 ubiquitin protein ligase	protein_coding	23327	Q96PU5	357315	ENSG00000049759	protein_coding	1.83737	6.15054	131.223	5.74238619184107e-08	3.71971510262081e-05
ensdb_102	TFEB	transcription factor EB	protein_coding	7942	B1AKB5	52282	ENSG00000112561	protein_coding	1.83695	2.91986	48.1348	1.30312689896217e-05	0.00145932
ensdb_102	DUSP1	dual specificity phosphatase 1	protein_coding	1843	P28562	3100	ENSG00000120129	protein_coding	1.83405	4.01136	20.4009	0.000647584	0.0207407
ensdb_102	CEBPD	CCAAT enhancer binding protein delta	protein_coding	1052	P49716	1252	ENSG00000221869	protein_coding	1.83025	0.994207	23.2231	0.000380593	0.014213
ensdb_102	ARHGAP40	Rho GTPase activating protein 40	protein_coding	343578	H7BXE0	49102	ENSG00000124143	protein_coding	1.8255	0.707688	30.0657	0.000123596	0.00654344
ensdb_102	NEBL	nebulette	LRG_gene	10529	NA	394215	LRG_411	NA	1.80769	6.48831	40.3206	3.12459157692935e-05	0.00258707
ensdb_102	NEBL	nebulette	protein_coding	10529	NA	513039	ENSG00000078114	protein_coding	1.80483	6.4968	39.7681	3.34036145963678e-05	0.00265166
ensdb_102	ELOVL5	ELOVL fatty acid elongase 5	protein_coding	60481	A0A024RD35	81782	ENSG00000012660	protein_coding	1.80359	8.15684	108.512	1.68550714879144e-07	7.13877104711206e-05
ensdb_102	SLC16A6	solute carrier family 16 member 6	protein_coding	9120	A0A024R8J3	24242	ENSG00000108932	protein_coding	1.80036	3.47234	34.0695	6.96262099189646e-05	0.00446572
ensdb_102	AL590004.3	novel transcript	lncRNA	NA	NA	7060	ENSG00000260604	long_non_coding	1.79792	0.16712	16.8116	0.00137181	0.0348653
ensdb_102	GPR153	G protein-coupled receptor 153	protein_coding	387509	A0A0I9QQ03	13746	ENSG00000158292	protein_coding	1.79027	3.70847	57.893	5.07573799460191e-06	0.000781735
ensdb_102	AC245297.1	phosphodiesterase 4D interacting protein (myomegalin) (PDE4DIP) pseudogene	transcribed_unprocessed_pseudogene	NA	NA	123741	ENSG00000215861	pseudogene	1.76763	1.30918	42.7135	2.35876034081185e-05	0.00213783
ensdb_102	AL139385.1	novel transcript, antisense to CARKD	lncRNA	NA	NA	3272	ENSG00000275880	long_non_coding	1.7592	2.78879	27.1554	0.000194509	0.00905682
ensdb_102	KLF6	Kruppel like factor 6	protein_coding	1316	NA	9286	ENSG00000067082	protein_coding	1.75913	5.61527	23.0459	0.000392985	0.0144734
ensdb_102	HIPK2	homeodomain interacting protein kinase 2	protein_coding	28996	Q9H2X6	216429	ENSG00000064393	protein_coding	1.75859	5.61861	40.4385	3.08066447146683e-05	0.00258082
ensdb_102	SYBU	syntabulin	protein_coding	55638	Q9NX95	117814	ENSG00000147642	protein_coding	1.75547	5.52631	96.4436	3.25630247984608e-07	0.00011368
ensdb_102	AL049629.2	novel protein	protein_coding	NA	NA	24207	ENSG00000284969	protein_coding	1.75275	6.54945	167.513	1.40566743201788e-08	1.54792097613809e-05
ensdb_102	KIF5C	kinesin family member 5C	protein_coding	3800	NA	151533	ENSG00000168280	protein_coding	1.74589	3.75087	24.3367	0.000312335	0.0123623
ensdb_102	LDB3	LIM domain binding 3	LRG_gene	11155	NA	67505	LRG_385	NA	1.7441	0.839205	63.2997	3.18315932781149e-06	0.000564574
ensdb_102	AL160286.1	centaurin, gamma 2 (CENTG2) pseudogene	processed_pseudogene	NA	NA	2471	ENSG00000227141	pseudogene	1.74029	0.849513	49.0076	1.19045570340381e-05	0.00138564
ensdb_102	WNT5B	Wnt family member 5B	protein_coding	81029	F5H034	117322	ENSG00000111186	protein_coding	1.73962	-0.610602	19.403	0.000790623	0.0235944
ensdb_102	COL12A1	collagen type XII alpha 1 chain	protein_coding	1303	H0Y5N9	121728	ENSG00000111799	protein_coding	1.73514	3.25217	35.3313	5.87223090695098e-05	0.00396718
ensdb_102	EGR3	early growth response 3	protein_coding	1960	Q06889	5822	ENSG00000179388	protein_coding	1.72662	4.67569	14.9173	0.00212384	0.0473436
ensdb_102	ROPN1L	rhophilin associated tail protein 1 like	protein_coding	83853	Q96C74	30506	ENSG00000145491	protein_coding	1.72498	-0.724962	24.2838	0.000315233	0.0123977
ensdb_102	COL4A6	collagen type IV alpha 6 chain	protein_coding	1288	Q14031	283891	ENSG00000197565	protein_coding	1.71777	-0.432053	24.4421	0.000306645	0.0123015
ensdb_102	DLG5-AS1	DLG5 antisense RNA 1	lncRNA	NA	NA	2453	ENSG00000233871	long_non_coding	1.71769	-0.0464591	26.8453	0.000204555	0.00926979
ensdb_102	AC006369.1	novel transcript	lncRNA	NA	NA	84213	ENSG00000236213	long_non_coding	1.71498	-0.338691	15.171	0.00199936	0.0450706
ensdb_102	LDB3	LIM domain binding 3	protein_coding	11155	O75112	67566	ENSG00000122367	protein_coding	1.71052	0.84798	59.7228	4.31716116758662e-06	0.000704305
ensdb_102	MFSD6	major facilitator superfamily domain containing 6	protein_coding	54842	C9JAZ7	100851	ENSG00000151690	protein_coding	1.71	6.08277	55.1926	6.49715947038395e-06	0.000905655
ensdb_102	MINDY4B	MINDY family member 4B	protein_coding	646951	A8MYZ0	35064	ENSG00000214237	protein_coding	1.70885	1.81798	71.2077	1.70411242219794e-06	0.000375314
ensdb_102	PRKCE	protein kinase C epsilon	protein_coding	5581	C9JR22	536646	ENSG00000171132	protein_coding	1.69842	3.55896	148.035	2.87519979983961e-08	2.34849420581458e-05
ensdb_102	HGD	homogentisate 1,2-dioxygenase	protein_coding	3081	Q93099	54098	ENSG00000113924	protein_coding	1.69699	3.30463	56.8366	5.58390186655308e-06	0.000825368
ensdb_102	CDC42EP3	CDC42 effector protein 3	protein_coding	10602	Q9UKI2	96587	ENSG00000163171	protein_coding	1.69521	3.38518	52.967	8.02461237204846e-06	0.00103353
ensdb_102	STK39	serine/threonine kinase 39	protein_coding	27347	NA	293576	ENSG00000198648	protein_coding	1.68255	5.15502	48.9675	1.19538794120516e-05	0.00138564
ensdb_102	AC012613.2	novel transcript, antisense to ABLIM3	lncRNA	NA	NA	60283	ENSG00000253406	long_non_coding	1.67862	1.32914	31.302	0.000102929	0.00573903
ensdb_102	FOSL2	FOS like 2, AP-1 transcription factor subunit	protein_coding	2355	NA	24870	ENSG00000075426	protein_coding	1.66974	6.34956	39.6353	3.39477965146492e-05	0.00267981
ensdb_102	SLC22A23	solute carrier family 22 member 23	protein_coding	63027	C9J4Z0	188089	ENSG00000137266	protein_coding	1.66535	4.5975	32.7776	8.33077264473816e-05	0.00493332
ensdb_102	CEP126	centrosomal protein 126	protein_coding	57562	A0A590UK33	86053	ENSG00000110318	protein_coding	1.66326	1.23013	24.4266	0.000307475	0.0123015
ensdb_102	FAM198B-AS1	FAM198B antisense RNA 1	lncRNA	285505	NA	32126	ENSG00000248429	long_non_coding	1.65159	2.00582	24.748	0.000290805	0.0119046
ensdb_102	CAPRIN2	caprin family member 2	protein_coding	65981	H0YGG3	45400	ENSG00000110888	protein_coding	1.64263	2.34469	19.6793	0.000747619	0.022774
ensdb_102	GJA1	gap junction protein alpha 1	protein_coding	2697	A0A654IBU3	14133	ENSG00000152661	protein_coding	1.63187	1.8865	54.7566	6.76771469736619e-06	0.000930508
ensdb_102	NR4A1	nuclear receptor subfamily 4 group A member 1	protein_coding	3164	H3BSB9	36676	ENSG00000123358	protein_coding	1.62034	4.69443	45.8208	1.66714560427321e-05	0.00169204
ensdb_102	ULK2	unc-51 like autophagy activating kinase 2	protein_coding	9706	NA	97108	ENSG00000083290	protein_coding	1.61788	4.12143	38.4784	3.91502638949932e-05	0.00292287
ensdb_102	MSX2	msh homeobox 2	protein_coding	4488	P35548	6315	ENSG00000120149	protein_coding	1.61706	5.37509	68.4545	2.10330349021626e-06	0.000424983
ensdb_102	DLG5	discs large MAGUK scaffold protein 5	protein_coding	9231	A0A0A0MSL1	135965	ENSG00000151208	protein_coding	1.61503	8.54791	100.926	2.52892134211461e-07	9.60292476529864e-05
ensdb_102	NR4A1AS	NR4A1 antisense RNA	lncRNA	NA	NA	1045	ENSG00000259884	long_non_coding	1.60512	3.17242	40.3785	3.10292307342537e-05	0.00258082
ensdb_102	ELL2P1	elongation factor for RNA polymerase II 2 pseudogene 1	processed_pseudogene	NA	NA	1906	ENSG00000227295	pseudogene	1.59964	0.966924	16.5778	0.00144543	0.0361661
ensdb_102	AFF3	AF4/FMR2 family member 3	protein_coding	3899	P51826	647010	ENSG00000144218	protein_coding	1.59843	3.91996	193.579	6.04166411104622e-09	7.39231168787123e-06
ensdb_102	SSTR2	somatostatin receptor 2	protein_coding	6752	NA	11624	ENSG00000180616	protein_coding	1.59752	1.22052	16.0742	0.00162019	0.039169
ensdb_102	PRLR	prolactin receptor	protein_coding	5618	P16471	181732	ENSG00000113494	protein_coding	1.59703	7.54911	44.934	1.83709643334886e-05	0.00183078
ensdb_102	MYO1E	myosin IE	protein_coding	4643	Q4KMR3	240438	ENSG00000157483	protein_coding	1.59247	4.71909	28.9684	0.00014607	0.00734484
ensdb_102	CHD5	chromodomain helicase DNA binding protein 5	protein_coding	26038	Q8TDI0	78535	ENSG00000116254	protein_coding	1.58138	3.44566	17.1977	0.00125961	0.0328304
ensdb_102	RPS6KA2	ribosomal protein S6 kinase A2	protein_coding	6196	Q15349	497088	ENSG00000071242	protein_coding	1.57726	2.60711	15.3738	0.0019059	0.0437241
ensdb_102	SORBS1	sorbin and SH3 domain containing 1	protein_coding	10580	Q9BX66	249644	ENSG00000095637	protein_coding	1.56627	1.91989	16.1246	0.00160164	0.0388486
ensdb_102	GADD45B	growth arrest and DNA damage inducible beta	protein_coding	4616	NA	2138	ENSG00000099860	protein_coding	1.56248	4.78613	62.8106	3.31570417467463e-06	0.000579564
ensdb_102	ARHGAP26	Rho GTPase activating protein 26	LRG_gene	23092	NA	458635	LRG_1127	NA	1.55823	3.42971	78.423	1.01321772325849e-06	0.000278939
ensdb_102	KRT15	keratin 15	protein_coding	3866	P19012	8785	ENSG00000171346	protein_coding	1.55716	3.54868	26.2085	0.000227133	0.0101468
ensdb_102	GADD45G	growth arrest and DNA damage inducible gamma	protein_coding	10912	O95257	1544	ENSG00000130222	protein_coding	1.55692	1.93619	21.7714	0.000497384	0.0173329
ensdb_102	ARHGAP26	Rho GTPase activating protein 26	protein_coding	23092	A0A0S2Z536	458635	ENSG00000145819	protein_coding	1.55452	3.44791	77.2072	1.10267523013723e-06	0.00028571
ensdb_102	AP001972.2	novel transcript	lncRNA	NA	NA	882	ENSG00000254963	long_non_coding	1.54529	2.49864	58.5273	4.79647636996746e-06	0.000754554
ensdb_102	ASAP3	ArfGAP with SH3 domain, ankyrin repeat and PH domain 3	protein_coding	55616	Q8TDY4	56006	ENSG00000088280	protein_coding	1.53553	5.33112	105.241	2.00118906688905e-07	8.16188666836378e-05
ensdb_102	PRR15L	proline rich 15 like	protein_coding	79170	A0A140VJT1	5917	ENSG00000167183	protein_coding	1.53283	5.30364	212.958	3.44800597309491e-09	7.39231168787123e-06
ensdb_102	TMEM265	transmembrane protein 265	protein_coding	100862671	A0A087WTH1	4555	ENSG00000281991	protein_coding	1.51358	3.18214	24.2923	0.000314767	0.0123977
ensdb_102	LINC01948	long intergenic non-protein coding RNA 1948	lncRNA	102467147	NA	30320	ENSG00000248727	long_non_coding	1.51059	-0.530096	21.6433	0.000509564	0.0176267
ensdb_102	FERMT2	fermitin family member 2	protein_coding	10979	A0A024R687	95168	ENSG00000073712	protein_coding	1.50927	5.96085	37.6921	4.32169742349041e-05	0.00316216
ensdb_102	ZNF521	zinc finger protein 521	protein_coding	25925	Q96K83	290267	ENSG00000198795	protein_coding	1.50315	1.64219	23.3029	0.000375157	0.0141328
ensdb_102	ANKRD29	ankyrin repeat domain 29	protein_coding	147463	Q8N6D5	63986	ENSG00000154065	protein_coding	1.5031	2.00851	16.0498	0.00162926	0.0392279
ensdb_102	AL450306.1	novel transcript	lncRNA	NA	NA	10311	ENSG00000228748	long_non_coding	1.49996	6.51184	68.6762	2.06740230396164e-06	0.000421597
ensdb_102	CNTNAP2	contactin associated protein 2	protein_coding	26047	A0A0D9SES4	2304997	ENSG00000174469	protein_coding	1.49645	3.70656	15.0985	0.00203404	0.0457119
ensdb_102	CRY2	cryptochrome circadian regulator 2	protein_coding	1408	Q49AN0	36131	ENSG00000121671	protein_coding	1.49328	3.97581	81.657	8.13451067949492e-07	0.00023573
ensdb_102	SQOR	sulfide quinone oxidoreductase	protein_coding	58472	A0A024R5X2	60134	ENSG00000137767	protein_coding	1.48866	4.4806	117.036	1.10046613401783e-07	5.77483323358637e-05
ensdb_102	BMF	Bcl2 modifying factor	protein_coding	90427	Q96LC9	21003	ENSG00000104081	protein_coding	1.46905	4.17637	52.5022	8.39416962301453e-06	0.00106249
ensdb_102	CHN2	chimerin 2	protein_coding	1124	C9JQ94	367760	ENSG00000106069	protein_coding	1.45473	0.0233261	27.9021	0.00017259	0.00826331
ensdb_102	LDLRAD3	low density lipoprotein receptor class A domain containing 3	protein_coding	143458	Q86YD5	288156	ENSG00000179241	protein_coding	1.45367	4.56484	69.3781	1.95835655284724e-06	0.000408413
ensdb_102	AC012645.4	novel transcript, antisense to GDPD3	lncRNA	NA	NA	1061	ENSG00000275371	long_non_coding	1.45278	1.64147	21.1702	0.000557641	0.0185801
ensdb_102	TPM1-AS	TPM1 antisense RNA	lncRNA	NA	NA	3354	ENSG00000259498	long_non_coding	1.45143	1.27906	35.2213	5.95891027096882e-05	0.00401105
ensdb_102	BBX	BBX high mobility group box domain containing	protein_coding	56987	Q8WY36	288404	ENSG00000114439	protein_coding	1.44849	6.38557	37.2903	4.54833581068622e-05	0.00327361
ensdb_102	TEAD1	TEA domain transcription factor 1	protein_coding	7003	H0YE88	270317	ENSG00000187079	protein_coding	1.44809	5.8631	156.648	2.07395810648158e-08	1.98595014509349e-05
ensdb_102	KLF4	Kruppel like factor 4	protein_coding	9314	NA	5631	ENSG00000136826	protein_coding	1.44478	4.62075	19.6179	0.000756938	0.0229962
ensdb_102	FAM189A2	family with sequence similarity 189 member A2	protein_coding	9413	Q15884	67992	ENSG00000135063	protein_coding	1.43615	0.799424	17.2926	0.00123367	0.0324477
ensdb_102	MT2P1	metallothionein 2 pseudogene 1	processed_pseudogene	NA	NA	183	ENSG00000162840	pseudogene	1.42844	2.48189	17.9267	0.00107557	0.0293901
ensdb_102	IRX2	iroquois homeobox 2	protein_coding	153572	Q9BZI1	5833	ENSG00000170561	protein_coding	1.42245	5.00797	51.6806	9.09681319546892e-06	0.00111926
ensdb_102	CPEB4	cytoplasmic polyadenylation element binding protein 4	protein_coding	80315	Q17RY0	73632	ENSG00000113742	protein_coding	1.41688	4.12118	36.0964	5.30790542474765e-05	0.00369941
ensdb_102	SIAH2-AS1	SIAH2 antisense RNA 1	lncRNA	NA	NA	111618	ENSG00000244265	long_non_coding	1.41287	5.01098	102.79	2.2832138511283e-07	9.14281851949994e-05
ensdb_102	RPS23P2	ribosomal protein S23 pseudogene 2	processed_pseudogene	NA	NA	415	ENSG00000213448	pseudogene	1.41216	-0.886113	15.2834	0.00194691	0.0442049
ensdb_102	JUN	Jun proto-oncogene, AP-1 transcription factor subunit	protein_coding	3725	NA	7204	ENSG00000177606	protein_coding	1.41121	4.82481	19.4374	0.000785115	0.0235577
ensdb_102	AC009318.1	novel transcript, antisense to FAR2	lncRNA	100506606	NA	39894	ENSG00000257176	long_non_coding	1.40592	2.27691	33.1242	7.93518883126409e-05	0.00481445
ensdb_102	ADAMTSL4-AS1	ADAMTSL4 antisense RNA 1	lncRNA	NA	NA	1914	ENSG00000203804	long_non_coding	1.39944	-1.19411	20.0365	0.000696016	0.0218987
ensdb_102	GOLGA7B	golgin A7 family member B	protein_coding	401647	Q2TAP0	21738	ENSG00000155265	protein_coding	1.39661	3.18134	19.6175	0.000757005	0.0229962
ensdb_102	STOM	stomatin	protein_coding	2040	A0A024R882	31318	ENSG00000148175	protein_coding	1.38978	6.48835	29.4564	0.000135535	0.0069581
ensdb_102	AC055854.1	novel transcript	lncRNA	NA	NA	108467	ENSG00000253125	long_non_coding	1.3892	3.08305	22.2114	0.000458058	0.0162452
ensdb_102	APCDD1	APC down-regulated 1	protein_coding	147495	Q8J025	35315	ENSG00000154856	protein_coding	1.38769	1.60699	30.9454	0.000108448	0.00594142
ensdb_102	HSD11B2	hydroxysteroid 11-beta dehydrogenase 2	protein_coding	3291	NA	6902	ENSG00000176387	protein_coding	1.38393	3.91876	16.3787	0.00151176	0.0373682
ensdb_102	TSPYL4	TSPY like 4	protein_coding	23270	Q9UJ04	4112	ENSG00000187189	protein_coding	1.3658	4.81359	38.3746	3.9661078440825e-05	0.00294106
ensdb_102	ELF5	E74 like ETS transcription factor 5	protein_coding	2001	A8K443	46403	ENSG00000135374	protein_coding	1.35983	4.43156	15.3747	0.00190551	0.0437241
ensdb_102	BMF-AS1	BMF antisense RNA 1	lncRNA	NA	NA	555	ENSG00000259409	long_non_coding	1.35422	1.37405	32.3943	8.79513963918656e-05	0.00509748
ensdb_102	MOB3B	MOB kinase activator 3B	protein_coding	79817	Q86TA1	204606	ENSG00000120162	protein_coding	1.3469	2.87021	28.0495	0.000168609	0.00814352
ensdb_102	GDPD3	glycerophosphodiester phosphodiesterase domain containing 3	protein_coding	79153	NA	8728	ENSG00000102886	protein_coding	1.34449	3.38114	23.0497	0.000392713	0.0144734
ensdb_102	ETNK2	ethanolamine kinase 2	protein_coding	55224	A0A024R976	20983	ENSG00000143845	protein_coding	1.3365	7.52356	53.6306	7.52926345325041e-06	0.000995141
ensdb_102	FADS1	fatty acid desaturase 1	protein_coding	3992	A0A0A0MR51	29692	ENSG00000149485	protein_coding	1.32914	7.63193	31.1798	0.000104782	0.00579829
ensdb_102	TH	tyrosine hydroxylase	protein_coding	7054	P07101	7887	ENSG00000180176	protein_coding	1.32806	3.15667	29.8064	0.000128521	0.00670743
ensdb_102	NAMPT	nicotinamide phosphoribosyltransferase	protein_coding	10135	A0A024R718	38029	ENSG00000105835	protein_coding	1.32386	6.82763	45.947	1.64448376121889e-05	0.00167676
ensdb_102	AL592146.1	novel transcript	lncRNA	NA	NA	905	ENSG00000261065	long_non_coding	1.32012	6.06284	45.4351	1.73871590945728e-05	0.00175658
ensdb_102	LMO7	LIM domain 7	protein_coding	4008	Q8WWI1	239437	ENSG00000136153	protein_coding	1.31028	3.97199	25.2804	0.000265444	0.0111592
ensdb_102	CLMN	calmin	protein_coding	79789	Q96JQ2	137969	ENSG00000165959	protein_coding	1.30792	4.50692	51.5311	9.23188499903422e-06	0.00112957
ensdb_102	MRFAP1	Morf4 family associated protein 1	protein_coding	93621	Q9Y605	2655	ENSG00000179010	protein_coding	1.30483	8.95357	146.176	3.0923688688986e-08	2.34849420581458e-05
ensdb_102	FAM214A	family with sequence similarity 214 member A	protein_coding	56204	NA	128501	ENSG00000047346	protein_coding	1.30359	6.83345	69.3297	1.96566450919039e-06	0.000408413
ensdb_102	AC025917.1	novel transcript, antisense to KIAA1370	lncRNA	NA	NA	20868	ENSG00000260618	long_non_coding	1.29694	3.47388	61.3352	3.75610561185369e-06	0.000636673
ensdb_102	MT2A	metallothionein 2A	protein_coding	4502	NA	914	ENSG00000125148	protein_coding	1.29585	5.56512	20.3762	0.000650737	0.0207407
ensdb_102	CMBL	carboxymethylenebutenolidase homolog	protein_coding	134147	NA	32028	ENSG00000164237	protein_coding	1.29401	6.17342	46.1823	1.60315364896433e-05	0.0016499
ensdb_102	AC090527.2	novel protein	protein_coding	NA	H3BNX3	88964	ENSG00000260170	protein_coding	1.29242	3.91392	91.9589	4.23879035678536e-07	0.000141447
ensdb_102	NAMPTP1	nicotinamide phosphoribosyltransferase pseudogene 1	processed_pseudogene	NA	NA	2514	ENSG00000229644	pseudogene	1.29006	6.6921	45.2665	1.77111481469821e-05	0.00178114
ensdb_102	ARRB1	arrestin beta 1	protein_coding	408	P49407	91584	ENSG00000137486	protein_coding	1.28787	6.80924	96.5534	3.2357929174938e-07	0.00011368
ensdb_102	B3GNT2	UDP-GlcNAc:betaGal beta-1,3-N-acetylglucosaminyltransferase 2	protein_coding	10678	Q9NY97	28617	ENSG00000170340	protein_coding	1.28043	4.97651	77.6977	1.06551917019422e-06	0.000279369
ensdb_102	AC099508.1	novel transcript, antisense to ZNRF1	lncRNA	NA	NA	2112	ENSG00000247033	long_non_coding	1.28027	2.82282	46.601	1.53258130394232e-05	0.001615
ensdb_102	WWC3	WWC family member 3	protein_coding	55841	Q9ULE0	129221	ENSG00000047644	protein_coding	1.28006	5.97614	40.9847	2.8863200204889e-05	0.00246486
ensdb_102	TPM1	tropomyosin 1	protein_coding	7168	A0A0K0K1I0	29284	ENSG00000140416	protein_coding	1.26735	5.85395	39.792	3.33069109881215e-05	0.00265166
ensdb_102	KLRG2	killer cell lectin like receptor G2	protein_coding	346689	A4D1S0	30984	ENSG00000188883	protein_coding	1.26187	2.60627	35.8545	5.47922462380147e-05	0.00379064
ensdb_102	AP001972.1	novel transcript	lncRNA	NA	NA	899	ENSG00000254429	long_non_coding	1.25857	3.58111	53.1483	7.88565670703168e-06	0.00102161
ensdb_102	AC079328.2	novel transcript, antisense to TPM1	lncRNA	NA	NA	1887	ENSG00000259627	long_non_coding	1.25731	3.35758	38.4204	3.94347082800622e-05	0.00293416
ensdb_102	GUSBP13	GUSB pseudogene 13	unprocessed_pseudogene	NA	NA	45597	ENSG00000198237	pseudogene	1.25578	1.82634	31.1016	0.000105989	0.00582171
ensdb_102	ERLNC1	estrogen receptor responsive lncRNA 1	lncRNA	101929441	NA	1924	ENSG00000230550	long_non_coding	1.25304	3.6297	29.7016	0.000130575	0.00678251
ensdb_102	SH3PXD2B	SH3 and PX domains 2B	protein_coding	285590	A0A1B0GUF2	129526	ENSG00000174705	protein_coding	1.24117	5.84894	28.8031	0.000149853	0.00745002
ensdb_102	INPP1	inositol polyphosphate-1-phosphatase	protein_coding	3628	Q6IBG4	28096	ENSG00000151689	protein_coding	1.23593	0.641296	18.565	0.000939761	0.0266718
ensdb_102	ARSK	arylsulfatase family member K	protein_coding	153642	Q6UWY0	50002	ENSG00000164291	protein_coding	1.23088	3.02718	54.41	6.9921838871943e-06	0.000950592
ensdb_102	RUNX1	RUNX family transcription factor 1	protein_coding	861	Q01196	1216867	ENSG00000159216	protein_coding	1.22854	5.47987	38.941	3.69663020908618e-05	0.00282671
ensdb_102	AC107959.1	novel transcript, antisense to RHOBTB2	lncRNA	NA	NA	34740	ENSG00000245025	long_non_coding	1.22623	4.10531	30.5147	0.000115576	0.00625418
ensdb_102	AP001972.5	TEC	TEC	NA	NA	2338	ENSG00000279117	NA	1.22407	5.29637	67.6128	2.24634478463993e-06	0.000445707
ensdb_102	AC006435.2	novel transcript, antisense to SGSM2	lncRNA	NA	NA	4246	ENSG00000263345	long_non_coding	1.21555	3.47174	34.8688	6.24711998731636e-05	0.00408269
ensdb_102	AL161910.1	novel transcript	lncRNA	NA	NA	41151	ENSG00000285907	long_non_coding	1.21495	0.592429	15.4558	0.00186961	0.0430714
ensdb_102	MT1XP1	metallothionein 1X pseudogene 1	processed_pseudogene	NA	NA	186	ENSG00000233929	pseudogene	1.21375	0.664521	26.0803	0.000232022	0.0103234
ensdb_102	CSRNP1	cysteine and serine rich nuclear protein 1	protein_coding	64651	A0A024R2U8	12708	ENSG00000144655	protein_coding	1.21352	4.18314	24.4428	0.000306607	0.0123015
ensdb_102	MAN1A1	mannosidase alpha class 1A member 1	protein_coding	4121	P33908	172557	ENSG00000111885	protein_coding	1.21054	4.1279	22.6982	0.0004187	0.0151668
ensdb_102	SIAH2	siah E3 ubiquitin protein ligase 2	protein_coding	6478	O43255	22353	ENSG00000181788	protein_coding	1.20558	7.90473	52.3989	8.47890986313553e-06	0.00106708
ensdb_102	MAP3K5	mitogen-activated protein kinase kinase kinase 5	protein_coding	4217	Q99683	235432	ENSG00000197442	protein_coding	1.19857	3.41201	67.1773	2.3247789107791e-06	0.000454371
ensdb_102	NFYBP1	NFYB pseudogene 1	processed_pseudogene	NA	NA	965	ENSG00000214380	pseudogene	1.19523	0.332495	25.5137	0.000255151	0.010997
ensdb_102	RHOBTB2	Rho related BTB domain containing 2	protein_coding	23221	Q9BYZ6	32783	ENSG00000008853	protein_coding	1.19253	5.53	32.2708	8.95113888859577e-05	0.00515306
ensdb_102	CBLL1	Cbl proto-oncogene like 1	protein_coding	79872	NA	17719	ENSG00000105879	protein_coding	1.19056	6.99864	47.6115	1.37661966200963e-05	0.00151593
ensdb_102	SRPX2	sushi repeat containing protein X-linked 2	protein_coding	27286	A0A1W2PRB1	31594	ENSG00000102359	protein_coding	1.18695	1.43467	30.3424	0.000118581	0.00634305
ensdb_102	RUNX1	RUNX family transcription factor 1	LRG_gene	861	NA	261498	LRG_482	NA	1.18185	5.05105	40.1597	3.18570317636735e-05	0.00261383
ensdb_102	ADAMTSL4	ADAMTS like 4	protein_coding	54507	Q6UY14	11569	ENSG00000143382	protein_coding	1.17261	0.621487	17.0495	0.00130137	0.0336501
ensdb_102	ASCL2	achaete-scute family bHLH transcription factor 2	protein_coding	430	Q99929	2458	ENSG00000183734	protein_coding	1.16619	3.70205	66.4446	2.46402642196432e-06	0.000471893
ensdb_102	CDK14	cyclin dependent kinase 14	protein_coding	5218	C9IYJ9	744167	ENSG00000058091	protein_coding	1.16001	3.51715	44.1289	2.00901592701082e-05	0.00191544
ensdb_102	SIDT2	SID1 transmembrane family member 2	protein_coding	51092	E9PMC3	18710	ENSG00000149577	protein_coding	1.1528	5.61535	50.6985	1.00282963067452e-05	0.00120034
ensdb_102	PPARGC1B	PPARG coactivator 1 beta	protein_coding	133522	Q86YN6	124725	ENSG00000155846	protein_coding	1.14741	4.38025	21.3234	0.000541519	0.0182641
ensdb_102	AC004593.2	chimerin 2	protein_coding	1124	A0A2R8YEI5	392328	ENSG00000285162	protein_coding	1.14589	0.314436	23.8547	0.000339965	0.013067
ensdb_102	PRKAB2	protein kinase AMP-activated non-catalytic subunit beta 2	protein_coding	5565	O43741	17445	ENSG00000131791	protein_coding	1.14404	5.34249	18.4195	0.00096887	0.0272869
ensdb_102	ZFP36	ZFP36 ring finger protein	protein_coding	7538	P26651	2566	ENSG00000128016	protein_coding	1.13908	4.20631	44.758	1.87315489995103e-05	0.00184171
ensdb_102	AC007375.2	novel protein	protein_coding	NA	H3BS24	127152	ENSG00000259164	protein_coding	1.13764	2.32852	23.8663	0.000339268	0.013063
ensdb_102	TBC1D10A	TBC1 domain family member 10A	protein_coding	83874	Q9BXI6	34958	ENSG00000099992	protein_coding	1.13464	4.09464	30.6712	0.000112925	0.00614089
ensdb_102	SLC16A5	solute carrier family 16 member 5	protein_coding	9121	O15375	18436	ENSG00000170190	protein_coding	1.12669	0.380348	16.8962	0.00134627	0.034477
ensdb_102	NFKBIA	NFKB inhibitor alpha	protein_coding	4792	P25963	3237	ENSG00000100906	protein_coding	1.12318	6.3615	116.535	1.12748741847173e-07	5.77483323358637e-05
ensdb_102	ZNRF1	zinc and ring finger 1	protein_coding	84937	Q8ND25	111971	ENSG00000186187	protein_coding	1.12283	6.32627	34.0402	6.99064495675376e-05	0.00446572
ensdb_102	NFKBIA	NFKB inhibitor alpha	LRG_gene	4792	NA	3245	LRG_89	NA	1.12144	6.35694	114.572	1.24110588266955e-07	6.21229908179869e-05
ensdb_102	FAR2	fatty acyl-CoA reductase 2	protein_coding	55711	F8VPF2	191878	ENSG00000064763	protein_coding	1.10749	5.45672	37.3502	4.51370968492056e-05	0.00325934
ensdb_102	MEAF6	MYST/Esa1 associated factor 6	protein_coding	64769	Q9HAF1	24774	ENSG00000163875	protein_coding	1.09452	5.43977	53.2985	7.77263538386718e-06	0.00101293
ensdb_102	FHL3	four and a half LIM domains 3	protein_coding	2275	NA	8837	ENSG00000183386	protein_coding	1.0936	2.82192	27.7421	0.000177035	0.0084212
ensdb_102	SERHL2	serine hydrolase like 2	protein_coding	253190	A0A0A0MSL7	20766	ENSG00000183569	protein_coding	1.0876	3.10046	15.7221	0.00175706	0.0411238
ensdb_102	ZNF552	zinc finger protein 552	protein_coding	79818	M0R2C3	11073	ENSG00000178935	protein_coding	1.08692	3.75559	60.1345	4.16515359599687e-06	0.000689724
ensdb_102	RAB11FIP1	RAB11 family interacting protein 1	protein_coding	80223	Q6WKZ4	40880	ENSG00000156675	protein_coding	1.08581	6.05766	33.1892	7.86348370776411e-05	0.00478413
ensdb_102	FAM13A	family with sequence similarity 13 member A	protein_coding	10144	O94988	385444	ENSG00000138640	protein_coding	1.08125	2.25989	23.9084	0.000336749	0.0129887
ensdb_102	SFMBT2	Scm like with four mbt domains 2	protein_coding	57713	Q5VUG0	252863	ENSG00000198879	protein_coding	1.07869	3.9432	21.3267	0.000541172	0.0182641
ensdb_102	FAM234B	family with sequence similarity 234 member B	protein_coding	57613	A2RU67	98141	ENSG00000084444	protein_coding	1.07812	5.07078	41.5916	2.6868502309262e-05	0.00233894
ensdb_102	ANGPTL4	angiopoietin like 4	protein_coding	51129	M0QZ51	11082	ENSG00000167772	protein_coding	1.07534	1.54979	26.3923	0.000220333	0.00988312
ensdb_102	TPCN1	two pore segment channel 1	protein_coding	53373	F8VS97	77536	ENSG00000186815	protein_coding	1.0742	5.46642	74.6778	1.31990100230399e-06	0.000324231
ensdb_102	ELOVL1	ELOVL fatty acid elongase 1	protein_coding	64834	Q9BW60	4677	ENSG00000066322	protein_coding	1.07316	6.82403	72.4577	1.55238126647959e-06	0.000355185
ensdb_102	CDC42EP4	CDC42 effector protein 4	protein_coding	23580	B2R6D8	28382	ENSG00000179604	protein_coding	1.07305	6.44571	48.7123	1.22726676482643e-05	0.00140048
ensdb_102	TTC39A-AS1	TTC39A antisense RNA 1	lncRNA	NA	NA	5671	ENSG00000261664	long_non_coding	1.07174	1.28448	18.7304	0.000907886	0.0260355
ensdb_102	NAIP	NLR family apoptosis inhibitory protein	protein_coding	4671	NA	57174	ENSG00000249437	protein_coding	1.06765	2.34879	19.2978	0.000807749	0.0239433
ensdb_102	RFESD	Rieske Fe-S domain containing	protein_coding	317671	D6RBY0	38020	ENSG00000175449	protein_coding	1.06762	0.690487	16.2108	0.00157048	0.0385409
ensdb_102	AC130304.1	novel transcript	TEC	NA	NA	2385	ENSG00000280064	NA	1.06641	4.32134	35.1373	6.02618107657601e-05	0.00401105
ensdb_102	RASD2	RASD family member 2	protein_coding	23551	Q96D21	13169	ENSG00000100302	protein_coding	1.05523	1.54695	19.9466	0.000708605	0.0221681
ensdb_102	KRT18P42	keratin 18 pseudogene 42	processed_pseudogene	NA	NA	1255	ENSG00000214794	pseudogene	1.04982	0.364276	19.0543	0.000849068	0.0249998
ensdb_102	SOX4	SRY-box transcription factor 4	protein_coding	6659	Q06945	4869	ENSG00000124766	protein_coding	1.04824	5.87872	20.0749	0.00069072	0.0217943
ensdb_102	GRINA	glutamate ionotropic receptor NMDA type subunit associated protein 1	protein_coding	2907	Q7Z429	3360	ENSG00000178719	protein_coding	1.04347	8.31559	22.4352	0.000439456	0.0157375
ensdb_102	FBXL16	F-box and leucine rich repeat protein 16	protein_coding	146330	NA	13311	ENSG00000127585	protein_coding	1.03949	4.64423	37.4996	4.42860209281762e-05	0.00320841
ensdb_102	FADS3	fatty acid desaturase 3	protein_coding	3995	E9PKP8	18533	ENSG00000221968	protein_coding	1.03892	4.7433	20.4115	0.000646236	0.0207407
ensdb_102	PSD4	pleckstrin and Sec7 domain containing 4	protein_coding	23550	NA	52072	ENSG00000125637	protein_coding	1.03268	6.17968	122.891	8.34452787973416e-08	4.83631268482277e-05
ensdb_102	MT1X	metallothionein 1X	protein_coding	4501	U3KQD7	1727	ENSG00000187193	protein_coding	1.02838	3.97898	54.7402	6.77820166405562e-06	0.000930508
ensdb_102	TRIM35	tripartite motif containing 35	protein_coding	23087	Q9UPQ4	26387	ENSG00000104228	protein_coding	1.02655	4.58167	40.9488	2.89864869751375e-05	0.00246486
ensdb_102	AP000942.2	novel transcript	lncRNA	NA	NA	1072	ENSG00000254422	long_non_coding	1.02013	3.23983	19.4712	0.000779752	0.0234607
ensdb_102	BHLHE40	basic helix-loop-helix family member e40	protein_coding	8553	NA	5887	ENSG00000134107	protein_coding	1.01568	6.95795	17.2803	0.001237	0.0324716
ensdb_102	SHROOM3	shroom family member 3	protein_coding	57619	Q8TF72	348025	ENSG00000138771	protein_coding	1.00859	6.048	34.7453	6.35184332300001e-05	0.00412664
ensdb_102	SHROOM3-AS1	SHROOM3 antisense RNA 1	lncRNA	NA	NA	93574	ENSG00000233860	long_non_coding	1.00622	3.39243	31.4931	0.000100107	0.00562637
ensdb_102	BHLHE40-AS1	BHLHE40 antisense RNA 1	lncRNA	100507582	NA	83606	ENSG00000235831	long_non_coding	1.00251	3.75645	18.5793	0.000936946	0.0266262
ensdb_102	ANTXR2	ANTXR cell adhesion molecule 2	protein_coding	118429	P58335	224309	ENSG00000163297	protein_coding	-1.01399	0.853034	23.1784	0.000383672	0.0142978
ensdb_102	AQP11	aquaporin 11	protein_coding	282679	NA	20966	ENSG00000178301	protein_coding	-1.01881	0.919866	15.7583	0.00174241	0.0409986
ensdb_102	TESK2	testis associated actin remodelling kinase 2	protein_coding	10420	Q96S53	147281	ENSG00000070759	protein_coding	-1.023	2.77866	25.733	0.000245896	0.0107666
ensdb_102	REL	REL proto-oncogene, NF-kB subunit	protein_coding	5966	Q04864	50092	ENSG00000162924	protein_coding	-1.02531	4.58965	14.9967	0.00208392	0.0466425
ensdb_102	IER3-AS1	IER3 antisense RNA 1	lncRNA	NA	NA	664	ENSG00000272273	long_non_coding	-1.02809	4.43556	17.3435	0.00122002	0.0321854
ensdb_102	IER3	immediate early response 3	protein_coding	8870	Q5ST79	1350	ENSG00000137331	protein_coding	-1.03291	6.06853	19.7888	0.00073135	0.0225278
ensdb_102	AC009303.2	novel transcript, antisense to CCDC93	lncRNA	NA	NA	59637	ENSG00000235066	long_non_coding	-1.0337	0.0973593	15.3059	0.00193664	0.0441081
ensdb_102	NR2F2	nuclear receptor subfamily 2 group F member 2	protein_coding	7026	P24468	14326	ENSG00000185551	protein_coding	-1.03912	5.23236	58.5335	4.79382144594791e-06	0.000754554
ensdb_102	CEACAM5	CEA cell adhesion molecule 5	protein_coding	1048	P06731	21849	ENSG00000105388	protein_coding	-1.04208	-0.381569	19.7113	0.000742832	0.022754
ensdb_102	FRMD6	FERM domain containing 6	protein_coding	122786	NA	241628	ENSG00000139926	protein_coding	-1.056	3.66664	30.384	0.000117847	0.00633041
ensdb_102	HCG20	HLA complex group 20	lncRNA	105375013	NA	48461	ENSG00000228022	long_non_coding	-1.064	3.95972	20.787	0.000600485	0.0196563
ensdb_102	LYPD3	LY6/PLAUR domain containing 3	protein_coding	27076	B2RBR3	4822	ENSG00000124466	protein_coding	-1.06488	5.77329	165.274	1.52000621556748e-08	1.57726005744924e-05
ensdb_102	RASSF8	Ras association domain family member 8	protein_coding	11228	Q8NHQ8	120864	ENSG00000123094	protein_coding	-1.06977	4.49483	17.934	0.0010739	0.0293809
ensdb_102	SOX11	SRY-box transcription factor 11	protein_coding	6664	P35716	9002	ENSG00000176887	protein_coding	-1.07491	1.02899	16.5759	0.00144606	0.0361661
ensdb_102	LRATD1	LRAT domain containing 1	protein_coding	151354	Q96KN4	18115	ENSG00000162981	protein_coding	-1.07587	2.47408	19.276	0.00081134	0.0240174
ensdb_102	GPR158	G protein-coupled receptor 158	protein_coding	57512	A0A3B3IUC3	427428	ENSG00000151025	protein_coding	-1.08357	2.28664	19.857	0.000721417	0.0223285
ensdb_102	FAM78A	family with sequence similarity 78 member A	protein_coding	286336	NA	18435	ENSG00000126882	protein_coding	-1.09427	1.17431	27.1708	0.000194027	0.00905682
ensdb_102	MEIS2	Meis homeobox 2	protein_coding	4212	O14770	212096	ENSG00000134138	protein_coding	-1.10452	1.03307	24.3966	0.000309087	0.0123015
ensdb_102	RGS16	regulator of G protein signaling 16	protein_coding	6004	O15492	5767	ENSG00000143333	protein_coding	-1.10563	2.75084	27.9793	0.000170491	0.00819846
ensdb_102	SCARA3	scavenger receptor class A member 3	protein_coding	51435	Q6AZY7	42909	ENSG00000168077	protein_coding	-1.11493	3.08011	24.0651	0.000327566	0.0127237
ensdb_102	ZNF704	zinc finger protein 704	protein_coding	619279	Q6ZNC4	246331	ENSG00000164684	protein_coding	-1.12186	3.31373	15.6131	0.00180217	0.0417568
ensdb_102	AC011731.1	novel transcript, antisense to CABLES1	lncRNA	NA	NA	3191	ENSG00000266495	long_non_coding	-1.12809	2.4538	20.5331	0.000630988	0.0204366
ensdb_102	AC010733.1	novel transcript	lncRNA	NA	NA	5702	ENSG00000267520	long_non_coding	-1.13836	3.65012	18.9619	0.000865375	0.025412
ensdb_102	EFNA1	ephrin A1	protein_coding	1942	P20827	7024	ENSG00000169242	protein_coding	-1.13864	4.38523	44.8311	1.85807581694469e-05	0.00183866
ensdb_102	ACP3	acid phosphatase 3	protein_coding	55	P15309	50930	ENSG00000014257	protein_coding	-1.15162	0.626008	28.1643	0.000165582	0.00805221
ensdb_102	SRGAP3	SLIT-ROBO Rho GTPase activating protein 3	protein_coding	9901	O43295	382463	ENSG00000196220	protein_coding	-1.17169	2.23334	33.7746	7.25038744496673e-05	0.00457543
ensdb_102	TFAP2C	transcription factor AP-2 gamma	protein_coding	7022	Q92754	9978	ENSG00000087510	protein_coding	-1.176	6.81917	47.175	1.4416154943633e-05	0.00156374
ensdb_102	PLD1	phospholipase D1	protein_coding	5337	NA	210547	ENSG00000075651	protein_coding	-1.17624	2.55295	27.3561	0.000188314	0.00889
ensdb_102	TRIM16L	tripartite motif containing 16 like	protein_coding	147166	NA	38121	ENSG00000108448	protein_coding	-1.19947	5.50718	49.9039	1.08635473429806e-05	0.00128634
ensdb_102	MIR6721	microRNA 6721	miRNA	102466190	NA	87	ENSG00000284469	short_non_coding	-1.20164	-0.47698	22.4577	0.000437632	0.0157375
ensdb_102	XYLT1	xylosyltransferase 1	protein_coding	64131	Q86Y38	369192	ENSG00000103489	protein_coding	-1.2024	2.8068	16.6497	0.0014223	0.0358817
ensdb_102	BCAS1	brain enriched myelin associated protein 1	protein_coding	8537	H0Y542	133818	ENSG00000064787	protein_coding	-1.20394	6.1023	31.2269	0.000104064	0.00577304
ensdb_102	TMPRSS2	transmembrane serine protease 2	protein_coding	7113	NA	66817	ENSG00000184012	protein_coding	-1.22123	3.46881	25.7717	0.000244303	0.0107182
ensdb_102	MEGF9	multiple EGF like domains 9	protein_coding	1955	Q9H1U4	113660	ENSG00000106780	protein_coding	-1.23082	7.0775	32.9615	8.11809867991638e-05	0.00489844
ensdb_102	TMPRSS2	transmembrane serine protease 2	LRG_gene	7113	NA	43854	LRG_1368	NA	-1.23303	3.45311	25.5995	0.000251484	0.0109029
ensdb_102	PIK3R3	phosphoinositide-3-kinase regulatory subunit 3	protein_coding	8503	Q92569	92897	ENSG00000117461	protein_coding	-1.23379	6.52307	54.3373	7.04036358222405e-06	0.00095127
ensdb_102	PBX1	PBX homeobox 1	protein_coding	5087	NA	343713	ENSG00000185630	protein_coding	-1.23873	6.27567	19.8739	0.00071897	0.0223285
ensdb_102	HS6ST3	heparan sulfate 6-O-sulfotransferase 3	protein_coding	266722	Q8IZP7	748724	ENSG00000185352	protein_coding	-1.24362	2.32956	15.3513	0.00191604	0.0438658
ensdb_102	AMOTL1	angiomotin like 1	protein_coding	154810	F8WDH4	170318	ENSG00000166025	protein_coding	-1.25011	6.33167	41.9805	2.5674576673003e-05	0.00226183
ensdb_102	ACACB	acetyl-CoA carboxylase beta	protein_coding	32	O00763	151632	ENSG00000076555	protein_coding	-1.26457	5.16274	25.6188	0.000250666	0.0109029
ensdb_102	PKP2	plakophilin 2	protein_coding	5318	Q99959	106023	ENSG00000057294	protein_coding	-1.2675	3.69794	113.719	1.2945839644173e-07	6.2885423376319e-05
ensdb_102	PKP2	plakophilin 2	LRG_gene	5318	NA	106101	LRG_398	NA	-1.28985	3.64032	118.911	1.00580576923386e-07	5.6349112177375e-05
ensdb_102	P3R3URF-PIK3R3	P3R3URF-PIK3R3 readthrough	protein_coding	110117499	F6TDL0	132828	ENSG00000278139	protein_coding	-1.2911	4.76331	69.905	1.88087880901914e-06	0.000400766
ensdb_102	PIP5K1B	phosphatidylinositol-4-phosphate 5-kinase type 1 beta	protein_coding	8395	O14986	303937	ENSG00000107242	protein_coding	-1.29208	1.28237	15.9132	0.00168117	0.0402207
ensdb_102	PAK3	p21 (RAC1) activated kinase 3	protein_coding	5063	NA	283077	ENSG00000077264	protein_coding	-1.29341	0.619057	21.3386	0.000539945	0.0182641
ensdb_102	NEXMIF	neurite extension and migration factor	protein_coding	340533	Q5QGS0	192617	ENSG00000050030	protein_coding	-1.29881	0.482644	18.3608	0.000980913	0.0274855
ensdb_102	LRP2	LDL receptor related protein 2	protein_coding	4036	P98164	235426	ENSG00000081479	protein_coding	-1.30873	-1.15304	15.7026	0.00176504	0.0411792
ensdb_102	PMP22	peripheral myelin protein 22	LRG_gene	5376	NA	35548	LRG_263	NA	-1.31287	2.66527	40.4689	3.06946668429724e-05	0.00258082
ensdb_102	PMP22	peripheral myelin protein 22	protein_coding	5376	Q6FH25	42520	ENSG00000109099	protein_coding	-1.3192	2.67272	39.9861	3.25323528375299e-05	0.00264388
ensdb_102	HIVEP3	HIVEP zinc finger 3	protein_coding	59269	Q5T1R4	529561	ENSG00000127124	protein_coding	-1.31985	2.56607	33.6715	7.35419713628157e-05	0.00460201
ensdb_102	FRMD5	FERM domain containing 5	protein_coding	84978	Q7Z6J6	324511	ENSG00000171877	protein_coding	-1.33143	0.378121	17.5828	0.00115818	0.0309935
ensdb_102	IGSF22	immunoglobulin superfamily member 22	protein_coding	283284	Q8N9C0	21919	ENSG00000179057	protein_coding	-1.34548	-0.731704	18.8182	0.000891479	0.0258395
ensdb_102	MAMLD1	mastermind like domain containing 1	protein_coding	10046	NA	152757	ENSG00000013619	protein_coding	-1.35186	2.84133	31.1376	0.000105432	0.00581965
ensdb_102	MTCL1	microtubule crosslinking factor 1	protein_coding	23255	Q9Y4B5	127118	ENSG00000168502	protein_coding	-1.35224	2.89616	45.0471	1.81432759727673e-05	0.00181631
ensdb_102	FOXA1	forkhead box A1	protein_coding	3169	P55317	6508	ENSG00000129514	protein_coding	-1.36332	7.04516	25.427	0.00025892	0.0110943
ensdb_102	PTGER4	prostaglandin E receptor 4	protein_coding	5734	P35408	13821	ENSG00000171522	protein_coding	-1.38257	0.949041	17.0278	0.00130762	0.033751
ensdb_102	STOX1	storkhead box 1	protein_coding	219736	Q6ZVD7	67902	ENSG00000165730	protein_coding	-1.39273	1.31817	39.9172	3.28049242570787e-05	0.00264392
ensdb_102	RIMBP3B	RIMS binding protein 3B	protein_coding	440804	A6NNM3	6105	ENSG00000274600	protein_coding	-1.40687	-1.14502	16.5738	0.00144671	0.0361661
ensdb_102	RAB27B	RAB27B, member RAS oncogene family	protein_coding	5874	K7ES41	177657	ENSG00000041353	protein_coding	-1.41256	3.3044	27.3046	0.000189882	0.0089317
ensdb_102	AP002383.2	novel transcript	lncRNA	NA	NA	51470	ENSG00000256469	long_non_coding	-1.43862	2.49766	49.6784	1.11151518983209e-05	0.00130909
ensdb_102	LYPD1	LY6/PLAUR domain containing 1	protein_coding	116372	Q8N2G4	28294	ENSG00000150551	protein_coding	-1.4522	2.08166	40.142	3.19251241642564e-05	0.00261383
ensdb_102	FAM171B	family with sequence similarity 171 member B	protein_coding	165215	Q6P995	71900	ENSG00000144369	protein_coding	-1.47167	2.46983	38.7933	3.7647810291138e-05	0.00284933
ensdb_102	AC098848.1	novel transcript, antisense to RAB27B	lncRNA	NA	NA	12218	ENSG00000267112	long_non_coding	-1.47457	0.752442	24.5536	0.000300755	0.0121967
ensdb_102	DSCAM-AS1	DSCAM antisense RNA 1	lncRNA	100506492	NA	2276	ENSG00000235123	long_non_coding	-1.49801	7.55624	47.4567	1.39926723860006e-05	0.00153321
ensdb_102	EPHA4	EPH receptor A4	protein_coding	2043	NA	156176	ENSG00000116106	protein_coding	-1.50252	3.83805	23.054	0.000392408	0.0144734
ensdb_102	IRF1	interferon regulatory factor 1	protein_coding	3659	Q6FHN8	9169	ENSG00000125347	protein_coding	-1.51577	2.37019	54.1857	7.14210597959948e-06	0.000958766
ensdb_102	TRGV9	T cell receptor gamma variable 9	TR_V_gene	NA	Q99603	1845	ENSG00000211695	protein_coding	-1.51675	1.74964	15.8662	0.00169947	0.0405077
ensdb_102	IRF1-AS1	IRF1 antisense RNA 1	lncRNA	NA	NA	78067	ENSG00000197536	long_non_coding	-1.52372	1.25946	35.4574	5.77459392789474e-05	0.0039253
ensdb_102	SPTSSB	serine palmitoyltransferase small subunit B	protein_coding	165679	Q8NFR3	28089	ENSG00000196542	protein_coding	-1.5267	7.39688	20.4244	0.000644588	0.0207247
ensdb_102	KCNH7	potassium voltage-gated channel subfamily H member 7	protein_coding	90134	Q9NS40	467361	ENSG00000184611	protein_coding	-1.5679	0.898577	20.8973	0.000587769	0.0193209
ensdb_102	NXPH3	neurexophilin 3	protein_coding	11248	O95157	7957	ENSG00000182575	protein_coding	-1.58382	1.48896	41.7571	2.63527490099114e-05	0.00231232
ensdb_102	ACKR3	atypical chemokine receptor 3	protein_coding	57007	A0A140T9K6	14568	ENSG00000144476	protein_coding	-1.58559	4.9081	66.7995	2.39541523634803e-06	0.000462777
ensdb_102	MYO16	myosin XVI	protein_coding	23026	Q9Y6X6	611854	ENSG00000041515	protein_coding	-1.62018	-0.482259	26.0187	0.000234417	0.0103879
ensdb_102	C14orf132	chromosome 14 open reading frame 132	protein_coding	56967	Q9NPU4	54610	ENSG00000227051	protein_coding	-1.64639	5.88216	44.5774	1.91104387216732e-05	0.00187061
ensdb_102	GPR39	G protein-coupled receptor 39	protein_coding	2863	O43194	229778	ENSG00000183840	protein_coding	-1.64858	2.50224	55.5735	6.2710100563415e-06	0.000885338
ensdb_102	TENT5A	terminal nucleotidyltransferase 5A	protein_coding	55603	H0Y5Y3	261336	ENSG00000112773	protein_coding	-1.65492	3.26583	22.0369	0.000473208	0.0166751
ensdb_102	GPAT3	glycerol-3-phosphate acyltransferase 3	protein_coding	84803	NA	69962	ENSG00000138678	protein_coding	-1.67607	2.95571	33.2254	7.82390856337904e-05	0.00477422
ensdb_102	EFR3B	EFR3 homolog B	protein_coding	22979	Q9Y2G0	117060	ENSG00000084710	protein_coding	-1.68245	2.87102	55.2973	6.43409808938049e-06	0.000902577
ensdb_102	KALRN	kalirin RhoGEF kinase	protein_coding	8997	H7C0I9	646303	ENSG00000160145	protein_coding	-1.70848	2.179	27.1143	0.00019581	0.0090599
ensdb_102	COLEC12	collectin subfamily member 12	protein_coding	81035	NA	183986	ENSG00000158270	protein_coding	-1.70885	0.79994	26.0312	0.000233928	0.0103872
ensdb_102	PRKG1-AS1	PRKG1 antisense RNA 1	lncRNA	NA	NA	84110	ENSG00000236671	long_non_coding	-1.71486	2.2795	17.7995	0.00110531	0.0298692
ensdb_102	PRAG1	PEAK1 related, kinase-activating pseudokinase 1	protein_coding	157285	Q86YV5	68704	ENSG00000275342	protein_coding	-1.72109	3.8168	97.6316	3.04218409183534e-07	0.000111668
ensdb_102	LINC01671	long intergenic non-protein coding RNA 1671	lncRNA	101928233	NA	15779	ENSG00000225431	long_non_coding	-1.72715	1.46583	25.4671	0.00025717	0.0110534
ensdb_102	MAP3K4-AS1	MAP3K4 antisense RNA 1	lncRNA	NA	NA	2025	ENSG00000272841	long_non_coding	-1.72822	-0.0194981	28.9329	0.000146873	0.00736182
ensdb_102	DKK1	dickkopf WNT signaling pathway inhibitor 1	protein_coding	22943	I1W660	3762	ENSG00000107984	protein_coding	-1.75421	5.17679	17.4441	0.00119358	0.0318151
ensdb_102	CXCL12	C-X-C motif chemokine ligand 12	protein_coding	6387	P48061	16329	ENSG00000107562	protein_coding	-1.76274	5.44064	16.8681	0.00135469	0.0346123
ensdb_102	UMODL1	uromodulin like 1	protein_coding	89766	Q5DID0	80495	ENSG00000177398	protein_coding	-1.76852	0.944444	33.6705	7.35518790044278e-05	0.00460201
ensdb_102	PLEKHH2	pleckstrin homology, MyTH4 and FERM domain containing H2	protein_coding	130271	Q8IVE3	130728	ENSG00000152527	protein_coding	-1.79592	-0.536422	18.8137	0.000892321	0.0258395
ensdb_102	GPR68	G protein-coupled receptor 68	protein_coding	8111	Q15743	21394	ENSG00000119714	protein_coding	-1.80965	1.75874	23.067	0.000391489	0.0144734
ensdb_102	TNFRSF11B	TNF receptor superfamily member 11b	protein_coding	4982	O00300	28329	ENSG00000164761	protein_coding	-1.83861	-0.229583	17.1988	0.0012593	0.0328304
ensdb_102	DAB2	DAB adaptor protein 2	protein_coding	1601	P98082	90626	ENSG00000153071	protein_coding	-1.84601	-0.0685239	32.1442	9.11445645413925e-05	0.00521394
ensdb_102	PTGER2	prostaglandin E receptor 2	protein_coding	5732	G3V2Y6	14294	ENSG00000125384	protein_coding	-1.85416	-0.374551	19.8989	0.000715389	0.0223285
ensdb_102	TAOK3	TAO kinase 3	protein_coding	51347	Q9H2K8	223107	ENSG00000135090	protein_coding	-1.8707	4.92149	237.201	1.82340495529878e-09	5.40257550098689e-06
ensdb_102	RND1	Rho family GTPase 1	protein_coding	27289	H0YHG7	8726	ENSG00000172602	protein_coding	-1.95225	1.67011	36.9368	4.75927331982846e-05	0.00340319
ensdb_102	PRRT1B	proline rich transmembrane protein 1B	protein_coding	642515	A0A1B0GWB2	13107	ENSG00000283526	protein_coding	-1.98887	-1.09496	22.7281	0.00041641	0.0151088
ensdb_102	MPPED2	metallophosphoesterase domain containing 2	protein_coding	744	Q15777	202380	ENSG00000066382	protein_coding	-1.99273	-0.167772	16.466	0.00148226	0.0368457
ensdb_102	P2RX7	purinergic receptor P2X 7	protein_coding	5027	F5H237	55214	ENSG00000089041	protein_coding	-2.07076	1.34794	35.1895	5.98428907190798e-05	0.00401105
ensdb_102	SOCS3	suppressor of cytokine signaling 3	LRG_gene	9021	NA	3303	LRG_619	NA	-2.08051	3.10426	42.9307	2.30073873030409e-05	0.00209754
ensdb_102	SOCS3	suppressor of cytokine signaling 3	protein_coding	9021	Q6FI39	3300	ENSG00000184557	protein_coding	-2.08051	3.10426	42.9307	2.30073873030409e-05	0.00209754
ensdb_102	TEX35	testis expressed 35	protein_coding	84066	Q5T0J7	35494	ENSG00000240021	protein_coding	-2.09628	-1.51909	29.5965	0.000132675	0.00685922
ensdb_102	ST8SIA4	ST8 alpha-N-acetyl-neuraminide alpha-2,8-sialyltransferase 4	protein_coding	7903	Q92187	96350	ENSG00000113532	protein_coding	-2.20745	1.45486	86.2105	6.04675425255657e-07	0.000184963
ensdb_102	AC009119.1	novel transcript, antisense to CDH13	lncRNA	102724163	NA	17868	ENSG00000260228	long_non_coding	-2.22384	1.66743	17.0797	0.00129273	0.0334953
ensdb_102	CDH13	cadherin 13	protein_coding	1012	P55290	1173676	ENSG00000140945	protein_coding	-2.25098	0.587287	18.6043	0.000932071	0.0265219
ensdb_102	B3GNT7	UDP-GlcNAc:betaGal beta-1,3-N-acetylglucosaminyltransferase 7	protein_coding	93010	Q8NFL0	5455	ENSG00000156966	protein_coding	-2.25627	-1.43017	16.5991	0.00143853	0.0361661
ensdb_102	WNT6	Wnt family member 6	protein_coding	7475	Q9Y6F9	14429	ENSG00000115596	protein_coding	-2.28336	-0.375179	21.6336	0.000510493	0.0176267
ensdb_102	STON1	stonin 1	protein_coding	11037	NA	69131	ENSG00000243244	protein_coding	-2.32839	1.0376	42.2633	2.48447647700619e-05	0.00222431
ensdb_102	STON1-GTF2A1L	STON1-GTF2A1L readthrough	protein_coding	286749	Q53S48	246593	ENSG00000068781	protein_coding	-2.35976	0.223502	33.993	7.0359806085478e-05	0.00446572
ensdb_102	BAMBI	BMP and activin membrane bound inhibitor	protein_coding	25805	Q13145	5423	ENSG00000095739	protein_coding	-2.36142	5.91864	67.7116	2.22899516118791e-06	0.000445707
ensdb_102	SOX2	SRY-box transcription factor 2	protein_coding	6657	A0A0U3FYV6	2512	ENSG00000181449	protein_coding	-2.38577	-0.697074	24.9151	0.000282553	0.0116535
ensdb_102	SOX2	SRY-box transcription factor 2	LRG_gene	6657	NA	2503	LRG_719	NA	-2.38577	-0.697074	24.9151	0.000282553	0.0116535
ensdb_102	PCED1B	PC-esterase domain containing 1B	protein_coding	91523	A0A024R115	157060	ENSG00000179715	protein_coding	-2.43084	1.43359	39.5884	3.41425640803295e-05	0.00268556
ensdb_102	PDE4B	phosphodiesterase 4B	protein_coding	5142	X5DNX5	582066	ENSG00000184588	protein_coding	-2.54396	1.37994	21.4406	0.000529542	0.0180291
ensdb_102	AMIGO2	adhesion molecule with Ig like domain 2	protein_coding	347902	A0A024R127	4253	ENSG00000139211	protein_coding	-2.56577	3.3525	20.9985	0.000576389	0.0190036
ensdb_102	HOXB2	homeobox B2	protein_coding	3212	NA	4096	ENSG00000173917	protein_coding	-2.61549	-0.813668	19.6099	0.000758162	0.0229997
ensdb_102	TRIML2	tripartite motif family like 2	protein_coding	205860	Q8N7C3	18331	ENSG00000179046	protein_coding	-2.89195	-0.124916	14.8833	0.00214122	0.0476346
ensdb_102	KIAA1210	KIAA1210	protein_coding	57481	Q9ULL0	71945	ENSG00000250423	protein_coding	-3.01588	-1.32543	36.2817	5.18086055846872e-05	0.00363386
ensdb_102	HNMT	histamine N-methyltransferase	protein_coding	3176	P50135	52345	ENSG00000150540	protein_coding	-3.17976	-2.42497	18.2697	0.000999946	0.0279123
ensdb_102	TNFSF15	TNF superfamily member 15	protein_coding	9966	A0A0U5JA19	21388	ENSG00000181634	protein_coding	-3.20683	-0.965278	26.9898	0.0001998	0.00912946
ensdb_102	GEM	GTP binding protein overexpressed in skeletal muscle	protein_coding	2669	A0A024R9F5	13098	ENSG00000164949	protein_coding	-3.28728	0.343703	95.9258	3.35506134545185e-07	0.00011368
ensdb_102	CTTNBP2	cortactin binding protein 2	protein_coding	83992	Q20BG9	163489	ENSG00000077063	protein_coding	-3.35034	-0.90414	27.0693	0.000197242	0.00908267

## Sheet: B -D538G Dex 24h FDR0.05 LogFC1
source	SYMBOL	DESCRIPTION	GENEBIOTYPE	ENTREZID	UNIPROT	LENGTH	GENEID	METABIOTYPE	logFC	logCPM	F	PValue	FDR
ensdb_102	KRT16P2	keratin 16 pseudogene 2	transcribed_unprocessed_pseudogene	NA	NA	2832	ENSG00000227300	pseudogene	10.6284	0.303163	59.5032	4.27416258128579e-05	0.00202004
ensdb_102	SLC38A4	solute carrier family 38 member 4	protein_coding	55089	A0A024R0X7	67648	ENSG00000139209	protein_coding	10.3939	0.452897	47.2144	3.52706749305866e-05	0.00177758
ensdb_102	AL583827.1	Novel transcript	lncRNA	NA	NA	74640	ENSG00000285634	long_non_coding	9.47972	1.11888	73.3238	4.89554116742396e-06	0.000510992
ensdb_102	CXCL13	C-X-C motif chemokine ligand 13	protein_coding	10563	Q53X90	100082	ENSG00000156234	protein_coding	9.41068	-0.711581	99.7978	1.15339715665655e-06	0.000215275
ensdb_102	PGC	progastricsin	protein_coding	5225	P20142	17399	ENSG00000096088	protein_coding	9.34975	4.49706	160.791	1.78295381936444e-08	1.77369763834373e-05
ensdb_102	KRT6A	keratin 6A	protein_coding	3853	A0A0S2Z428	6082	ENSG00000205420	protein_coding	8.92982	8.85385	39.5784	3.41842524898619e-05	0.00174681
ensdb_102	ZBTB16	zinc finger and BTB domain containing 16	protein_coding	7704	A0A024R3C6	197055	ENSG00000109906	protein_coding	8.71842	4.07042	415.914	9.69005312609519e-10	4.49670950779893e-06
ensdb_102	IP6K3	inositol hexakisphosphate kinase 3	protein_coding	117283	Q5TAQ4	25244	ENSG00000161896	protein_coding	8.68168	0.823502	18.0762	0.00248302	0.0334378
ensdb_102	KRT6C	keratin 6C	protein_coding	286887	P48668	5290	ENSG00000170465	protein_coding	8.66189	8.07442	52.5861	8.32604195873012e-06	0.00071311
ensdb_102	KRT6B	keratin 6B	protein_coding	3854	P04259	5496	ENSG00000185479	protein_coding	8.63364	7.08688	64.189	2.95762893595768e-06	0.000376059
ensdb_102	PRR20G	proline rich 20G	protein_coding	100419008	P0DPQ3	4264	ENSG00000239620	protein_coding	8.51136	0.806173	101.661	1.05615551580333e-06	0.000205848
ensdb_102	MAP7D2	MAP7 domain containing 2	protein_coding	256714	Q96T17	110195	ENSG00000184368	protein_coding	8.43497	4.09304	68.2704	2.13366449168048e-06	0.000291875
ensdb_102	TUBA3C	tubulin alpha 3c	protein_coding	7278	Q1ZYQ1	8053	ENSG00000198033	protein_coding	8.40205	-1.21199	54.3748	1.89697775189789e-05	0.00123242
ensdb_102	AC134981.1	novel gene identical to IGHV1OR15-4	IG_V_pseudogene	NA	NA	433	ENSG00000280655	pseudogene	8.36406	-1.81932	27.3376	0.000672492	0.0134157
ensdb_102	CRYAB	crystallin alpha B	protein_coding	1410	V9HW27	15159	ENSG00000109846	protein_coding	8.21574	1.87508	77.2546	1.09902075475394e-06	0.00020897
ensdb_102	AC068134.1	novel transcript	lncRNA	NA	NA	2040	ENSG00000224516	long_non_coding	8.1665	-1.93344	26.288	0.000390967	0.00898419
ensdb_102	FBLN5	fibulin 5	protein_coding	10516	NA	78576	ENSG00000140092	protein_coding	8.13006	-0.276867	71.3679	1.68373035626713e-06	0.00025399
ensdb_102	KRT5	keratin 5	protein_coding	3852	P13647	5956	ENSG00000186081	protein_coding	8.12465	5.79475	59.3699	4.45261916967712e-06	0.000477657
ensdb_102	FBLN5	fibulin 5	LRG_gene	10516	NA	78292	LRG_364	NA	8.11579	-0.298239	73.5239	1.43526594469183e-06	0.00024605
ensdb_102	KLK2	kallikrein related peptidase 2	protein_coding	3817	M0R2W5	19000	ENSG00000167751	protein_coding	8.04569	-0.808495	27.7888	0.00063695	0.0128346
ensdb_102	KRT16	keratin 16	protein_coding	3868	P08779	6122	ENSG00000186832	protein_coding	8.03076	8.0134	100.098	2.64779385867535e-07	8.33071599192372e-05
ensdb_102	AQP4-AS1	AQP4 antisense RNA 1	lncRNA	NA	NA	534962	ENSG00000260372	long_non_coding	8.02351	-1.49276	53.3698	2.06054826339615e-05	0.00129292
ensdb_102	CTSE	cathepsin E	protein_coding	1510	NA	15375	ENSG00000196188	protein_coding	7.94636	-1.82487	25.2203	0.000458171	0.0100908
ensdb_102	TWIST2	twist family bHLH transcription factor 2	protein_coding	117581	A1MB48	62503	ENSG00000233608	protein_coding	7.83258	-1.79632	89.0366	9.187006371857e-06	0.000760656
ensdb_102	HTR3A	5-hydroxytryptamine receptor 3A	protein_coding	3359	P46098	15433	ENSG00000166736	protein_coding	7.76454	-0.579239	140.264	3.9209630978087e-08	2.39518580630223e-05
ensdb_102	OR7A5	olfactory receptor family 7 subfamily A member 5	protein_coding	26659	A0A126GW60	8945	ENSG00000188269	protein_coding	7.76226	1.0636	230.041	1.93283433164955e-08	1.77369763834373e-05
ensdb_102	BEND5	BEN domain containing 5	protein_coding	79656	A0A0S2Z5N0	49451	ENSG00000162373	protein_coding	7.58105	-2.27034	27.18	0.000685481	0.0136009
ensdb_102	KRT16P3	keratin 16 pseudogene 3	transcribed_unprocessed_pseudogene	644945	NA	10845	ENSG00000214822	pseudogene	7.34383	3.08799	68.5754	2.08363970764848e-06	0.000289505
ensdb_102	NNMT	nicotinamide N-methyltransferase	protein_coding	4837	NA	55750	ENSG00000166741	protein_coding	7.06629	-2.49669	68.8195	2.47066418756886e-05	0.00146274
ensdb_102	MYBPC1	myosin binding protein C1	protein_coding	4604	F8W1Z9	117676	ENSG00000196091	protein_coding	7.04535	-2.33457	41.786	5.96264244539553e-05	0.00256805
ensdb_102	PHACTR3	phosphatase and actin regulator 3	protein_coding	116154	Q96KR7	270203	ENSG00000087495	protein_coding	6.972	1.39524	57.5471	5.23598319639873e-06	0.000521798
ensdb_102	ADRA1B	adrenoceptor alpha 1B	protein_coding	147	A0A286YF88	107933	ENSG00000170214	protein_coding	6.68228	-0.554511	58.0021	5.02641018039786e-06	0.000514891
ensdb_102	AP001056.2	novel transcript	lncRNA	NA	NA	22170	ENSG00000285413	long_non_coding	6.65714	-0.000606959	76.1016	1.19207293848571e-06	0.000219335
ensdb_102	PDK4	pyruvate dehydrogenase kinase 4	protein_coding	5166	A4D1H4	13018	ENSG00000004799	protein_coding	6.65251	3.5762	60.7833	3.93803028468944e-06	0.000442972
ensdb_102	SNAI2	snail family transcriptional repressor 2	protein_coding	6591	O43623	4143	ENSG00000019549	protein_coding	6.64909	3.0298	53.6605	7.50783147296869e-06	0.000666744
ensdb_102	CABP1	calcium binding protein 1	protein_coding	9478	Q9NZU7	26773	ENSG00000157782	protein_coding	6.61622	1.25117	66.2013	2.51240178539107e-06	0.000333332
ensdb_102	TPRG1-AS1	TPRG1 antisense RNA 1	lncRNA	100874043	NA	5925	ENSG00000234076	long_non_coding	6.50575	-1.15581	95.4801	3.44285793198078e-07	9.38065907687484e-05
ensdb_102	AKR1D1	aldo-keto reductase family 1 member D1	protein_coding	6718	NA	115982	ENSG00000122787	protein_coding	6.50142	-1.1237	20.0618	0.00106517	0.0187524
ensdb_102	EMP1	epithelial membrane protein 1	protein_coding	2012	J3KQX4	23219	ENSG00000134531	protein_coding	6.46066	4.2326	319.347	3.09708415523524e-10	2.2736727144967e-06
ensdb_102	IGHV3-74	immunoglobulin heavy variable 3-74	IG_V_gene	NA	A0A0B4J1X5	690	ENSG00000224650	protein_coding	6.44704	-1.29454	45.3542	4.19745479728482e-05	0.00200531
ensdb_102	SGK1	serum/glucocorticoid regulated kinase 1	protein_coding	6446	O00141	148867	ENSG00000118515	protein_coding	6.44436	6.35204	138.161	4.27604064793701e-08	2.39518580630223e-05
ensdb_102	SLC26A3	solute carrier family 26 member 3	protein_coding	1811	F8WBL6	37759	ENSG00000091138	protein_coding	6.31047	1.12521	96.0869	3.32395300145755e-07	9.28577132543082e-05
ensdb_102	SLC26A3	solute carrier family 26 member 3	LRG_gene	1811	NA	37767	LRG_683	NA	6.30117	1.12016	95.1708	3.50537464540144e-07	9.38065907687484e-05
ensdb_102	VRTN	vertebrae development associated	protein_coding	55237	G3V537	56940	ENSG00000133980	protein_coding	6.27988	-0.276621	60.712	3.96228930258077e-06	0.000442972
ensdb_102	KLK3	kallikrein related peptidase 3	protein_coding	354	M0R1Z7	5850	ENSG00000142515	protein_coding	6.26756	-0.508768	23.8207	0.000568406	0.0118547
ensdb_102	TUBA3E	tubulin alpha 3e	protein_coding	112714	Q6PEY2	6695	ENSG00000152086	protein_coding	6.24992	2.34073	186.896	7.42229791529963e-09	9.56421380847509e-06
ensdb_102	RLN3	relaxin 3	protein_coding	117579	Q8WXF3	3404	ENSG00000171136	protein_coding	6.24634	-1.66531	48.4057	3.16456323330514e-05	0.0016634
ensdb_102	DDC	dopa decarboxylase	protein_coding	1644	A0A0S2Z3N4	106970	ENSG00000132437	protein_coding	6.21168	1.9623	95.1861	3.50224306610719e-07	9.38065907687484e-05
ensdb_102	KRT3	keratin 3	protein_coding	3850	P12035	6433	ENSG00000186442	protein_coding	6.19812	2.07441	58.1762	4.94878038093481e-06	0.000513638
ensdb_102	STAC2	SH3 and cysteine rich domain 2	protein_coding	342667	D0IN09	15405	ENSG00000141750	protein_coding	6.19668	2.33801	137.747	4.35013767944467e-08	2.39518580630223e-05
ensdb_102	SCML4	Scm polycomb group protein like 4	protein_coding	256380	Q8N228	122164	ENSG00000146285	protein_coding	6.17918	-1.1689	71.0591	5.65671235104472e-06	0.000551254
ensdb_102	SERPINA5	serpin family A member 5	protein_coding	5104	G3V264	31677	ENSG00000188488	protein_coding	6.15935	-1.61264	33.5586	7.46983195572376e-05	0.00294303
ensdb_102	ADRB2	adrenoceptor beta 2	protein_coding	154	X5DQM5	2013	ENSG00000169252	protein_coding	6.04752	-2.12991	63.4043	9.51972623521375e-06	0.000779414
ensdb_102	AC022098.2	novel transcript, antisense to RLN3	lncRNA	NA	NA	703	ENSG00000267670	long_non_coding	6.03405	-1.80642	43.8208	4.86681833068473e-05	0.00220549
ensdb_102	SULT2A1	sulfotransferase family 2A member 1	protein_coding	6822	A8K015	15849	ENSG00000105398	protein_coding	6.02733	-1.04818	43.9806	2.04269404219866e-05	0.00128538
ensdb_102	STMN4	stathmin 4	protein_coding	81551	Q9H169	23098	ENSG00000015592	protein_coding	5.99209	0.134203	72.9684	1.49494742022497e-06	0.00024924
ensdb_102	AL121929.2	novel transcript, antisense to SH3PXD2A	lncRNA	NA	NA	1432	ENSG00000273108	long_non_coding	5.92642	-1.03658	53.4886	7.63221753022266e-06	0.000672368
ensdb_102	TUBA3D	tubulin alpha 3d	protein_coding	113457	Q1ZYQ1	6816	ENSG00000075886	protein_coding	5.90566	3.16866	191.855	6.36703018707631e-09	8.76421705251054e-06
ensdb_102	RP1	RP1 axonemal microtubule associated	protein_coding	6101	NA	362299	ENSG00000104237	protein_coding	5.80314	-1.48294	54.0795	7.21429832434025e-06	0.000652527
ensdb_102	AC007666.1	novel transcript	lncRNA	NA	NA	9036	ENSG00000236754	long_non_coding	5.60608	-1.13779	25.9033	0.000238978	0.00645798
ensdb_102	EDN3	endothelin 3	protein_coding	1908	P14138	25550	ENSG00000124205	protein_coding	5.58532	-1.47012	30.1334	0.000229199	0.00627065
ensdb_102	MYPN	myopalladin	LRG_gene	84665	NA	102585	LRG_410	NA	5.5836	5.5756	59.8841	4.25685756645515e-06	0.000464124
ensdb_102	MYPN	myopalladin	protein_coding	84665	Q86TC9	105901	ENSG00000138347	protein_coding	5.5777	5.5893	59.3153	4.47400424302556e-06	0.000477657
ensdb_102	LINC01094	long intergenic non-protein coding RNA 1094	lncRNA	NA	NA	44406	ENSG00000251442	long_non_coding	5.54324	-2.58489	23.071	0.000391202	0.00898419
ensdb_102	ENPP3	ectonucleotide pyrophosphatase/phosphodiesterase 3	protein_coding	5169	E7ETI7	118977	ENSG00000154269	protein_coding	5.39473	-0.881932	61.4272	3.72673396704411e-06	0.000429684
ensdb_102	AZGP1P1	AZGP1 pseudogene 1	transcribed_unprocessed_pseudogene	646282	NA	6774	ENSG00000214313	pseudogene	5.34928	-1.17271	55.351	1.75270427477986e-05	0.00114886
ensdb_102	KRTAP3-1	keratin associated protein 3-1	protein_coding	83896	Q9BYR8	10804	ENSG00000212901	protein_coding	5.33151	-0.80647	73.4639	1.44157293974216e-06	0.00024605
ensdb_102	ATOH8	atonal bHLH transcription factor 8	protein_coding	84913	NA	40040	ENSG00000168874	protein_coding	5.31211	3.50265	32.2162	9.02115670105881e-05	0.00338375
ensdb_102	AC093246.1	novel protein	protein_coding	NA	NA	16157	ENSG00000288639	protein_coding	5.29262	-0.572883	41.0158	2.87567689002109e-05	0.00157903
ensdb_102	MAOA	monoamine oxidase A	protein_coding	4128	Q53YE7	91918	ENSG00000189221	protein_coding	5.29117	2.06757	71.6921	1.64334959448121e-06	0.000253099
ensdb_102	CYP4F3	cytochrome P450 family 4 subfamily F member 3	protein_coding	4051	NA	21929	ENSG00000186529	protein_coding	5.23173	3.04397	165.078	1.53050644580781e-08	1.60513685535577e-05
ensdb_102	AMOT	angiomotin	protein_coding	154796	Q4VCS5	66387	ENSG00000126016	protein_coding	5.16552	6.50089	123.029	8.29147874911193e-08	4.05803395489869e-05
ensdb_102	ALPP	alkaline phosphatase, placental	protein_coding	250	NA	4166	ENSG00000163283	protein_coding	5.11205	0.480771	27.8969	0.000172731	0.00526902
ensdb_102	SBSN	suprabasin	protein_coding	374897	K7ESC4	4985	ENSG00000189001	protein_coding	5.03916	-1.11104	40.6208	3.01416250525894e-05	0.00161403
ensdb_102	OLFML2B	olfactomedin like 2B	protein_coding	25903	H0YEW8	40663	ENSG00000162745	protein_coding	5.02225	1.04664	62.0577	3.53247391496776e-06	0.000413826
ensdb_102	LINC01843	long intergenic non-protein coding RNA 1843	lncRNA	101927934	NA	2678	ENSG00000251169	long_non_coding	5.01504	-1.82947	19.1207	0.000837547	0.01582
ensdb_102	NCF4-AS1	NCF4 antisense RNA 1	lncRNA	107985578	NA	23070	ENSG00000183822	long_non_coding	4.97991	-2.09156	41.1693	2.8238741334167e-05	0.00157053
ensdb_102	GPR1	G protein-coupled receptor 1	protein_coding	2825	P46091	42732	ENSG00000183671	protein_coding	4.97676	-1.2174	22.8532	0.000407004	0.00922207
ensdb_102	BEST2	bestrophin 2	protein_coding	54831	Q8NFU1	6757	ENSG00000039987	protein_coding	4.9514	-1.35279	17.1513	0.00127251	0.0211038
ensdb_102	DDC-AS1	DDC antisense RNA 1	lncRNA	100129427	NA	11705	ENSG00000226122	long_non_coding	4.9031	-1.84073	15.8574	0.0023885	0.0326128
ensdb_102	KLK13	kallikrein related peptidase 13	protein_coding	26085	Q5BQ95	9489	ENSG00000167759	protein_coding	4.90111	-1.32991	26.8073	0.000362568	0.00857702
ensdb_102	ACE2	angiotensin I converting enzyme 2	protein_coding	59272	NA	112671	ENSG00000130234	protein_coding	4.88145	-0.693984	60.2913	4.10890467643431e-06	0.000454638
ensdb_102	CD248	CD248 molecule	protein_coding	57124	Q9HCU0	2551	ENSG00000174807	protein_coding	4.85823	-2.94779	19.91	0.00109436	0.0191136
ensdb_102	KCNMA1	potassium calcium-activated channel subfamily M alpha 1	protein_coding	3778	S4R2X4	768769	ENSG00000156113	protein_coding	4.84301	3.7271	88.8713	5.11693758272927e-07	0.000121178
ensdb_102	MAFB	MAF bZIP transcription factor B	protein_coding	9935	Q9Y5Q3	3389	ENSG00000204103	protein_coding	4.77484	6.325	100.595	2.57557209815216e-07	8.22092752024684e-05
ensdb_102	AZGP1	alpha-2-glycoprotein 1, zinc-binding	protein_coding	563	NA	9323	ENSG00000160862	protein_coding	4.74635	1.64384	28.5324	0.000156297	0.00494443
ensdb_102	HRCT1	histidine rich carboxyl terminus 1	protein_coding	646962	Q6UXD1	935	ENSG00000196196	protein_coding	4.73408	-1.48259	23.0414	0.000393306	0.00901471
ensdb_102	AC018558.7	novel transcript	lncRNA	NA	NA	22972	ENSG00000287448	long_non_coding	4.69311	-2.05054	32.5346	8.6217315651434e-05	0.00328187
ensdb_102	AQP4	aquaporin 4	protein_coding	361	F1DSG4	13729	ENSG00000171885	protein_coding	4.68737	-1.4356	31.4101	0.000101322	0.00365225
ensdb_102	KRT14	keratin 14	protein_coding	3861	P02533	4617	ENSG00000186847	protein_coding	4.63297	-1.37874	35.3717	5.84068859081565e-05	0.00252226
ensdb_102	KCNMA1-AS1	KCNMA1 antisense RNA 1	lncRNA	101929328	NA	92581	ENSG00000236467	long_non_coding	4.57883	0.225352	58.9734	4.61073470020544e-06	0.000487319
ensdb_102	FGF18	fibroblast growth factor 18	protein_coding	8817	O76093	37980	ENSG00000156427	protein_coding	4.55463	2.22822	74.8401	1.30455348554989e-06	0.000231706
ensdb_102	AL391421.1	novel transcript, antisense to DLG5	lncRNA	NA	NA	2736	ENSG00000204049	long_non_coding	4.51515	4.18585	185.249	7.81673849221538e-09	9.56421380847509e-06
ensdb_102	GSG1	germ cell associated 1	protein_coding	83445	A0A494C0G6	20152	ENSG00000111305	protein_coding	4.47675	-1.36792	44.3059	1.96966478430813e-05	0.00125375
ensdb_102	COMP	cartilage oligomeric matrix protein	protein_coding	1311	G3XAP6	8533	ENSG00000105664	protein_coding	4.45997	-1.72631	30.4323	0.000117001	0.00401257
ensdb_102	ALOX15B	arachidonate 15-lipoxygenase type B	protein_coding	247	I3L1D5	10101	ENSG00000179593	protein_coding	4.44638	-0.906925	13.5751	0.00295445	0.0377541
ensdb_102	NRP2	neuropilin 2	protein_coding	8828	NA	116144	ENSG00000118257	protein_coding	4.44334	1.27829	35.8826	5.45900777627964e-05	0.0024094
ensdb_102	NEURL1	neuralized E3 ubiquitin protein ligase 1	protein_coding	9148	O76050	98574	ENSG00000107954	protein_coding	4.42806	3.77453	138.239	4.26218945235015e-08	2.39518580630223e-05
ensdb_102	SCNN1G	sodium channel epithelial 1 subunit gamma	protein_coding	6340	A5X2V1	34139	ENSG00000166828	protein_coding	4.40616	4.13819	67.3783	2.28819295107654e-06	0.000307288
ensdb_102	CYP4F8	cytochrome P450 family 4 subfamily F member 8	protein_coding	11283	A0A087WUC9	15422	ENSG00000186526	protein_coding	4.37364	-1.0516	54.0577	7.22923638937074e-06	0.000652527
ensdb_102	TFCP2L1	transcription factor CP2 like 1	protein_coding	29842	Q9NZI6	68616	ENSG00000115112	protein_coding	4.35742	3.12273	64.0875	2.98241208944717e-06	0.000376059
ensdb_102	UNQ6494	uncharacterized LOC100129066	lncRNA	100129066	NA	79946	ENSG00000237372	long_non_coding	4.35623	-2.64217	26.3506	0.00038741	0.00894373
ensdb_102	AL049839.2	novel protein	protein_coding	NA	G3V5I3	32589	ENSG00000273259	protein_coding	4.35034	4.42603	44.3587	1.95810674724816e-05	0.00125364
ensdb_102	CPB2	carboxypeptidase B2	protein_coding	1361	Q96IY4	51848	ENSG00000080618	protein_coding	4.34784	-2.4714	17.9097	0.00107951	0.0189394
ensdb_102	SERPINA3	serpin family A member 3	protein_coding	12	NA	11672	ENSG00000196136	protein_coding	4.34382	4.43326	44.3916	1.95094292387431e-05	0.0012527
ensdb_102	TRIM29	tripartite motif containing 29	protein_coding	23650	A0A024R3J1	74244	ENSG00000137699	protein_coding	4.33513	5.07787	113.455	1.31168853173781e-07	5.55550542749878e-05
ensdb_102	OTULINL	OTU deubiquitinase with linear linkage specificity like	protein_coding	54491	Q9NUU6	34389	ENSG00000145569	protein_coding	4.325	3.95351	215.529	3.21250872337697e-09	6.43192522088023e-06
ensdb_102	CALML5	calmodulin like 5	protein_coding	51806	Q9NZT1	874	ENSG00000178372	protein_coding	4.32201	-0.156885	92.4125	4.12510369662712e-07	0.000105641
ensdb_102	EPGN	epithelial mitogen	protein_coding	255324	Q6UW88	8320	ENSG00000182585	protein_coding	4.31499	2.94376	47.841	1.34380262293756e-05	0.00097355
ensdb_102	AL034417.2	novel transcript	lncRNA	NA	NA	95965	ENSG00000238290	long_non_coding	4.30189	-1.36093	23.6897	0.000350068	0.00836215
ensdb_102	KLK11	kallikrein related peptidase 11	protein_coding	11012	M0R151	5824	ENSG00000167757	protein_coding	4.26914	-0.0223912	98.6583	2.87022378375347e-07	8.42850781511819e-05
ensdb_102	IL6R-AS1	IL6R antisense RNA 1	lncRNA	101928101	NA	4237	ENSG00000228013	long_non_coding	4.26258	-1.82966	24.5009	0.000303525	0.00756204
ensdb_102	KRT17	keratin 17	protein_coding	3872	Q04695	5401	ENSG00000128422	protein_coding	4.25324	2.85408	53.4036	7.6946462793087e-06	0.000674748
ensdb_102	ATP13A4-AS1	ATP13A4 antisense RNA 1	lncRNA	NA	NA	1876	ENSG00000225473	long_non_coding	4.23342	-1.81108	13.6929	0.00286794	0.0369378
ensdb_102	SNRPN	small nuclear ribonucleoprotein polypeptide N	protein_coding	6638	NA	155087	ENSG00000128739	protein_coding	4.22523	-1.42356	20.9086	0.00058649	0.0121058
ensdb_102	SNURF	SNRPN upstream reading frame	protein_coding	8926	A0A024R0T6	22865	ENSG00000273173	protein_coding	4.20595	-1.8638	19.2242	0.000819974	0.0155548
ensdb_102	NAV2-AS1	NAV2 antisense RNA 1	lncRNA	NA	NA	949	ENSG00000254894	long_non_coding	4.18762	-0.140763	49.0261	1.18819711422635e-05	0.000918205
ensdb_102	ADAMTS8	ADAM metallopeptidase with thrombospondin type 1 motif 8	protein_coding	11095	NA	23687	ENSG00000134917	protein_coding	4.15831	0.766831	75.4154	1.25179715794268e-06	0.000227541
ensdb_102	TG	thyroglobulin	protein_coding	7038	E5RG33	267946	ENSG00000042832	protein_coding	4.13894	-1.31548	15.1172	0.00202502	0.0287921
ensdb_102	KLHL38	kelch like family member 38	protein_coding	340359	Q2WGJ6	7424	ENSG00000175946	protein_coding	4.12858	-2.43037	13.6835	0.00287475	0.0370038
ensdb_102	AC099482.2	novel transcript	lncRNA	NA	NA	18819	ENSG00000285613	long_non_coding	4.11984	0.10267	61.3671	3.74588145862929e-06	0.000429684
ensdb_102	SLC2A5	solute carrier family 2 member 5	protein_coding	6518	P22732	53373	ENSG00000142583	protein_coding	4.08314	-0.451623	27.0373	0.000198266	0.00570054
ensdb_102	DIO2	iodothyronine deiodinase 2	protein_coding	1734	Q92813	190232	ENSG00000211448	protein_coding	4.07309	3.87443	73.2577	1.46351800351482e-06	0.00024605
ensdb_102	AC079329.1	novel transcript	lncRNA	NA	NA	1748	ENSG00000254680	long_non_coding	4.04584	1.85978	88.4229	5.26131305422124e-07	0.000121974
ensdb_102	KRT78	keratin 78	protein_coding	196374	Q8N1N4	11289	ENSG00000170423	protein_coding	4.03622	-1.67487	53.9984	7.27006499218808e-06	0.000653534
ensdb_102	S100P	S100 calcium binding protein P	protein_coding	6286	P25815	3293	ENSG00000163993	protein_coding	4.00721	6.05447	34.7369	6.35908706505954e-05	0.00267864
ensdb_102	MICAL2	microtubule associated monooxygenase, calponin and LIM domain containing 2	protein_coding	9645	E9PRE0	265137	ENSG00000133816	protein_coding	4.00472	5.34509	143.844	3.39219907750029e-08	2.33468101508958e-05
ensdb_102	NAV2	neuron navigator 2	protein_coding	89797	Q8IVL1	770878	ENSG00000166833	protein_coding	3.99505	3.89155	99.2252	2.78012566510995e-07	8.42850781511819e-05
ensdb_102	IVL	involucrin	protein_coding	3713	P07476	3341	ENSG00000163207	protein_coding	3.99016	0.949652	47.6842	1.3661254567299e-05	0.000973707
ensdb_102	FKBP5	FKBP prolyl isomerase 5	protein_coding	2289	Q13451	154999	ENSG00000096060	protein_coding	3.96681	8.67769	417.902	6.1314479558716e-11	6.75195048900581e-07
ensdb_102	KLK4	kallikrein related peptidase 4	protein_coding	9622	A0A0C4DFQ5	4387	ENSG00000167749	protein_coding	3.96566	-1.0515	41.1308	2.83675128169578e-05	0.00157372
ensdb_102	BIRC3	baculoviral IAP repeat containing 3	protein_coding	330	H0YCJ5	21954	ENSG00000023445	protein_coding	3.94338	1.35176	41.5174	2.7103678316004e-05	0.00153752
ensdb_102	SYNGR4	synaptogyrin 4	protein_coding	23546	A0A140VKF5	12011	ENSG00000105467	protein_coding	3.93879	1.37929	95.0254	3.53521024055853e-07	9.38065907687484e-05
ensdb_102	TLR2	toll like receptor 2	protein_coding	7097	A0A2R8Y4N9	22191	ENSG00000137462	protein_coding	3.92375	0.243293	29.8765	0.000127167	0.00425643
ensdb_102	FOXQ1	forkhead box Q1	protein_coding	94234	Q9C009	2661	ENSG00000164379	protein_coding	3.87978	-1.09752	27.8514	0.000173983	0.00528783
ensdb_102	KRT15	keratin 15	protein_coding	3866	P19012	8785	ENSG00000171346	protein_coding	3.87289	3.54868	145.402	3.18830201682166e-08	2.26513431027355e-05
ensdb_102	SEC14L2	SEC14 like lipid binding 2	protein_coding	23541	A0A024R1I5	28363	ENSG00000100003	protein_coding	3.86212	3.13005	54.4881	6.94087154005237e-06	0.000639606
ensdb_102	SCNN1B	sodium channel epithelial 1 subunit beta	protein_coding	6338	NA	103064	ENSG00000168447	protein_coding	3.84237	4.68179	104.629	2.06768747382455e-07	7.00596137284799e-05
ensdb_102	TGM5	transglutaminase 5	protein_coding	9333	O43548	34339	ENSG00000104055	protein_coding	3.84012	-1.67488	28.4474	0.000158387	0.00496204
ensdb_102	CASP14	caspase 14	protein_coding	23581	B2CIS9	8814	ENSG00000105141	protein_coding	3.83043	3.83085	35.4338	5.79267735191282e-05	0.00251633
ensdb_102	S100A7	S100 calcium binding protein A7	protein_coding	6278	P31151	2908	ENSG00000143556	protein_coding	3.8008	-2.60976	22.54	0.000698075	0.0137887
ensdb_102	UCA1	urothelial cancer associated 1	lncRNA	NA	NA	8123	ENSG00000214049	long_non_coding	3.78951	-1.08142	62.6341	3.36509603409154e-06	0.00040061
ensdb_102	KDR	kinase insert domain receptor	protein_coding	3791	P35968	47115	ENSG00000128052	protein_coding	3.77235	-1.47184	21.1887	0.000555665	0.0116552
ensdb_102	CALHM3	calcium homeostasis modulator 3	protein_coding	119395	Q86XJ0	6437	ENSG00000183128	protein_coding	3.75685	-1.43504	67.0025	2.35715747016249e-06	0.000314631
ensdb_102	AC012613.2	novel transcript, antisense to ABLIM3	lncRNA	NA	NA	60283	ENSG00000253406	long_non_coding	3.71882	1.32914	140.082	3.95029569182114e-08	2.39518580630223e-05
ensdb_102	CYP4F22	cytochrome P450 family 4 subfamily F member 22	protein_coding	126410	Q6NT55	43793	ENSG00000171954	protein_coding	3.71249	4.5129	98.3116	2.92699373187861e-07	8.48211973038086e-05
ensdb_102	MME	membrane metalloendopeptidase	protein_coding	4311	P08473	159581	ENSG00000196549	protein_coding	3.70723	-0.643444	22.1556	0.00046284	0.0101732
ensdb_102	KLK12	kallikrein related peptidase 12	protein_coding	43849	A0A024R4M4	6139	ENSG00000186474	protein_coding	3.69661	-1.76269	18.689	0.000915755	0.0167792
ensdb_102	KLK5	kallikrein related peptidase 5	protein_coding	25818	Q9Y337	9791	ENSG00000167754	protein_coding	3.67097	-1.14051	60.2362	4.12856863381887e-06	0.000454638
ensdb_102	ATP13A4	ATPase 13A4	protein_coding	84239	Q4VNC1	194145	ENSG00000127249	protein_coding	3.64459	2.42768	19.0568	0.000848621	0.0159748
ensdb_102	ARAP3	ArfGAP with RhoGAP domain, ankyrin repeat and PH domain 3	protein_coding	64411	G5E9Y3	28830	ENSG00000120318	protein_coding	3.62096	3.70376	71.0545	1.72385825887806e-06	0.000256529
ensdb_102	SLCO2A1	solute carrier organic anion transporter family member 2A1	protein_coding	6578	Q92959	119484	ENSG00000174640	protein_coding	3.60628	2.30174	71.0572	1.72350811511946e-06	0.000256529
ensdb_102	ROR1	receptor tyrosine kinase like orphan receptor 1	protein_coding	4919	Q01973	407482	ENSG00000185483	protein_coding	3.59878	1.43222	37.1885	4.60794319549011e-05	0.00211428
ensdb_102	COL4A6	collagen type IV alpha 6 chain	protein_coding	1288	Q14031	283891	ENSG00000197565	protein_coding	3.59301	-0.432053	114.374	1.25331772082664e-07	5.52061389669721e-05
ensdb_102	CSF1R	colony stimulating factor 1 receptor	protein_coding	1436	E9PEK4	60082	ENSG00000182578	protein_coding	3.58502	0.307478	41.5008	2.71564666206791e-05	0.00153752
ensdb_102	TNS4	tensin 4	protein_coding	84951	NA	25796	ENSG00000131746	protein_coding	3.55066	2.73317	52.1593	8.67946006435541e-06	0.000729605
ensdb_102	AL133318.1	novel transcript	lncRNA	NA	NA	141173	ENSG00000288542	long_non_coding	3.5358	1.33527	48.8467	1.2103489370375e-05	0.000922378
ensdb_102	SPSB1	splA/ryanodine receptor domain and SOCS box containing 1	protein_coding	80176	A0A024R4G8	76639	ENSG00000171621	protein_coding	3.50543	5.65476	52.5519	8.3537233618384e-06	0.00071311
ensdb_102	SLC25A18	solute carrier family 25 member 18	protein_coding	83733	A0A024R0W0	27546	ENSG00000182902	protein_coding	3.48949	1.35108	44.3078	1.96925533069678e-05	0.00125375
ensdb_102	ARHGEF37	Rho guanine nucleotide exchange factor 37	protein_coding	389337	D6RJH4	83022	ENSG00000183111	protein_coding	3.48231	4.80391	99.0058	2.81460855392488e-07	8.42850781511819e-05
ensdb_102	ANKRD35	ankyrin repeat domain 35	protein_coding	148741	Q8N283	19307	ENSG00000198483	protein_coding	3.47953	-0.951376	45.4436	1.73709188918219e-05	0.00114245
ensdb_102	CASTOR1	cytosolic arginine sensor for mTORC1 subunit 1	protein_coding	652968	NA	4506	ENSG00000239282	protein_coding	3.47291	4.00905	154.277	2.26525308121686e-08	1.9188436100277e-05
ensdb_102	AC003077.1	novel transcript, antisense to DOCK4	lncRNA	NA	NA	5166	ENSG00000287011	long_non_coding	3.45798	-0.205653	38.7675	3.77682352114993e-05	0.00187767
ensdb_102	S100A9	S100 calcium binding protein A9	protein_coding	6280	P06702	3170	ENSG00000163220	protein_coding	3.45151	0.849772	71.9882	1.60745822168814e-06	0.000251431
ensdb_102	CACNB4	calcium voltage-gated channel auxiliary subunit beta 4	protein_coding	785	O00305	266397	ENSG00000182389	protein_coding	3.43487	-1.09671	37.6666	4.33568624084505e-05	0.00203602
ensdb_102	AC106045.1	novel transcript	lncRNA	NA	NA	4153	ENSG00000287331	long_non_coding	3.42374	-1.58314	27.6039	0.000180981	0.00539367
ensdb_102	GRAMD2A	GRAM domain containing 2A	protein_coding	196996	Q8IUY3	37982	ENSG00000175318	protein_coding	3.41554	1.44358	80.9421	8.53345594585769e-07	0.000178991
ensdb_102	KLF9	Kruppel like factor 9	protein_coding	687	A0A024R260	30028	ENSG00000119138	protein_coding	3.40604	4.97326	126.6	7.04588947639279e-08	3.69473023400178e-05
ensdb_102	LRRC38	leucine rich repeat containing 38	protein_coding	126755	Q5VT99	39031	ENSG00000162494	protein_coding	3.40281	0.55312	15.2214	0.00197564	0.0283833
ensdb_102	LAMA3	laminin subunit alpha 3	protein_coding	3909	Q16787	266770	ENSG00000053747	protein_coding	3.40155	5.62201	68.9149	2.02955168578137e-06	0.000284706
ensdb_102	CHD5	chromodomain helicase DNA binding protein 5	protein_coding	26038	Q8TDI0	78535	ENSG00000116254	protein_coding	3.39215	3.44566	72.68	1.52708078342783e-06	0.00024924
ensdb_102	CCN2	cellular communication network factor 2	protein_coding	1490	P29279	3197	ENSG00000118523	protein_coding	3.38636	0.306054	13.5364	0.00298353	0.0380042
ensdb_102	FOXO1	forkhead box O1	protein_coding	2308	Q12778	110975	ENSG00000150907	protein_coding	3.34657	2.57198	54.2638	7.08949381308682e-06	0.000650579
ensdb_102	KLK6	kallikrein related peptidase 6	protein_coding	5653	A0A024R4J8	11043	ENSG00000167755	protein_coding	3.34324	1.65531	101.178	2.49399662498602e-07	8.07761495127825e-05
ensdb_102	GMPR	guanosine monophosphate reductase	protein_coding	2766	P36959	56963	ENSG00000137198	protein_coding	3.34102	4.39044	90.0299	4.76469882332873e-07	0.000114063
ensdb_102	AC011483.2	novel transcript, antisense to KLK5 and KLK6	lncRNA	NA	NA	13465	ENSG00000269495	long_non_coding	3.33347	0.584716	70.3422	1.81927868176876e-06	0.000265819
ensdb_102	NCF4	neutrophil cytosolic factor 4	protein_coding	4689	B0QY04	17030	ENSG00000100365	protein_coding	3.31373	-0.597241	45.8146	1.66826205546257e-05	0.00110668
ensdb_102	AC010649.1	novel transcript, antisense to CELF5	lncRNA	NA	NA	10123	ENSG00000267448	long_non_coding	3.30713	-1.86108	38.2627	4.02199588296496e-05	0.00195974
ensdb_102	JPH2	junctophilin 2	protein_coding	57158	Q9BR39	80599	ENSG00000149596	protein_coding	3.30293	1.62545	27.4202	0.000186384	0.00551324
ensdb_102	NCF4	neutrophil cytosolic factor 4	LRG_gene	4689	NA	17030	LRG_159	NA	3.29572	-0.610461	45.8415	1.66340171933121e-05	0.00110668
ensdb_102	PSCA	prostate stem cell antigen	protein_coding	8000	NA	12418	ENSG00000167653	protein_coding	3.28617	3.60355	102.473	2.32296087618544e-07	7.63595378165793e-05
ensdb_102	AC245297.1	phosphodiesterase 4D interacting protein (myomegalin) (PDE4DIP) pseudogene	transcribed_unprocessed_pseudogene	NA	NA	123741	ENSG00000215861	pseudogene	3.28281	1.30918	139.579	4.03260343420125e-08	2.39518580630223e-05
ensdb_102	JPH2	junctophilin 2	LRG_gene	57158	NA	75882	LRG_394	NA	3.26735	1.19901	26.0079	0.000234838	0.00637092
ensdb_102	ABLIM3	actin binding LIM protein family member 3	protein_coding	22885	O94929	119060	ENSG00000173210	protein_coding	3.25656	5.55232	152.554	2.41719197596213e-08	1.94599244506179e-05
ensdb_102	FAM83F	family with sequence similarity 83 member F	protein_coding	113828	Q8NEG4	48581	ENSG00000133477	protein_coding	3.20378	-1.20482	14.6961	0.00223983	0.0310643
ensdb_102	TRNP1	TMF1 regulated nuclear protein 1	protein_coding	388610	Q6NT89	7195	ENSG00000253368	protein_coding	3.20261	3.9346	80.5289	8.7743860314109e-07	0.000180605
ensdb_102	NAV2-AS2	NAV2 antisense RNA 2	lncRNA	100874014	NA	5458	ENSG00000254453	long_non_coding	3.19516	0.429177	43.5462	2.14514763259458e-05	0.00131601
ensdb_102	ENPP1	ectonucleotide pyrophosphatase/phosphodiesterase 1	protein_coding	5167	NA	87140	ENSG00000197594	protein_coding	3.17933	4.52375	47.02	1.46553515817311e-05	0.00102793
ensdb_102	AC106791.1	novel transcript	lncRNA	NA	NA	79615	ENSG00000250159	long_non_coding	3.16707	-2.06689	16.3065	0.00153667	0.0242434
ensdb_102	MYOT	myotilin	LRG_gene	9499	NA	19996	LRG_201	NA	3.16465	-2.02137	13.902	0.00272158	0.035615
ensdb_102	MYOT	myotilin	protein_coding	9499	A0A0C4DFM5	19994	ENSG00000120729	protein_coding	3.16465	-2.02137	13.902	0.00272158	0.035615
ensdb_102	AFF2	AF4/FMR2 family member 2	protein_coding	2334	P51816	500047	ENSG00000155966	protein_coding	3.10684	0.375179	24.1461	0.000322937	0.0078503
ensdb_102	A2ML1	alpha-2-macroglobulin like 1	protein_coding	144568	A8K2U0	64381	ENSG00000166535	protein_coding	3.10194	1.27744	45.0096	1.82183196920735e-05	0.00119062
ensdb_102	EMX1	empty spiracles homeobox 1	protein_coding	2016	A0A087WZF2	19812	ENSG00000135638	protein_coding	3.07684	-0.827657	21.8953	0.000485926	0.0105751
ensdb_102	AGBL4	ATP/GTP binding protein like 4	protein_coding	84871	Q5VU57	1491101	ENSG00000186094	protein_coding	3.06655	-1.66786	27.7328	0.000177297	0.00535636
ensdb_102	PSORS1C1	psoriasis susceptibility 1 candidate 1	protein_coding	170679	NA	25343	ENSG00000204540	protein_coding	3.05822	1.57065	30.7624	0.000111412	0.00385807
ensdb_102	F3	coagulation factor III, tissue factor	protein_coding	2152	P13726	12587	ENSG00000117525	protein_coding	3.04639	4.74315	26.663	0.000210741	0.00592036
ensdb_102	CDSN	corneodesmosin	protein_coding	1041	G8JLG2	5360	ENSG00000204539	protein_coding	3.023	1.47809	32.5296	8.62786362048709e-05	0.00328187
ensdb_102	CNTNAP2	contactin associated protein 2	protein_coding	26047	A0A0D9SES4	2304997	ENSG00000174469	protein_coding	3.00984	3.70656	57.7712	5.13151472046307e-06	0.000515748
ensdb_102	KRT23	keratin 23	protein_coding	25984	A0A024R1X9	14947	ENSG00000108244	protein_coding	2.98355	-2.19992	13.7462	0.00282978	0.0365318
ensdb_102	KRT2	keratin 2	protein_coding	3849	P35908	7654	ENSG00000172867	protein_coding	2.9581	-1.2757	21.4441	0.000529193	0.0112593
ensdb_102	FAM43A	family with sequence similarity 43 member A	protein_coding	131583	Q8N2R8	3155	ENSG00000185112	protein_coding	2.94875	3.81706	45.816	1.66801919363636e-05	0.00110668
ensdb_102	ARMC12	armadillo repeat containing 12	protein_coding	221481	Q5T9G4	12048	ENSG00000157343	protein_coding	2.93445	-0.575613	40.263	3.14631448984258e-05	0.00166174
ensdb_102	PLXNA2	plexin A2	protein_coding	5362	O75051	222143	ENSG00000076356	protein_coding	2.93404	3.29551	36.2126	5.22782837594154e-05	0.00233545
ensdb_102	CYP4F2	cytochrome P450 family 4 subfamily F member 2	protein_coding	8529	NA	20055	ENSG00000186115	protein_coding	2.9156	-1.84622	20.5423	0.000629849	0.0127381
ensdb_102	DIO2-AS1	DIO2 antisense RNA 1	lncRNA	100628307	NA	244051	ENSG00000258766	long_non_coding	2.90922	-1.81819	26.1639	0.000228821	0.00626811
ensdb_102	NBPF13P	NBPF member 13, pseudogene	unprocessed_pseudogene	NA	NA	24804	ENSG00000283342	pseudogene	2.908	2.324	50.5263	1.02027352981655e-05	0.00082917
ensdb_102	SDC3	syndecan 3	protein_coding	9672	D3DPN2	39293	ENSG00000162512	protein_coding	2.89977	6.18755	40.6113	3.01757455610148e-05	0.00161403
ensdb_102	PER1	period circadian regulator 1	protein_coding	5187	O15534	16035	ENSG00000179094	protein_coding	2.8699	6.18868	1051.34	2.20065472124952e-13	4.84672195807994e-09
ensdb_102	SLC45A1	solute carrier family 45 member 1	protein_coding	50651	Q9Y2W3	26054	ENSG00000162426	protein_coding	2.8686	-0.716354	34.6878	6.40132946619424e-05	0.00267864
ensdb_102	SPOCK1	SPARC (osteonectin), cwcv and kazal like domains proteoglycan 1	protein_coding	6695	Q08629	623082	ENSG00000152377	protein_coding	2.86499	-1.48531	16.0078	0.00164502	0.0252675
ensdb_102	PVALB	parvalbumin	protein_coding	5816	A0A024R1K9	18796	ENSG00000100362	protein_coding	2.86153	-0.289747	27.2249	0.000192339	0.00561814
ensdb_102	PDE6A	phosphodiesterase 6A	protein_coding	5145	P16499	86841	ENSG00000132915	protein_coding	2.85622	1.03596	13.7877	0.00280048	0.036281
ensdb_102	PRICKLE1	prickle planar cell polarity protein 1	protein_coding	144165	A0A024R0W7	133599	ENSG00000139174	protein_coding	2.84003	2.13167	40.2637	3.14606547390195e-05	0.00166174
ensdb_102	LGI3	leucine rich repeat LGI family member 3	protein_coding	203190	Q8N145	10255	ENSG00000168481	protein_coding	2.82509	0.175233	12.8493	0.0035597	0.0425387
ensdb_102	SLC26A2	solute carrier family 26 member 2	LRG_gene	1836	NA	26664	LRG_684	NA	2.81797	8.07836	25.3304	0.000263201	0.00690918
ensdb_102	SLC26A2	solute carrier family 26 member 2	protein_coding	1836	P50443	32698	ENSG00000155850	protein_coding	2.81743	8.07911	25.3716	0.000261364	0.00690065
ensdb_102	SLC37A2	solute carrier family 37 member 2	protein_coding	219855	Q8TED4	27215	ENSG00000134955	protein_coding	2.81716	0.489121	49.3076	1.15437351057141e-05	0.000895209
ensdb_102	TGM2	transglutaminase 2	protein_coding	7052	V9HWG3	39194	ENSG00000198959	protein_coding	2.80861	0.447272	68.5359	2.09005139495036e-06	0.000289505
ensdb_102	AC018629.1	TEC	TEC	NA	NA	1736	ENSG00000279806	NA	2.7776	-1.98579	15.214	0.00197911	0.0284064
ensdb_102	FBXO32	F-box protein 32	protein_coding	114907	A0A024R9F3	43318	ENSG00000156804	protein_coding	2.76599	1.89998	27.1026	0.000196179	0.0056627
ensdb_102	DUSP5	dual specificity phosphatase 5	protein_coding	1847	Q16690	13627	ENSG00000138166	protein_coding	2.74799	3.76397	96.9739	3.15862871449631e-07	9.03449854650218e-05
ensdb_102	AC079601.1	novel transcript, antisense to PRICKLE1	lncRNA	NA	NA	6763	ENSG00000257225	long_non_coding	2.71519	1.37246	30.3912	0.00011772	0.00401965
ensdb_102	THRSP	thyroid hormone responsive	protein_coding	7069	Q92748	4491	ENSG00000151365	protein_coding	2.70705	1.79693	29.2986	0.000138842	0.00455038
ensdb_102	CHST1	carbohydrate sulfotransferase 1	protein_coding	8534	O43916	17934	ENSG00000175264	protein_coding	2.69887	0.827833	24.1488	0.000322782	0.0078503
ensdb_102	ALPG	alkaline phosphatase, germ cell	protein_coding	251	P10696	3871	ENSG00000163286	protein_coding	2.69832	-2.16095	13.1855	0.00326292	0.0401131
ensdb_102	AC244669.2	phosphodiesterase 4D interacting protein (PDE4DIP) pseudogene	unprocessed_pseudogene	NA	NA	122596	ENSG00000274642	pseudogene	2.69079	-1.23398	37.9238	4.1969611604087e-05	0.00200531
ensdb_102	LINC01619	long intergenic non-protein coding RNA 1619	lncRNA	256021	NA	157939	ENSG00000257242	long_non_coding	2.68036	-2.17618	18.2374	0.00100679	0.0180127
ensdb_102	WNT4	Wnt family member 4	protein_coding	54361	P56705	26657	ENSG00000162552	protein_coding	2.68012	2.93757	39.6325	3.39593048174334e-05	0.00173935
ensdb_102	TOX2	TOX high mobility group box family member 2	protein_coding	84969	Q96NM4	154765	ENSG00000124191	protein_coding	2.65525	3.10019	49.974	1.07867072799144e-05	0.000857554
ensdb_102	CARMIL2	capping protein regulator and myosin 1 linker 2	protein_coding	146206	Q6F5E8	12582	ENSG00000159753	protein_coding	2.62792	2.33077	22.9126	0.000402622	0.00917243
ensdb_102	KLK10	kallikrein related peptidase 10	protein_coding	5655	O43240	7437	ENSG00000129451	protein_coding	2.62288	1.66627	65.6698	2.62193828898759e-06	0.000339464
ensdb_102	FOXD3	forkhead box D3	protein_coding	27022	Q9UJU5	2562	ENSG00000187140	protein_coding	2.60643	-0.607924	32.2697	8.95250973253157e-05	0.00338199
ensdb_102	DNER	delta/notch like EGF repeat containing	protein_coding	92737	Q8NFT8	356927	ENSG00000187957	protein_coding	2.59283	1.60725	30.4732	0.000116291	0.00400187
ensdb_102	AC072022.2	BCL6 antisense 1	protein_coding	NA	A0A494C0B9	2343	ENSG00000285938	protein_coding	2.59257	0.289883	55.5066	6.31005149009296e-06	0.0005939
ensdb_102	EPAS1	endothelial PAS domain protein 1	protein_coding	2034	NA	93031	ENSG00000116016	protein_coding	2.58958	3.88931	22.0927	0.000468297	0.0102625
ensdb_102	SLC26A4-AS1	SLC26A4 antisense RNA 1	lncRNA	NA	NA	11945	ENSG00000233705	long_non_coding	2.57784	-1.53167	15.4363	0.00187818	0.0274486
ensdb_102	FYB2	FYN binding protein 2	protein_coding	199920	Q5VWT5	100908	ENSG00000187889	protein_coding	2.57585	-0.34441	23.6169	0.000354641	0.00843383
ensdb_102	DOCK4	dedicator of cytokinesis 4	protein_coding	9732	H0Y7H7	480298	ENSG00000128512	protein_coding	2.57259	3.7372	62.9992	3.26384356162005e-06	0.000394961
ensdb_102	GNAO1	G protein subunit alpha o1	protein_coding	2775	NA	166055	ENSG00000087258	protein_coding	2.56461	3.08235	232.493	2.0532650000407e-09	5.99942424480467e-06
ensdb_102	SMOX	spermine oxidase	protein_coding	54498	NA	66768	ENSG00000088826	protein_coding	2.56272	3.2851	35.4729	5.76268109162701e-05	0.00250825
ensdb_102	COL12A1	collagen type XII alpha 1 chain	protein_coding	1303	H0Y5N9	121728	ENSG00000111799	protein_coding	2.55729	3.25217	74.4469	1.34209332666694e-06	0.000236466
ensdb_102	GPER1	G protein-coupled estrogen receptor 1	protein_coding	2852	A0A024R849	11608	ENSG00000164850	protein_coding	2.54271	1.96618	29.6778	0.000131048	0.00434668
ensdb_102	AC004997.1	novel protein	protein_coding	NA	H0Y2U5	14245	ENSG00000248751	protein_coding	2.54195	4.60911	107.094	1.81467212691177e-07	6.77395574967878e-05
ensdb_102	SH3TC2	SH3 domain and tetratricopeptide repeats 2	LRG_gene	79628	NA	81025	LRG_269	NA	2.53767	1.86897	117.544	1.07385126911345e-07	4.92718757311554e-05
ensdb_102	AC129492.1	novel transcript, antisense to ALOX12B	lncRNA	107985075	NA	2084	ENSG00000214999	long_non_coding	2.53279	-0.964761	20.0902	0.000688623	0.013651
ensdb_102	ALPL	alkaline phosphatase, biomineralization associated	protein_coding	249	A0A024RAB4	69014	ENSG00000162551	protein_coding	2.52753	1.3797	37.0833	4.67049817644377e-05	0.00213409
ensdb_102	TBXAS1	thromboxane A synthase 1	protein_coding	6916	NA	243275	ENSG00000059377	protein_coding	2.52391	-1.06075	16.3982	0.00150511	0.0238539
ensdb_102	CYP4F12	cytochrome P450 family 4 subfamily F member 12	protein_coding	66002	Q9HCS2	24157	ENSG00000186204	protein_coding	2.523	-1.61349	18.5116	0.000950314	0.0171555
ensdb_102	TBX20	T-box transcription factor 20	protein_coding	57057	Q9UMR3	51671	ENSG00000164532	protein_coding	2.52246	-0.66197	24.6295	0.000296825	0.00742871
ensdb_102	TBX20	T-box transcription factor 20	LRG_gene	57057	NA	51671	LRG_755	NA	2.52246	-0.66197	24.6295	0.000296825	0.00742871
ensdb_102	CORO2B	coronin 2B	protein_coding	10391	Q9UQ03	148814	ENSG00000103647	protein_coding	2.52197	1.33018	54.1884	7.14026492004775e-06	0.000652519
ensdb_102	AL590004.3	novel transcript	lncRNA	NA	NA	7060	ENSG00000260604	long_non_coding	2.49921	0.16712	34.0129	7.01679834785772e-05	0.00283037
ensdb_102	CRAT	carnitine O-acetyltransferase	protein_coding	1384	P43155	16396	ENSG00000095321	protein_coding	2.4975	2.83022	37.2067	4.59725488770133e-05	0.00211428
ensdb_102	FOXD3-AS1	FOXD3 antisense RNA 1	lncRNA	100996301	NA	3558	ENSG00000230798	long_non_coding	2.49514	0.0826431	42.6332	2.38063272446739e-05	0.0014209
ensdb_102	SH3TC2	SH3 domain and tetratricopeptide repeats 2	protein_coding	79628	NA	139525	ENSG00000169247	protein_coding	2.49453	1.93876	108.834	1.65765396307336e-07	6.40494226012766e-05
ensdb_102	EHF	ETS homologous factor	protein_coding	26298	NA	42196	ENSG00000135373	protein_coding	2.48128	4.90407	39.3331	3.52247832710895e-05	0.00177758
ensdb_102	TENT5B	terminal nucleotidyltransferase 5B	protein_coding	115572	Q96A09	7831	ENSG00000158246	protein_coding	2.47217	5.28707	37.9389	4.18902052733191e-05	0.00200531
ensdb_102	LIMCH1	LIM and calponin homology domains 1	protein_coding	22998	Q9UPQ0	340438	ENSG00000064042	protein_coding	2.46847	3.6028	48.0116	1.32000480639514e-05	0.000971168
ensdb_102	ALCAM	activated leukocyte cell adhesion molecule	protein_coding	214	Q13740	209992	ENSG00000170017	protein_coding	2.46453	6.79366	56.527	5.74387311247539e-06	0.000554838
ensdb_102	HSD11B2	hydroxysteroid 11-beta dehydrogenase 2	protein_coding	3291	NA	6902	ENSG00000176387	protein_coding	2.44312	3.91876	48.4308	1.26357834908791e-05	0.000959622
ensdb_102	GNMT	glycine N-methyltransferase	protein_coding	27232	V9HW60	3127	ENSG00000124713	protein_coding	2.43941	1.18868	31.0198	0.000107268	0.00377994
ensdb_102	AC011473.4	novel transcript	protein_coding	NA	Q2XQG4	13564	ENSG00000269741	protein_coding	2.4366	-1.41614	32.8064	8.29701484710453e-05	0.00319464
ensdb_102	NDRG1	N-myc downstream regulated 1	protein_coding	10397	Q92597	64848	ENSG00000104419	protein_coding	2.43051	5.49972	48.2408	1.28880340857759e-05	0.000965463
ensdb_102	MERTK	MER proto-oncogene, tyrosine kinase	protein_coding	10461	Q12866	130955	ENSG00000153208	protein_coding	2.42825	2.01549	32.9741	8.10372173308251e-05	0.00313763
ensdb_102	NDRG1	N-myc downstream regulated 1	LRG_gene	10397	NA	60134	LRG_258	NA	2.42704	5.49375	47.918	1.33300985106979e-05	0.000971168
ensdb_102	OTOF	otoferlin	protein_coding	9381	Q9HC10	101554	ENSG00000115155	protein_coding	2.42229	-0.622085	40.4181	3.08822212454487e-05	0.00163892
ensdb_102	IL6R	interleukin 6 receptor	protein_coding	3570	A0A087WTB5	64258	ENSG00000160712	protein_coding	2.42186	4.50108	71.8747	1.62110494832125e-06	0.000251431
ensdb_102	SNED1-AS1	SNED1 antisense RNA 1	lncRNA	NA	NA	48518	ENSG00000225521	long_non_coding	2.42134	-1.08992	26.8927	0.000202981	0.00578143
ensdb_102	B3GNT5	UDP-GlcNAc:betaGal beta-1,3-N-acetylglucosaminyltransferase 5	protein_coding	84002	Q9BYG0	45252	ENSG00000176597	protein_coding	2.41983	1.73068	32.9162	8.16993582848197e-05	0.00315675
ensdb_102	CRTAC1	cartilage acidic protein 1	protein_coding	55118	Q5T4F6	165829	ENSG00000095713	protein_coding	2.41372	-1.24998	32.5591	8.59192402833682e-05	0.00327952
ensdb_102	KRT32	keratin 32	protein_coding	3882	Q14532	7874	ENSG00000108759	protein_coding	2.40611	-0.129118	53.5344	7.59885862962287e-06	0.000672118
ensdb_102	BCL6	BCL6 transcription repressor	protein_coding	604	P41182	24349	ENSG00000113916	protein_coding	2.40231	5.95016	194.087	5.94954346171694e-09	8.7355163467236e-06
ensdb_102	TMEM63C	transmembrane protein 63C	protein_coding	57156	G3V2V1	142928	ENSG00000165548	protein_coding	2.40207	5.54897	60.7634	3.94477222544639e-06	0.000442972
ensdb_102	AL034374.1	novel transcript	lncRNA	NA	NA	548	ENSG00000271367	long_non_coding	2.399	0.15873	28.4298	0.000158822	0.00496505
ensdb_102	SERPINE1	serpin family E member 1	LRG_gene	5054	NA	12178	LRG_597	NA	2.39569	0.300533	48.9158	1.20175991886095e-05	0.000922215
ensdb_102	SERPINE1	serpin family E member 1	protein_coding	5054	A0A024QYT5	12144	ENSG00000106366	protein_coding	2.39569	0.300533	48.9158	1.20175991886095e-05	0.000922215
ensdb_102	AL031666.2	novel transcript, antisense to ZMYND8	lncRNA	100131496	NA	2253	ENSG00000267882	long_non_coding	2.37265	-0.87122	13.234	0.00322252	0.0399172
ensdb_102	KLK8	kallikrein related peptidase 8	protein_coding	11202	O60259	6705	ENSG00000129455	protein_coding	2.36415	-0.944416	48.2935	1.28175071665087e-05	0.000965463
ensdb_102	WNT5A	Wnt family member 5A	protein_coding	7474	A0A384N611	24825	ENSG00000114251	protein_coding	2.361	-0.172965	14.2714	0.00248385	0.0334378
ensdb_102	MGAM	maltase-glucoamylase	protein_coding	8972	O43451	198935	ENSG00000257335	protein_coding	2.32786	0.0439586	23.8566	0.000339848	0.00814451
ensdb_102	PGLYRP2	peptidoglycan recognition protein 2	protein_coding	114770	Q96PD5	30312	ENSG00000161031	protein_coding	2.32478	1.65862	34.2988	6.74804134757366e-05	0.00275731
ensdb_102	EFHD1	EF-hand domain family member D1	protein_coding	80303	Q9BUP0	76724	ENSG00000115468	protein_coding	2.31386	5.54903	22.5956	0.000426658	0.00954564
ensdb_102	DUSP1	dual specificity phosphatase 1	protein_coding	1843	P28562	3100	ENSG00000120129	protein_coding	2.30899	4.01136	31.4626	0.000100551	0.00363488
ensdb_102	SIK1	salt inducible kinase 1	protein_coding	150094	P57059	12649	ENSG00000142178	protein_coding	2.307	4.77562	65.6049	2.63568959981975e-06	0.000339464
ensdb_102	AP001042.1	novel transcript	lncRNA	NA	NA	143590	ENSG00000205622	long_non_coding	2.30586	2.43181	53.1267	7.90205747392026e-06	0.000685177
ensdb_102	SH3TC2-DT	SH3TC2 divergent transcript	lncRNA	NA	NA	66325	ENSG00000250072	long_non_coding	2.30013	0.761425	38.6802	3.81794307067573e-05	0.00188958
ensdb_102	ETS2	ETS proto-oncogene 2, transcription factor	protein_coding	2114	P15036	19773	ENSG00000157557	protein_coding	2.29562	5.96343	46.4246	1.56187312448561e-05	0.00106498
ensdb_102	MYO10	myosin X	protein_coding	4651	Q9HD67	274382	ENSG00000145555	protein_coding	2.29416	6.30898	218.18	2.98896925466442e-09	6.43192522088023e-06
ensdb_102	TPM1-AS	TPM1 antisense RNA	lncRNA	NA	NA	3354	ENSG00000259498	long_non_coding	2.284	1.27906	82.6135	7.63411967551137e-07	0.000163491
ensdb_102	AC011473.2	novel transcript, antisense to KLK10	lncRNA	NA	NA	361	ENSG00000268739	long_non_coding	2.27887	0.648745	46.2326	1.594480230714e-05	0.0010772
ensdb_102	ITGB6	integrin subunit beta 6	protein_coding	3694	P18564	100647	ENSG00000115221	protein_coding	2.27223	0.952685	50.2068	1.05359211999661e-05	0.000846873
ensdb_102	RIN1	Ras and Rab interactor 1	protein_coding	9610	A0A0S2Z4U0	6600	ENSG00000174791	protein_coding	2.27024	-1.16545	15.5266	0.0018389	0.027018
ensdb_102	TFEB	transcription factor EB	protein_coding	7942	B1AKB5	52282	ENSG00000112561	protein_coding	2.26419	2.91986	71.4367	1.67506594559935e-06	0.00025399
ensdb_102	FBLIM1	filamin binding LIM protein 1	protein_coding	54751	D6R9V9	29988	ENSG00000162458	protein_coding	2.26129	3.09112	30.8098	0.000110636	0.00385148
ensdb_102	FLRT3	fibronectin leucine rich transmembrane protein 3	protein_coding	23767	Q9NZU0	14630	ENSG00000125848	protein_coding	2.258	2.65886	30.8585	0.000109843	0.00384608
ensdb_102	GOLGA7B	golgin A7 family member B	protein_coding	401647	Q2TAP0	21738	ENSG00000155265	protein_coding	2.25284	3.18134	49.4334	1.13962662208884e-05	0.000886895
ensdb_102	LINC02482	long intergenic non-protein coding RNA 2482	lncRNA	NA	NA	25271	ENSG00000251580	long_non_coding	2.25202	3.22469	46.943	1.47760266796459e-05	0.0010331
ensdb_102	FTCD	formimidoyltransferase cyclodeaminase	protein_coding	10841	NA	19318	ENSG00000160282	protein_coding	2.24969	-1.15133	18.9986	0.000858847	0.0161118
ensdb_102	HIPK2	homeodomain interacting protein kinase 2	protein_coding	28996	Q9H2X6	216429	ENSG00000064393	protein_coding	2.24393	5.61861	64.0643	2.98811476313561e-06	0.000376059
ensdb_102	AC072022.1	novel transcript, antisense to RTP2 and BCL6	lncRNA	100131635	NA	31537	ENSG00000228804	long_non_coding	2.22023	2.25851	167.452	1.40864120903336e-08	1.55119569938753e-05
ensdb_102	AL139385.1	novel transcript, antisense to CARKD	lncRNA	NA	NA	3272	ENSG00000275880	long_non_coding	2.21046	2.78879	42.738	2.35212641499137e-05	0.00140908
ensdb_102	AC024588.1	novel transcript, antisense to FAM134B	lncRNA	101929524	NA	65980	ENSG00000246214	long_non_coding	2.20463	2.27223	80.7571	8.6403656648084e-07	0.000179524
ensdb_102	RAET1L	retinoic acid early transcript 1L	protein_coding	154064	Q5VY80	7199	ENSG00000155918	protein_coding	2.1937	0.0576387	22.7476	0.000414931	0.00938239
ensdb_102	ITGA10	integrin subunit alpha 10	protein_coding	8515	O75578	18904	ENSG00000143127	protein_coding	2.19179	0.668634	23.8734	0.00033884	0.00812921
ensdb_102	AC009686.2	novel transcript	lncRNA	NA	NA	577	ENSG00000272264	long_non_coding	2.19126	-0.534769	17.8894	0.0010842	0.0189812
ensdb_102	C1orf116	chromosome 1 open reading frame 116	protein_coding	79098	Q9BW04	14235	ENSG00000182795	protein_coding	2.18454	0.293878	31.0973	0.000106055	0.0037656
ensdb_102	RGS2	regulator of G protein signaling 2	protein_coding	5997	NA	3237	ENSG00000116741	protein_coding	2.1781	1.83203	28.8816	0.000148043	0.004809
ensdb_102	ERRFI1	ERBB receptor feedback inhibitor 1	protein_coding	54206	K7ENI4	21906	ENSG00000116285	protein_coding	2.17614	7.3949	44.0191	2.03388901608908e-05	0.00128351
ensdb_102	CMBL	carboxymethylenebutenolidase homolog	protein_coding	134147	NA	32028	ENSG00000164237	protein_coding	2.17167	6.17342	124.167	7.86847819685855e-08	3.93853099562756e-05
ensdb_102	SDK1	sidekick cell adhesion molecule 1	protein_coding	221935	Q7Z5N4	967749	ENSG00000146555	protein_coding	2.16153	2.96444	72.6739	1.52776229720856e-06	0.00024924
ensdb_102	SORCS2	sortilin related VPS10 domain containing receptor 2	protein_coding	57537	Q96PQ0	550299	ENSG00000184985	protein_coding	2.16062	-0.0506788	13.163	0.00328188	0.0402226
ensdb_102	BEAN1	brain expressed associated with NEDD4 1	protein_coding	146227	Q3B7T3	66235	ENSG00000166546	protein_coding	2.15223	-0.886018	19.3537	0.000798595	0.0152809
ensdb_102	LINC01426	long intergenic non-protein coding RNA 1426	lncRNA	100506385	NA	39130	ENSG00000234380	long_non_coding	2.15147	-1.48717	21.521	0.000521512	0.0111658
ensdb_102	VSIR	V-set immunoregulatory receptor	protein_coding	64115	Q9H7M9	25965	ENSG00000107738	protein_coding	2.14948	-0.998146	12.617	0.00378319	0.0443734
ensdb_102	AL445253.1	novel transcript	lncRNA	105376845	NA	14552	ENSG00000285873	long_non_coding	2.14819	-0.557683	15.6543	0.00178497	0.0265443
ensdb_102	USP2	ubiquitin specific peptidase 2	protein_coding	9099	O75604	26497	ENSG00000036672	protein_coding	2.14491	3.81874	43.5631	2.14106443552097e-05	0.00131601
ensdb_102	TBC1D8	TBC1 domain family member 8	protein_coding	11138	O95759	245639	ENSG00000204634	protein_coding	2.14046	4.65601	41.9411	2.57925648997067e-05	0.00150879
ensdb_102	ABCC8	ATP binding cassette subfamily C member 8	protein_coding	6833	A0A2R8Y4V0	84382	ENSG00000006071	protein_coding	2.1363	1.94645	33.6255	7.40106083268739e-05	0.00292641
ensdb_102	AC012150.1	novel transcript	lncRNA	NA	NA	15569	ENSG00000257258	long_non_coding	2.13276	-1.10661	15.1499	0.00200939	0.0286254
ensdb_102	GPR87	G protein-coupled receptor 87	protein_coding	53836	NA	22735	ENSG00000138271	protein_coding	2.12187	1.05607	12.9322	0.00348363	0.0419484
ensdb_102	ATP8B3	ATPase phospholipid transporting 8B3	protein_coding	148229	O60423	30202	ENSG00000130270	protein_coding	2.11505	0.736921	57.2173	5.39425916964095e-06	0.000530371
ensdb_102	AC002467.1	novel transcript, antisense to CBLL1	lncRNA	101927974	NA	4583	ENSG00000241764	long_non_coding	2.11012	3.00407	67.8719	2.20115144348808e-06	0.000298686
ensdb_102	GADD45G	growth arrest and DNA damage inducible gamma	protein_coding	10912	O95257	1544	ENSG00000130222	protein_coding	2.09348	1.93619	38.3999	3.95360229710857e-05	0.00193498
ensdb_102	KLHL29	kelch like family member 29	protein_coding	114818	Q96CT2	323433	ENSG00000119771	protein_coding	2.09173	2.1519	58.9396	4.62449007615242e-06	0.000487319
ensdb_102	SIK1B	salt inducible kinase 1B (putative)	protein_coding	102724428	A0A0B4J2F2	12648	ENSG00000275993	protein_coding	2.08705	4.13085	41.6604	2.66525656817355e-05	0.00152467
ensdb_102	ADAM23	ADAM metallopeptidase domain 23	protein_coding	8745	A0A024R3W8	177596	ENSG00000114948	protein_coding	2.08232	0.977415	38.851	3.7379906529406e-05	0.00186257
ensdb_102	SERPINB5	serpin family B member 5	protein_coding	5268	P36952	28128	ENSG00000206075	protein_coding	2.07908	2.38858	26.2569	0.000225321	0.00621084
ensdb_102	BPIFA4P	BPI fold containing family A member 4, pseudogene	transcribed_unprocessed_pseudogene	317716	NA	16878	ENSG00000183566	pseudogene	2.0629	-0.161555	39.5328	3.43749668216328e-05	0.00175249
ensdb_102	ANXA1	annexin A1	protein_coding	301	Q5TZZ9	18529	ENSG00000135046	protein_coding	2.06192	0.953006	16.7088	0.00140362	0.0227807
ensdb_102	FOXI1	forkhead box I1	protein_coding	2299	E0XEN6	3838	ENSG00000168269	protein_coding	2.06162	1.26909	14.1357	0.00256826	0.0342714
ensdb_102	MAP1B	microtubule associated protein 1B	protein_coding	4131	D6RGJ3	102332	ENSG00000131711	protein_coding	2.05378	4.36297	38.073	4.11887326923885e-05	0.00198934
ensdb_102	ANK1	ankyrin 1	protein_coding	286	P16157	243543	ENSG00000029534	protein_coding	2.03869	1.13975	13.7246	0.00284517	0.0366873
ensdb_102	CAPRIN2	caprin family member 2	protein_coding	65981	H0YGG3	45400	ENSG00000110888	protein_coding	2.03389	2.34469	29.8092	0.000128467	0.00428689
ensdb_102	LINC01132	long intergenic non-protein coding RNA 1132	lncRNA	100506810	NA	12679	ENSG00000227630	long_non_coding	1.99256	-1.02643	15.5594	0.00182483	0.0268896
ensdb_102	NEBL	nebulette	protein_coding	10529	NA	513039	ENSG00000078114	protein_coding	1.98479	6.4968	47.6848	1.36603236267832e-05	0.000973707
ensdb_102	NEBL	nebulette	LRG_gene	10529	NA	394215	LRG_411	NA	1.98212	6.48831	48.0833	1.3101490665364e-05	0.000971168
ensdb_102	ARHGAP26	Rho GTPase activating protein 26	protein_coding	23092	A0A0S2Z536	458635	ENSG00000145819	protein_coding	1.97451	3.44791	121.311	8.98047387794449e-08	4.20821184442233e-05
ensdb_102	CD59	CD59 molecule (CD59 blood group)	LRG_gene	966	NA	33470	LRG_41	NA	1.97425	7.49786	212.372	3.50449975710873e-09	6.43192522088023e-06
ensdb_102	CD59	CD59 molecule (CD59 blood group)	protein_coding	966	Q6FHM9	33470	ENSG00000085063	protein_coding	1.974	7.50348	212.623	3.48017000808472e-09	6.43192522088023e-06
ensdb_102	MYO1E	myosin IE	protein_coding	4643	Q4KMR3	240438	ENSG00000157483	protein_coding	1.97228	4.71909	43.1423	2.24582398912207e-05	0.00136259
ensdb_102	ARHGAP26	Rho GTPase activating protein 26	LRG_gene	23092	NA	458635	LRG_1127	NA	1.96599	3.42971	121.753	8.79702535434641e-08	4.20821184442233e-05
ensdb_102	AL049629.2	novel protein	protein_coding	NA	NA	24207	ENSG00000284969	protein_coding	1.95913	6.54945	207.12	4.06128760920751e-09	6.88044602347587e-06
ensdb_102	SLC16A5	solute carrier family 16 member 5	protein_coding	9121	O15375	18436	ENSG00000170190	protein_coding	1.95184	0.380348	46.7081	1.51510751217501e-05	0.00104394
ensdb_102	TTC21A	tetratricopeptide repeat domain 21A	protein_coding	199223	Q8NDW8	31200	ENSG00000168026	protein_coding	1.94723	1.45744	37.386	4.49314165054555e-05	0.0020833
ensdb_102	MALL	mal, T cell differentiation protein like	protein_coding	7851	Q13021	32153	ENSG00000144063	protein_coding	1.94337	2.1739	25.2879	0.000265108	0.00694262
ensdb_102	ARID5B	AT-rich interaction domain 5B	protein_coding	84159	Q14865	195261	ENSG00000150347	protein_coding	1.94166	5.55174	49.9302	1.08346827385089e-05	0.000857554
ensdb_102	RAB7B	RAB7B, member RAS oncogene family	protein_coding	338382	Q96AH8	26722	ENSG00000276600	protein_coding	1.92015	-0.0367013	41.461	2.72838075676785e-05	0.00154077
ensdb_102	FAM83A	family with sequence similarity 83 member A	protein_coding	84985	NA	31120	ENSG00000147689	protein_coding	1.91498	2.18318	28.6842	0.000152644	0.00487931
ensdb_102	DSP	desmoplakin	protein_coding	1832	P15924	45098	ENSG00000096696	protein_coding	1.89919	9.39876	51.9764	8.83625915292009e-06	0.000737158
ensdb_102	DSP	desmoplakin	LRG_gene	1832	NA	45077	LRG_423	NA	1.89919	9.39876	51.9764	8.83625915292009e-06	0.000737158
ensdb_102	KLK14	kallikrein related peptidase 14	protein_coding	43847	A0A1R3UHJ7	6751	ENSG00000129437	protein_coding	1.89083	-1.77519	17.7786	0.00111028	0.0192515
ensdb_102	AC022387.2	novel transcript	lncRNA	NA	NA	25098	ENSG00000286373	long_non_coding	1.89032	-0.975039	27.2647	0.000191107	0.00558955
ensdb_102	ASAP3	ArfGAP with SH3 domain, ankyrin repeat and PH domain 3	protein_coding	55616	Q8TDY4	56006	ENSG00000088280	protein_coding	1.87863	5.33112	155.006	2.20431780507772e-08	1.9188436100277e-05
ensdb_102	TACC2	transforming acidic coiled-coil containing protein 2	protein_coding	10579	NA	265383	ENSG00000138162	protein_coding	1.87428	5.80092	37.8689	4.22615141923608e-05	0.00200596
ensdb_102	ADGRE2	adhesion G protein-coupled receptor E2	protein_coding	30817	Q9UHX3	46169	ENSG00000127507	protein_coding	1.85855	3.6754	41.0568	2.86173020948511e-05	0.00157903
ensdb_102	AC097625.1	novel protein	protein_coding	NA	A0A3B3IT09	114562	ENSG00000285602	protein_coding	1.8487	0.554645	19.7827	0.000732235	0.0142337
ensdb_102	WNT3	Wnt family member 3	protein_coding	7473	P56703	70649	ENSG00000108379	protein_coding	1.84211	1.09222	23.336	0.000372931	0.0087099
ensdb_102	AC092153.1	novel transcript	lncRNA	NA	NA	129908	ENSG00000285155	long_non_coding	1.82967	-0.611234	28.2413	0.000163588	0.00506731
ensdb_102	CLDN1	claudin 1	protein_coding	9076	A5JSJ9	16740	ENSG00000163347	protein_coding	1.82655	4.00648	33.4279	7.60648415932072e-05	0.00298619
ensdb_102	GCNA	germ cell nuclear acidic peptidase	protein_coding	93953	Q96QF7	35173	ENSG00000147174	protein_coding	1.8265	-0.733477	13.4468	0.00305208	0.0385842
ensdb_102	TPM1	tropomyosin 1	protein_coding	7168	A0A0K0K1I0	29284	ENSG00000140416	protein_coding	1.823	5.85395	80.1132	9.02475199764347e-07	0.000184038
ensdb_102	BMF	Bcl2 modifying factor	protein_coding	90427	Q96LC9	21003	ENSG00000104081	protein_coding	1.82223	4.17637	79.0809	9.68331231802221e-07	0.000193878
ensdb_102	MIR7109	microRNA 7109	miRNA	102465666	NA	65	ENSG00000284082	short_non_coding	1.81736	-1.07977	12.392	0.00401547	0.0463149
ensdb_102	BMF-AS1	BMF antisense RNA 1	lncRNA	NA	NA	555	ENSG00000259409	long_non_coding	1.81334	1.37405	57.3563	5.32687031501139e-06	0.000528464
ensdb_102	STXBP5L	syntaxin binding protein 5 like	protein_coding	9515	Q9Y2K9	516690	ENSG00000145087	protein_coding	1.80915	0.368949	21.8575	0.00048939	0.010619
ensdb_102	TMEM265	transmembrane protein 265	protein_coding	100862671	A0A087WTH1	4555	ENSG00000281991	protein_coding	1.80895	3.18214	34.1074	6.92662641381205e-05	0.00281461
ensdb_102	ADAMTS7	ADAM metallopeptidase with thrombospondin type 1 motif 7	protein_coding	11173	Q9UKP4	52259	ENSG00000136378	protein_coding	1.80659	0.332854	25.8217	0.000242264	0.00652034
ensdb_102	MIR4793	microRNA 4793	miRNA	100616112	NA	87	ENSG00000284575	short_non_coding	1.80374	-1.30853	19.3788	0.000794526	0.0152162
ensdb_102	AC079328.2	novel transcript, antisense to TPM1	lncRNA	NA	NA	1887	ENSG00000259627	long_non_coding	1.80349	3.35758	77.2336	1.10064135713253e-06	0.00020897
ensdb_102	NEDD4L	NEDD4 like E3 ubiquitin protein ligase	protein_coding	23327	Q96PU5	357315	ENSG00000049759	protein_coding	1.7921	6.15054	125.151	7.52318894736909e-08	3.85327240411295e-05
ensdb_102	LHX6	LIM homeobox 6	protein_coding	26468	A0A024R852	27050	ENSG00000106852	protein_coding	1.79147	2.58454	87.7932	5.47210811116309e-07	0.000124599
ensdb_102	PLD4	phospholipase D family member 4	protein_coding	122618	A0A3B3IT68	13049	ENSG00000166428	protein_coding	1.779	-0.822601	31.1884	0.000104652	0.00374697
ensdb_102	EPHB6	EPH receptor B6	protein_coding	2051	F8WCM8	16034	ENSG00000106123	protein_coding	1.76184	1.91501	13.0783	0.00335425	0.040837
ensdb_102	TBC1D2	TBC1 domain family member 2	protein_coding	55357	A0A024R166	56639	ENSG00000095383	protein_coding	1.75766	3.8545	22.9111	0.000402731	0.00917243
ensdb_102	PISD	phosphatidylserine decarboxylase	protein_coding	23761	A0A024R1K5	43942	ENSG00000241878	protein_coding	1.75611	6.46752	261.544	1.02086576185046e-09	4.49670950779893e-06
ensdb_102	FERMT2	fermitin family member 2	protein_coding	10979	A0A024R687	95168	ENSG00000073712	protein_coding	1.75368	5.96085	50.3264	1.0409803102511e-05	0.000840493
ensdb_102	MPP1	membrane palmitoylated protein 1	protein_coding	4354	Q00013	42324	ENSG00000130830	protein_coding	1.75194	0.233913	17.7133	0.001126	0.0194503
ensdb_102	TH	tyrosine hydroxylase	protein_coding	7054	P07101	7887	ENSG00000180176	protein_coding	1.74459	3.15667	50.3182	1.04183910092798e-05	0.000840493
ensdb_102	HDAC9	histone deacetylase 9	protein_coding	9734	Q9UKV0	915468	ENSG00000048052	protein_coding	1.74023	-0.874712	13.765	0.00281648	0.0364106
ensdb_102	GPD1	glycerol-3-phosphate dehydrogenase 1	protein_coding	2819	A0A024R138	7332	ENSG00000167588	protein_coding	1.73956	-1.38786	16.3023	0.00153815	0.0242478
ensdb_102	C1orf21	chromosome 1 open reading frame 21	protein_coding	81563	A0A024R926	241991	ENSG00000116667	protein_coding	1.73027	5.06548	34.7927	6.31144902436859e-05	0.00267864
ensdb_102	KRT4	keratin 4	protein_coding	3851	P19013	7568	ENSG00000170477	protein_coding	1.72404	-1.57369	17.2827	0.00123635	0.0207858
ensdb_102	AHNAK2	AHNAK nucleoprotein 2	protein_coding	113146	NA	41131	ENSG00000185567	protein_coding	1.70037	3.39766	70.1	1.85310495726302e-06	0.000265819
ensdb_102	WFDC21P	WAP four-disulfide core domain 21, pseudogene	transcribed_unitary_pseudogene	NA	NA	8320	ENSG00000261040	pseudogene	1.69939	-0.982359	15.4601	0.00186773	0.0273503
ensdb_102	LY6D	lymphocyte antigen 6 family member D	protein_coding	8581	Q14210	1658	ENSG00000167656	protein_coding	1.69741	-0.334915	18.185	0.00101804	0.0180988
ensdb_102	AHNAK	AHNAK nucleoprotein	protein_coding	79026	E9PJC6	122694	ENSG00000124942	protein_coding	1.69478	9.01858	63.497	3.1314658369355e-06	0.000387457
ensdb_102	FOSL2	FOS like 2, AP-1 transcription factor subunit	protein_coding	2355	NA	24870	ENSG00000075426	protein_coding	1.69241	6.34956	40.622	3.01372866702791e-05	0.00161403
ensdb_102	AC005730.2	novel transcript, antisense to SPECC1	lncRNA	NA	NA	1184	ENSG00000261033	long_non_coding	1.68902	-1.53858	22.5242	0.000432296	0.0096463
ensdb_102	CEP126	centrosomal protein 126	protein_coding	57562	A0A590UK33	86053	ENSG00000110318	protein_coding	1.68084	1.23013	25.0799	0.000274682	0.00710881
ensdb_102	ARHGAP40	Rho GTPase activating protein 40	protein_coding	343578	H7BXE0	49102	ENSG00000124143	protein_coding	1.6799	0.707688	24.9603	0.000280369	0.00718006
ensdb_102	TLE4	TLE family member 4, transcriptional corepressor	protein_coding	7091	Q04727	155110	ENSG00000106829	protein_coding	1.67213	1.11285	13.2155	0.0032379	0.0400177
ensdb_102	VWF	von Willebrand factor	protein_coding	7450	P04275	175894	ENSG00000110799	protein_coding	1.67006	0.331606	14.7076	0.0022336	0.0310169
ensdb_102	CLPSL2	colipase like 2	protein_coding	389383	NA	2959	ENSG00000196748	protein_coding	1.66986	-1.3408	13.3228	0.00315012	0.0394579
ensdb_102	MT2P1	metallothionein 2 pseudogene 1	processed_pseudogene	NA	NA	183	ENSG00000162840	pseudogene	1.66868	2.48189	23.9783	0.000332615	0.00800603
ensdb_102	LINC01948	long intergenic non-protein coding RNA 1948	lncRNA	102467147	NA	30320	ENSG00000248727	long_non_coding	1.65776	-0.530096	24.7055	0.000292945	0.00738194
ensdb_102	FADS1	fatty acid desaturase 1	protein_coding	3992	A0A0A0MR51	29692	ENSG00000149485	protein_coding	1.65557	7.63193	47.5533	1.38508307450346e-05	0.00098087
ensdb_102	CLEC7A	C-type lectin domain containing 7A	protein_coding	64581	Q9BXN2	13482	ENSG00000172243	protein_coding	1.65084	0.726885	21.8268	0.000492223	0.0106414
ensdb_102	MT2A	metallothionein 2A	protein_coding	4502	NA	914	ENSG00000125148	protein_coding	1.64981	5.56512	32.434	8.74568721780481e-05	0.00332095
ensdb_102	VGLL1	vestigial like family member 1	protein_coding	51442	Q99990	24593	ENSG00000102243	protein_coding	1.64853	-0.433201	17.345	0.00121962	0.0206421
ensdb_102	CLEC7A	C-type lectin domain containing 7A	LRG_gene	64581	NA	13493	LRG_179	NA	1.64753	0.723612	22.0602	0.000471152	0.0103148
ensdb_102	SLC7A8	solute carrier family 7 member 8	protein_coding	23428	H0Y2X7	58380	ENSG00000092068	protein_coding	1.64188	6.17183	75.3192	1.26044287243016e-06	0.000227541
ensdb_102	GRINA	glutamate ionotropic receptor NMDA type subunit associated protein 1	protein_coding	2907	Q7Z429	3360	ENSG00000178719	protein_coding	1.64057	8.31559	53.8752	7.35576615220935e-06	0.000656617
ensdb_102	SP6	Sp6 transcription factor	protein_coding	80320	Q3SY56	10967	ENSG00000189120	protein_coding	1.63309	4.11921	47.6093	1.37692692735382e-05	0.00097824
ensdb_102	AFF3	AF4/FMR2 family member 3	protein_coding	3899	P51826	647010	ENSG00000144218	protein_coding	1.62694	3.91996	200.25	4.95226211803669e-09	7.79061577768857e-06
ensdb_102	FAR2P4	fatty acyl-CoA reductase 2 pseudogene 4	transcribed_unprocessed_pseudogene	440910	NA	29779	ENSG00000231431	pseudogene	1.62617	-1.24895	12.718	0.00368407	0.0435523
ensdb_102	GASK1B	golgi associated kinase 1B	protein_coding	51313	Q6UWH4	48845	ENSG00000164125	protein_coding	1.61934	2.39575	24.24	0.000317663	0.0077822
ensdb_102	COL4A4	collagen type IV alpha 4 chain	LRG_gene	1286	NA	161849	LRG_231	NA	1.61744	0.98442	32.0131	9.28706966782468e-05	0.00344921
ensdb_102	COL4A4	collagen type IV alpha 4 chain	protein_coding	1286	P53420	161740	ENSG00000081052	protein_coding	1.61744	0.98442	32.0131	9.28706966782468e-05	0.00344921
ensdb_102	ELL2	elongation factor for RNA polymerase II 2	protein_coding	22936	O00472	76754	ENSG00000118985	protein_coding	1.61603	4.33903	31.7825	9.60021225975133e-05	0.00354445
ensdb_102	PLXND1	plexin D1	protein_coding	23129	Q9Y4D7	51463	ENSG00000004399	protein_coding	1.61357	6.01271	53.3686	7.72051034969979e-06	0.000674748
ensdb_102	INSYN2A	inhibitory synaptic factor 2A	protein_coding	642938	Q6ZSG2	61166	ENSG00000188916	protein_coding	1.60885	1.28097	23.4086	0.000368101	0.00865215
ensdb_102	RPS6KA2	ribosomal protein S6 kinase A2	protein_coding	6196	Q15349	497088	ENSG00000071242	protein_coding	1.60878	2.60711	15.7223	0.00175698	0.0262522
ensdb_102	KLF6	Kruppel like factor 6	protein_coding	1316	NA	9286	ENSG00000067082	protein_coding	1.60358	5.61527	19.3305	0.000802371	0.0153261
ensdb_102	ITPRIP	inositol 1,4,5-trisphosphate receptor interacting protein	protein_coding	85450	Q8IWB1	28768	ENSG00000148841	protein_coding	1.58631	4.16941	28.7748	0.000150513	0.00485343
ensdb_102	AC093323.1	Putative MORF4 family-associated protein 1-like protein UPP	protein_coding	NA	NA	13360	ENSG00000170846	protein_coding	1.57775	6.16129	63.2799	3.18840361418976e-06	0.000392298
ensdb_102	FADS3	fatty acid desaturase 3	protein_coding	3995	E9PKP8	18533	ENSG00000221968	protein_coding	1.57675	4.7433	46.2868	1.58519687765631e-05	0.00107423
ensdb_102	GJB3	gap junction protein beta 3	protein_coding	2707	A0A654ICK0	5156	ENSG00000188910	protein_coding	1.57521	2.2929	15.3194	0.00193048	0.0279047
ensdb_102	ELOVL5	ELOVL fatty acid elongase 5	protein_coding	60481	A0A024RD35	81782	ENSG00000012660	protein_coding	1.56957	8.15684	83.3213	7.28675364077707e-07	0.000160483
ensdb_102	KCNJ11	potassium inwardly rectifying channel subfamily J member 11	protein_coding	3767	B2RC52	3473	ENSG00000187486	protein_coding	1.56604	3.15954	44.2115	1.9905333774713e-05	0.00125976
ensdb_102	MT1XP1	metallothionein 1X pseudogene 1	processed_pseudogene	NA	NA	186	ENSG00000233929	pseudogene	1.55688	0.664521	41.6069	2.68204228925088e-05	0.00152634
ensdb_102	SLC22A23	solute carrier family 22 member 23	protein_coding	63027	C9J4Z0	188089	ENSG00000137266	protein_coding	1.5454	4.5975	28.2881	0.000162389	0.00503726
ensdb_102	DLG5	discs large MAGUK scaffold protein 5	protein_coding	9231	A0A0A0MSL1	135965	ENSG00000151208	protein_coding	1.54494	8.54791	92.7096	4.05256865413419e-07	0.000105004
ensdb_102	INS-IGF2	INS-IGF2 readthrough	protein_coding	723961	F8WCM5	28672	ENSG00000129965	protein_coding	1.54437	-0.387363	12.725	0.00367726	0.0434951
ensdb_102	AC090236.1	novel transcript, antisense to NEDD4L	lncRNA	NA	NA	1420	ENSG00000267396	long_non_coding	1.54225	-0.572538	27.837	0.000174382	0.00529006
ensdb_102	LCK	LCK proto-oncogene, Src family tyrosine kinase	protein_coding	3932	Q573B4	34927	ENSG00000182866	protein_coding	1.5382	-1.13286	14.5151	0.00234022	0.0320529
ensdb_102	C5orf38	chromosome 5 open reading frame 38	protein_coding	153571	NA	3267	ENSG00000186493	protein_coding	1.53471	3.19124	45.7492	1.6801707515116e-05	0.00111123
ensdb_102	AL162742.2	inositol 1,4,5-triphosphate receptor interacting protein (ITPRIP) pseudogene	transcribed_unprocessed_pseudogene	NA	NA	172	ENSG00000287779	pseudogene	1.53243	0.628034	15.395	0.00189646	0.0275876
ensdb_102	AC018816.1	novel transcript, antisense to ITPR1	lncRNA	NA	NA	73000	ENSG00000235978	long_non_coding	1.52682	-0.503713	13.8809	0.00273596	0.0356972
ensdb_102	LDLRAD3	low density lipoprotein receptor class A domain containing 3	protein_coding	143458	Q86YD5	288156	ENSG00000179241	protein_coding	1.52551	4.56484	76.0663	1.19506789407389e-06	0.000219335
ensdb_102	SCN1B	sodium voltage-gated channel beta subunit 1	protein_coding	6324	Q07699	9980	ENSG00000105711	protein_coding	1.52526	0.791885	26.0888	0.000231695	0.00632325
ensdb_102	AL136988.1	novel transcript	lncRNA	NA	NA	1582	ENSG00000224407	long_non_coding	1.51831	3.76121	70.307	1.82414248637526e-06	0.000265819
ensdb_102	ZC3H12C	zinc finger CCCH-type containing 12C	protein_coding	85463	Q9C0D7	78450	ENSG00000149289	protein_coding	1.51701	1.27012	11.99	0.00447313	0.0495444
ensdb_102	PKP1	plakophilin 1	protein_coding	5317	A0A024R952	49542	ENSG00000081277	protein_coding	1.50738	7.39387	31.1565	0.000105141	0.00374697
ensdb_102	EPHA2	EPH receptor A2	protein_coding	1969	A0A024QZA8	31733	ENSG00000142627	protein_coding	1.50473	3.69459	15.4172	0.0018866	0.0274986
ensdb_102	AL162742.1	novel transcript, antisense to ITPRIP	lncRNA	NA	NA	1741	ENSG00000270075	long_non_coding	1.49332	0.751722	11.9732	0.00449358	0.0496991
ensdb_102	SH3PXD2A	SH3 and PX domains 2A	protein_coding	9644	Q5TCZ1	261517	ENSG00000107957	protein_coding	1.4899	2.41964	25.323	0.000263533	0.00690959
ensdb_102	GALNT2	polypeptide N-acetylgalactosaminyltransferase 2	protein_coding	2590	NA	224133	ENSG00000143641	protein_coding	1.48471	5.80994	110.3	1.53757788639394e-07	6.0470741732036e-05
ensdb_102	LRFN2	leucine rich repeat and fibronectin type III domain containing 2	protein_coding	57497	Q9ULH4	195774	ENSG00000156564	protein_coding	1.48206	-0.973674	12.2611	0.00415815	0.0473988
ensdb_102	GREB1L	GREB1 like retinoic acid receptor coactivator	protein_coding	80000	NA	283176	ENSG00000141449	protein_coding	1.47887	3.11389	15.7889	0.00173008	0.0260193
ensdb_102	JUN	Jun proto-oncogene, AP-1 transcription factor subunit	protein_coding	3725	NA	7204	ENSG00000177606	protein_coding	1.47732	4.82481	21.2291	0.000551374	0.0115873
ensdb_102	AL161910.1	novel transcript	lncRNA	NA	NA	41151	ENSG00000285907	long_non_coding	1.47672	0.592429	23.2521	0.000378604	0.00881435
ensdb_102	GPR153	G protein-coupled receptor 153	protein_coding	387509	A0A0I9QQ03	13746	ENSG00000158292	protein_coding	1.4727	3.70847	39.7075	3.36505996051005e-05	0.00173935
ensdb_102	AC087289.5	novel transcript, antisense to TRIM47	lncRNA	NA	NA	3175	ENSG00000267801	long_non_coding	1.4706	1.65639	40.2242	3.16104017511705e-05	0.0016634
ensdb_102	BBX	BBX high mobility group box domain containing	protein_coding	56987	Q8WY36	288404	ENSG00000114439	protein_coding	1.46664	6.38557	38.2273	4.03989754011361e-05	0.00196412
ensdb_102	VSTM2L	V-set and transmembrane domain containing 2 like	protein_coding	128434	Q96N03	42240	ENSG00000132821	protein_coding	1.46653	0.0939155	21.032	0.000572667	0.0119097
ensdb_102	PIK3R1	phosphoinositide-3-kinase regulatory subunit 1	protein_coding	5295	A0A2X0SFG1	86066	ENSG00000145675	protein_coding	1.46586	5.50075	27.141	0.000194964	0.00564242
ensdb_102	SQOR	sulfide quinone oxidoreductase	protein_coding	58472	A0A024R5X2	60134	ENSG00000137767	protein_coding	1.46581	4.4806	113.554	1.30521537337949e-07	5.55550542749878e-05
ensdb_102	AC099548.2	family with sequence similarity 115, member C (FAM115C) pseudogene	transcribed_unprocessed_pseudogene	154761	NA	75144	ENSG00000253882	pseudogene	1.4653	1.11408	13.8644	0.0027473	0.0358238
ensdb_102	SFXN3	sideroflexin 3	protein_coding	81855	Q9BWM7	10011	ENSG00000107819	protein_coding	1.46227	5.53555	68.2922	2.13004889442256e-06	0.000291875
ensdb_102	TSC22D1-AS1	TSC22D1 antisense RNA 1	lncRNA	641467	NA	4540	ENSG00000278156	long_non_coding	1.4622	1.28827	46.3374	1.57658746142772e-05	0.00107169
ensdb_102	SH3TC1	SH3 domain and tetratricopeptide repeats 1	protein_coding	54436	NA	59732	ENSG00000125089	protein_coding	1.46028	3.72039	65.6499	2.62615182451034e-06	0.000339464
ensdb_102	AC107959.1	novel transcript, antisense to RHOBTB2	lncRNA	NA	NA	34740	ENSG00000245025	long_non_coding	1.45124	4.10531	42.11	2.52906131150232e-05	0.00148931
ensdb_102	KLRG2	killer cell lectin like receptor G2	protein_coding	346689	A4D1S0	30984	ENSG00000188883	protein_coding	1.45057	2.60627	46.4989	1.54945899119266e-05	0.00105979
ensdb_102	UTS2B	urotensin 2B	protein_coding	257313	Q765I0	63369	ENSG00000188958	protein_coding	1.44891	-0.984637	19.3069	0.000806242	0.0153605
ensdb_102	CA2	carbonic anhydrase 2	protein_coding	760	V9HW21	17526	ENSG00000104267	protein_coding	1.4478	4.10483	38.2748	4.01589873677026e-05	0.00195974
ensdb_102	SCNN1A	sodium channel epithelial 1 subunit alpha	protein_coding	6337	P37088	30888	ENSG00000111319	protein_coding	1.44703	6.32889	63.6171	3.10044286977003e-06	0.000387324
ensdb_102	AP001972.2	novel transcript	lncRNA	NA	NA	882	ENSG00000254963	long_non_coding	1.44066	2.49864	51.4287	9.32576777393219e-06	0.000766383
ensdb_102	PLEKHD1	pleckstrin homology and coiled-coil domain containing D1	protein_coding	400224	NA	46860	ENSG00000175985	protein_coding	1.43685	2.46144	12.2851	0.00413162	0.0472518
ensdb_102	AL450306.1	novel transcript	lncRNA	NA	NA	10311	ENSG00000228748	long_non_coding	1.43628	6.51184	63.1365	3.22670282359036e-06	0.000392624
ensdb_102	WNK3	WNK lysine deficient protein kinase 3	protein_coding	65267	NA	165820	ENSG00000196632	protein_coding	1.43022	-0.750624	12.1586	0.00427412	0.0481907
ensdb_102	TCAF2P1	TRPM8 channel associated factor 2 pseudogene 1	transcribed_unprocessed_pseudogene	NA	NA	17242	ENSG00000159860	pseudogene	1.42573	1.08648	14.9689	0.00209779	0.0295597
ensdb_102	TBC1D10A	TBC1 domain family member 10A	protein_coding	83874	Q9BXI6	34958	ENSG00000099992	protein_coding	1.42388	4.09464	47.6936	1.3647679780789e-05	0.000973707
ensdb_102	FLJ20021	uncharacterized LOC90024	lncRNA	90024	NA	1104	ENSG00000254531	long_non_coding	1.42113	1.97947	12.892	0.00352024	0.0422276
ensdb_102	ADAMTSL4	ADAMTS like 4	protein_coding	54507	Q6UY14	11569	ENSG00000143382	protein_coding	1.41655	0.621487	25.4763	0.00025677	0.00681338
ensdb_102	OFD1	OFD1 centriole and centriolar satellite protein	protein_coding	8481	E9KL37	34613	ENSG00000046651	protein_coding	1.41621	3.84015	30.5215	0.00011546	0.0039795
ensdb_102	MYEOV	myeloma overexpressed	protein_coding	26579	NA	73576	ENSG00000172927	protein_coding	1.41457	0.936944	12.1191	0.00431979	0.0485156
ensdb_102	CAPN2	calpain 2	protein_coding	824	C9JWY7	74426	ENSG00000162909	protein_coding	1.41204	5.0862	15.8491	0.00170619	0.0257907
ensdb_102	APCDD1	APC down-regulated 1	protein_coding	147495	Q8J025	35315	ENSG00000154856	protein_coding	1.4112	1.60699	31.6138	9.83702645987894e-05	0.00358693
ensdb_102	COL4A5	collagen type IV alpha 5 chain	protein_coding	1287	NA	257708	ENSG00000188153	protein_coding	1.40661	3.5362	90.1932	4.71735311841261e-07	0.000114063
ensdb_102	AJ239328.1	PCBP3 overlapping transcript 1	lncRNA	NA	NA	5188	ENSG00000280604	long_non_coding	1.40495	0.45576	15.9327	0.00167365	0.0254562
ensdb_102	NR3C2	nuclear receptor subfamily 3 group C member 2	protein_coding	4306	B0ZBF6	365937	ENSG00000151623	protein_coding	1.40265	0.709263	14.3222	0.0024531	0.033227
ensdb_102	ARRB1	arrestin beta 1	protein_coding	408	P49407	91584	ENSG00000137486	protein_coding	1.39342	6.80924	112.499	1.37578509125188e-07	5.6111649721725e-05
ensdb_102	MIR4653	microRNA 4653	miRNA	100616117	NA	83	ENSG00000264425	short_non_coding	1.39093	-1.59961	15.7804	0.00173351	0.0260252
ensdb_102	DLG5-AS1	DLG5 antisense RNA 1	lncRNA	NA	NA	2453	ENSG00000233871	long_non_coding	1.38942	-0.0464591	16.5859	0.00144282	0.0231608
ensdb_102	ARL4D	ADP ribosylation factor like GTPase 4D	protein_coding	379	P49703	2145	ENSG00000175906	protein_coding	1.38655	2.16435	12.1226	0.0043158	0.0484955
ensdb_102	FSTL3	follistatin like 3	protein_coding	10272	A0A024R1Y8	7001	ENSG00000070404	protein_coding	1.38505	3.98151	20.8302	0.000595467	0.0122337
ensdb_102	DTX2P1	DTX2 pseudogene 1	transcribed_unprocessed_pseudogene	NA	NA	25692	ENSG00000186704	pseudogene	1.38489	0.997127	46.6976	1.51680995296507e-05	0.00104394
ensdb_102	RHOBTB2	Rho related BTB domain containing 2	protein_coding	23221	Q9BYZ6	32783	ENSG00000008853	protein_coding	1.376	5.53	42.4762	2.42409265204994e-05	0.00144292
ensdb_102	HGD	homogentisate 1,2-dioxygenase	protein_coding	3081	Q93099	54098	ENSG00000113924	protein_coding	1.37466	3.30463	37.7626	4.28332287567728e-05	0.00202004
ensdb_102	IRX2	iroquois homeobox 2	protein_coding	153572	Q9BZI1	5833	ENSG00000170561	protein_coding	1.37158	5.00797	48.1437	1.30192060143629e-05	0.000971168
ensdb_102	KIF5C	kinesin family member 5C	protein_coding	3800	NA	151533	ENSG00000168280	protein_coding	1.37059	3.75087	15.1542	0.0020073	0.0286254
ensdb_102	STXBP5-AS1	STXBP5 antisense RNA 1	lncRNA	NA	NA	380076	ENSG00000233452	long_non_coding	1.36936	-0.402125	18.1287	0.00103026	0.0182693
ensdb_102	CLCF1	cardiotrophin like cytokine factor 1	protein_coding	23529	Q9UBD9	10010	ENSG00000175505	protein_coding	1.36799	2.25261	26.3575	0.000221602	0.0061468
ensdb_102	VANGL2	VANGL planar cell polarity protein 2	protein_coding	57216	Q9ULK5	28107	ENSG00000162738	protein_coding	1.36624	-0.724978	13.5617	0.00296448	0.0378491
ensdb_102	MRFAP1	Morf4 family associated protein 1	protein_coding	93621	Q9Y605	2655	ENSG00000179010	protein_coding	1.36567	8.95357	159.663	1.85719738903757e-08	1.77369763834373e-05
ensdb_102	MSMB	microseminoprotein beta	protein_coding	4477	P08118	14874	ENSG00000263639	protein_coding	1.36375	-0.441685	12.3076	0.00410686	0.0470356
ensdb_102	TGFBR2	transforming growth factor beta receptor 2	protein_coding	7048	A3QNQ0	87542	ENSG00000163513	protein_coding	1.36188	3.00368	16.0033	0.00164672	0.0252675
ensdb_102	TGFBR2	transforming growth factor beta receptor 2	LRG_gene	7048	NA	87641	LRG_779	NA	1.36188	3.00401	15.9952	0.00164978	0.0252675
ensdb_102	ARC	activity regulated cytoskeleton associated protein	protein_coding	23237	Q7LC44	3431	ENSG00000198576	protein_coding	1.35945	2.45448	41.7349	2.6421123733116e-05	0.00152467
ensdb_102	AP001972.5	TEC	TEC	NA	NA	2338	ENSG00000279117	NA	1.35469	5.29637	82.4437	7.72024476595703e-07	0.000163491
ensdb_102	TCAF2	TRPM8 channel associated factor 2	protein_coding	285966	A6NFQ2	109458	ENSG00000170379	protein_coding	1.35303	3.33089	20.6445	0.000617393	0.0125586
ensdb_102	DUSP10	dual specificity phosphatase 10	protein_coding	11221	Q9Y6W6	40666	ENSG00000143507	protein_coding	1.35124	1.34524	15.8508	0.00170556	0.0257907
ensdb_102	ARSK	arylsulfatase family member K	protein_coding	153642	Q6UWY0	50002	ENSG00000164291	protein_coding	1.35088	3.02718	65.4928	2.65964263338058e-06	0.000340558
ensdb_102	AC005077.4	hypothetical protein LOC285908 (LOC285908) pseudogene	processed_pseudogene	NA	NA	3495	ENSG00000230882	pseudogene	1.34968	0.112202	24.8038	0.000288017	0.00731635
ensdb_102	RASAL1	RAS protein activator like 1	protein_coding	8437	O95294	37421	ENSG00000111344	protein_coding	1.34357	3.96214	104.771	2.05203885199259e-07	7.00596137284799e-05
ensdb_102	RASD2	RASD family member 2	protein_coding	23551	Q96D21	13169	ENSG00000100302	protein_coding	1.34316	1.54695	31.0641	0.000106574	0.0037656
ensdb_102	MAB21L4	mab-21 like 4	protein_coding	79919	Q08AI8	10842	ENSG00000172478	protein_coding	1.34096	-0.176753	17.6344	0.00114532	0.0196914
ensdb_102	CAV1	caveolin 1	protein_coding	857	Q03135	36186	ENSG00000105974	protein_coding	1.32883	2.64389	27.3015	0.000189978	0.00558141
ensdb_102	HAPLN3	hyaluronan and proteoglycan link protein 3	protein_coding	145864	A0A024RC58	18304	ENSG00000140511	protein_coding	1.32878	-0.799817	16.2531	0.00155542	0.0244167
ensdb_102	AC090527.2	novel protein	protein_coding	NA	H3BNX3	88964	ENSG00000260170	protein_coding	1.32231	3.91392	96.0513	3.33080246417106e-07	9.28577132543082e-05
ensdb_102	TRIM47	tripartite motif containing 47	protein_coding	91107	K7EQ30	4418	ENSG00000132481	protein_coding	1.31908	4.6827	31.256	0.000103623	0.00372298
ensdb_102	LIX1L	limb and CNS expressed 1 like	protein_coding	128077	Q8IVB5	24595	ENSG00000271601	protein_coding	1.31787	0.724551	26.2998	0.000223724	0.00618231
ensdb_102	JMJD1C-AS1	JMJD1C antisense RNA 1	lncRNA	84989	NA	1335	ENSG00000272767	long_non_coding	1.31637	-0.192467	12.7376	0.00366514	0.043384
ensdb_102	ERLNC1	estrogen receptor responsive lncRNA 1	lncRNA	101929441	NA	1924	ENSG00000230550	long_non_coding	1.31486	3.6297	32.3875	8.80364678032563e-05	0.0033372
ensdb_102	TINCR	TINCR ubiquitin domain containing	protein_coding	NA	A0A1B0GVN0	20183	ENSG00000223573	protein_coding	1.31088	4.54076	77.3225	1.09381069096914e-06	0.00020897
ensdb_102	ZNF365	zinc finger protein 365	protein_coding	22891	Q70YC5	106097	ENSG00000138311	protein_coding	1.31032	0.893916	12.8815	0.00352991	0.0422745
ensdb_102	CAPN13	calpain 13	protein_coding	92291	H7C1Z4	97772	ENSG00000162949	protein_coding	1.31015	1.46724	25.031	0.000276989	0.00711833
ensdb_102	MIR8072	microRNA 8072	miRNA	102466877	NA	80	ENSG00000284425	short_non_coding	1.30751	-1.46422	13.5799	0.00295082	0.0377404
ensdb_102	PTGES	prostaglandin E synthase	protein_coding	9536	NA	14712	ENSG00000148344	protein_coding	1.30591	5.46232	31.6496	9.78630496365942e-05	0.00358625
ensdb_102	PPARGC1B	PPARG coactivator 1 beta	protein_coding	133522	Q86YN6	124725	ENSG00000155846	protein_coding	1.30542	4.38025	27.2736	0.000190835	0.00558904
ensdb_102	GLRX	glutaredoxin	protein_coding	2745	A0A024RAM2	71408	ENSG00000173221	protein_coding	1.30415	2.05743	23.6323	0.000353663	0.00842974
ensdb_102	AP001972.1	novel transcript	lncRNA	NA	NA	899	ENSG00000254429	long_non_coding	1.30355	3.58111	57.2562	5.37531986017125e-06	0.000530371
ensdb_102	EDN2	endothelin 2	protein_coding	1907	P20800	5909	ENSG00000127129	protein_coding	1.30204	1.32641	12.1941	0.00423358	0.0479139
ensdb_102	MSX2	msh homeobox 2	protein_coding	4488	P35548	6315	ENSG00000120149	protein_coding	1.29935	5.37509	44.8646	1.85121484178193e-05	0.00120625
ensdb_102	SH3PXD2B	SH3 and PX domains 2B	protein_coding	285590	A0A1B0GUF2	129526	ENSG00000174705	protein_coding	1.29883	5.84894	31.4541	0.000100676	0.00363488
ensdb_102	AC244394.2	phosphodiesterase 4D interacting protein (PDE4DIP) pseudogene	unprocessed_pseudogene	NA	NA	36938	ENSG00000227242	pseudogene	1.29348	-1.17083	12.3925	0.00401494	0.0463149
ensdb_102	SDCBP2	syndecan binding protein 2	protein_coding	27111	Q9H190	19231	ENSG00000125775	protein_coding	1.28448	0.175501	28.3707	0.0001603	0.00498751
ensdb_102	MFGE8	milk fat globule EGF and factor V/VIII domain containing	protein_coding	4240	Q08431	14699	ENSG00000140545	protein_coding	1.28	2.52812	27.3227	0.000189331	0.00558141
ensdb_102	NGFR	nerve growth factor receptor	protein_coding	4804	P08138	19716	ENSG00000064300	protein_coding	1.2785	1.40534	12.1917	0.00423632	0.0479202
ensdb_102	DENND3	DENN domain containing 3	protein_coding	22898	E5RJ42	78531	ENSG00000105339	protein_coding	1.26882	1.41897	20.251	0.00066701	0.0133184
ensdb_102	NAMPTP1	nicotinamide phosphoribosyltransferase pseudogene 1	processed_pseudogene	NA	NA	2514	ENSG00000229644	pseudogene	1.26473	6.6921	43.5596	2.14191450626521e-05	0.00131601
ensdb_102	MAFF	MAF bZIP transcription factor F	protein_coding	23764	NA	15741	ENSG00000185022	protein_coding	1.25334	1.25141	12.1338	0.0043028	0.0483988
ensdb_102	CRMP1	collapsin response mediator protein 1	protein_coding	1400	NA	145003	ENSG00000072832	protein_coding	1.25299	4.6895	82.998	7.44308784426318e-07	0.000162304
ensdb_102	CBLL1	Cbl proto-oncogene like 1	protein_coding	79872	NA	17719	ENSG00000105879	protein_coding	1.25014	6.99864	52.3874	8.48839965890041e-06	0.000717329
ensdb_102	ENC1	ectodermal-neural cortex 1	protein_coding	8507	Q53XS2	14019	ENSG00000171617	protein_coding	1.24712	5.06234	17.6465	0.00114233	0.0196552
ensdb_102	ROPN1L	rhophilin associated tail protein 1 like	protein_coding	83853	Q96C74	30506	ENSG00000145491	protein_coding	1.24615	-0.724962	14.1391	0.00256609	0.0342714
ensdb_102	ACSL1	acyl-CoA synthetase long chain family member 1	protein_coding	2180	P33121	71224	ENSG00000151726	protein_coding	1.24606	7.85659	14.9518	0.00210638	0.0296125
ensdb_102	TNS1	tensin 1	protein_coding	7145	A0A2R8Y4T1	234395	ENSG00000079308	protein_coding	1.24457	3.2935	14.0838	0.0026014	0.034514
ensdb_102	MIR6832	microRNA 6832	miRNA	102466745	NA	72	ENSG00000274494	short_non_coding	1.24444	-1.32974	15.7914	0.00172909	0.0260193
ensdb_102	NUAK2	NUAK family kinase 2	protein_coding	81788	Q9H093	19683	ENSG00000163545	protein_coding	1.24266	1.50193	27.0744	0.000197079	0.00568123
ensdb_102	SFMBT2	Scm like with four mbt domains 2	protein_coding	57713	Q5VUG0	252863	ENSG00000198879	protein_coding	1.24148	3.9432	28.0441	0.000168752	0.00518354
ensdb_102	PRR15L	proline rich 15 like	protein_coding	79170	A0A140VJT1	5917	ENSG00000167183	protein_coding	1.23545	5.30364	140.163	3.93723258967323e-08	2.39518580630223e-05
ensdb_102	BHLHE40-AS1	BHLHE40 antisense RNA 1	lncRNA	100507582	NA	83606	ENSG00000235831	long_non_coding	1.23465	3.75645	27.8799	0.000173199	0.00527597
ensdb_102	SH3RF2	SH3 domain containing ring finger 2	protein_coding	153769	Q8TEC5	145214	ENSG00000156463	protein_coding	1.22934	0.363267	13.2197	0.00323438	0.0399966
ensdb_102	ULK2	unc-51 like autophagy activating kinase 2	protein_coding	9706	NA	97108	ENSG00000083290	protein_coding	1.2292	4.12143	22.4949	0.00043464	0.00967897
ensdb_102	NAMPT	nicotinamide phosphoribosyltransferase	protein_coding	10135	A0A024R718	38029	ENSG00000105835	protein_coding	1.22734	6.82763	39.6757	3.37810548279346e-05	0.00173935
ensdb_102	DTX1	deltex E3 ubiquitin ligase 1	protein_coding	1840	NA	41320	ENSG00000135144	protein_coding	1.22697	0.365651	18.7071	0.000912306	0.0167428
ensdb_102	SYNPO2	synaptopodin 2	protein_coding	171024	Q9UMS6	210560	ENSG00000172403	protein_coding	1.21948	2.54491	25.1432	0.000271726	0.00704887
ensdb_102	BHLHE40	basic helix-loop-helix family member e40	protein_coding	8553	NA	5887	ENSG00000134107	protein_coding	1.2183	6.95795	24.641	0.000296234	0.00742871
ensdb_102	TUBA4A	tubulin alpha 4a	protein_coding	7277	P68366	28461	ENSG00000127824	protein_coding	1.21054	3.25583	12.437	0.00396767	0.0459298
ensdb_102	SYBU	syntabulin	protein_coding	55638	Q9NX95	117814	ENSG00000147642	protein_coding	1.20852	5.52631	46.7874	1.50233497931138e-05	0.00104375
ensdb_102	PTK2B	protein tyrosine kinase 2 beta	protein_coding	2185	Q14289	147910	ENSG00000120899	protein_coding	1.20795	4.07011	116.393	1.13532322961668e-07	5.10293036919955e-05
ensdb_102	FAM198B-AS1	FAM198B antisense RNA 1	lncRNA	285505	NA	32126	ENSG00000248429	long_non_coding	1.20615	2.00582	13.0467	0.0033818	0.0411041
ensdb_102	USP28	ubiquitin specific peptidase 28	protein_coding	57646	Q96RU2	77697	ENSG00000048028	protein_coding	1.20458	5.27552	55.6903	6.20351184294855e-06	0.00059105
ensdb_102	AC007375.2	novel protein	protein_coding	NA	H3BS24	127152	ENSG00000259164	protein_coding	1.20225	2.32852	26.7421	0.000208031	0.00586643
ensdb_102	TOM1L2	target of myb1 like 2 membrane trafficking protein	protein_coding	146691	Q6ZVM7	128912	ENSG00000175662	protein_coding	1.20026	5.88832	39.373	3.50533297502238e-05	0.00177475
ensdb_102	SRGAP2	SLIT-ROBO Rho GTPase activating protein 2	protein_coding	23380	A0A075B7C8	261099	ENSG00000266028	protein_coding	1.19019	7.14625	42.2217	2.496485421765e-05	0.00147406
ensdb_102	CDC42EP3	CDC42 effector protein 3	protein_coding	10602	Q9UKI2	96587	ENSG00000163171	protein_coding	1.18684	3.38518	26.4957	0.00021661	0.00603112
ensdb_102	MT1X	metallothionein 1X	protein_coding	4501	U3KQD7	1727	ENSG00000187193	protein_coding	1.18393	3.97898	71.9083	1.61705335288578e-06	0.000251431
ensdb_102	KLF5	Kruppel like factor 5	protein_coding	688	NA	22566	ENSG00000102554	protein_coding	1.1818	3.92773	38.9868	3.67577175745632e-05	0.00183572
ensdb_102	CCDC152	coiled-coil domain containing 152	protein_coding	100129792	A0A024R043	45622	ENSG00000198865	protein_coding	1.17955	0.799403	14.8516	0.00215755	0.0301354
ensdb_102	IL17RE	interleukin 17 receptor E	protein_coding	132014	NA	13791	ENSG00000163701	protein_coding	1.17918	3.05486	62.7381	3.33588919967635e-06	0.00039935
ensdb_102	SERPINB8	serpin family B member 8	protein_coding	5271	A0A024R2B1	49751	ENSG00000166401	protein_coding	1.17683	2.86238	15.4282	0.00188172	0.0274638
ensdb_102	GDPD3	glycerophosphodiester phosphodiesterase domain containing 3	protein_coding	79153	NA	8728	ENSG00000102886	protein_coding	1.17234	3.38114	17.7142	0.00112579	0.0194503
ensdb_102	FOXP2	forkhead box P2	protein_coding	93986	O15409	607446	ENSG00000128573	protein_coding	1.1723	4.24398	13.0094	0.00341458	0.041287
ensdb_102	CD68	CD68 molecule	protein_coding	968	P34810	2621	ENSG00000129226	protein_coding	1.16499	1.58191	19.9698	0.000705333	0.0138823
ensdb_102	MOB3B	MOB kinase activator 3B	protein_coding	79817	Q86TA1	204606	ENSG00000120162	protein_coding	1.1625	2.87021	20.6308	0.000619044	0.0125773
ensdb_102	MARCHF6	membrane associated ring-CH-type finger 6	protein_coding	10299	O60337	86694	ENSG00000145495	protein_coding	1.15994	6.99127	58.04	5.00935632152272e-06	0.000514891
ensdb_102	ANGPTL4	angiopoietin like 4	protein_coding	51129	M0QZ51	11082	ENSG00000167772	protein_coding	1.1543	1.54979	30.0443	0.000123994	0.00417736
ensdb_102	SRGAP2D	SLIT-ROBO Rho GTPase activating protein 2D (pseudogene)	unprocessed_pseudogene	NA	NA	93264	ENSG00000270872	pseudogene	1.15383	3.0183	13.6595	0.00289217	0.0371195
ensdb_102	NFIC	nuclear factor I C	protein_coding	4782	A0A286YEX4	154815	ENSG00000141905	protein_coding	1.15193	7.33485	44.4302	1.94257213950712e-05	0.00125097
ensdb_102	LFNG	LFNG O-fucosylpeptide 3-beta-N-acetylglucosaminyltransferase	protein_coding	3955	Q8NES3	16649	ENSG00000106003	protein_coding	1.14901	3.61352	78.8039	9.86944415835247e-07	0.000195824
ensdb_102	HOMER3	homer scaffold protein 3	protein_coding	9454	Q9NSC5	12061	ENSG00000051128	protein_coding	1.14895	3.01908	13.0101	0.00341397	0.041287
ensdb_102	B3GNT2	UDP-GlcNAc:betaGal beta-1,3-N-acetylglucosaminyltransferase 2	protein_coding	10678	Q9NY97	28617	ENSG00000170340	protein_coding	1.14668	4.97651	62.7364	3.33637998984812e-06	0.00039935
ensdb_102	SRD5A1P1	steroid 5 alpha-reductase 1 pseudogene 1	processed_pseudogene	NA	NA	786	ENSG00000232549	pseudogene	1.14563	-0.05404	12.1139	0.00432592	0.0485596
ensdb_102	AC008149.1	novel transcript, antisense to ELK3	lncRNA	NA	NA	1177	ENSG00000258177	long_non_coding	1.13447	1.00481	15.15	0.00200934	0.0286254
ensdb_102	ENOX1	ecto-NOX disulfide-thiol exchanger 1	protein_coding	55068	A0A024RDT8	573391	ENSG00000120658	protein_coding	1.13421	-0.382041	13.3398	0.00313645	0.0393826
ensdb_102	AFAP1L2	actin filament associated protein 1 like 2	protein_coding	84632	Q8N4X5	109933	ENSG00000169129	protein_coding	1.13413	5.42099	13.6688	0.00288542	0.0370762
ensdb_102	AC026461.1	novel transcript	lncRNA	NA	NA	5338	ENSG00000259827	long_non_coding	1.12981	3.17355	40.4414	3.07960971966281e-05	0.00163829
ensdb_102	JADE2	jade family PHD finger 2	protein_coding	23338	D6R9B8	58919	ENSG00000043143	protein_coding	1.12409	6.99053	74.2398	1.36237226818348e-06	0.000238134
ensdb_102	ST6GALNAC4	ST6 N-acetylgalactosaminide alpha-2,6-sialyltransferase 4	protein_coding	27090	A0A024R881	9156	ENSG00000136840	protein_coding	1.12209	2.15414	40.7695	2.96112891007598e-05	0.00160236
ensdb_102	AC010273.3	novel transcript	lncRNA	NA	NA	5304	ENSG00000250237	long_non_coding	1.11879	-0.464808	14.8675	0.00214931	0.0300739
ensdb_102	ETNK2	ethanolamine kinase 2	protein_coding	55224	A0A024R976	20983	ENSG00000143845	protein_coding	1.11779	7.52356	37.8811	4.21967296176504e-05	0.00200596
ensdb_102	AC010531.7	novel transcript, antisense to FBXO31 and C16orf95 readthrough	lncRNA	NA	NA	598	ENSG00000270082	long_non_coding	1.11621	0.355828	22.5315	0.000431715	0.00964309
ensdb_102	RGL1	ral guanine nucleotide dissociation stimulator like 1	protein_coding	23179	Q9NZL6	292448	ENSG00000143344	protein_coding	1.11152	1.83887	11.9443	0.00452897	0.049923
ensdb_102	JAK2	Janus kinase 2	LRG_gene	3717	NA	142939	LRG_612	NA	1.10521	4.34648	33.0953	7.96736620412889e-05	0.00310023
ensdb_102	NCBP2L	nuclear cap binding protein subunit 2 like	protein_coding	392517	A6PVI3	20931	ENSG00000170935	protein_coding	1.10439	0.830147	12.5877	0.00381248	0.0445366
ensdb_102	PSD3	pleckstrin and Sec7 domain containing 3	protein_coding	23362	Q9NYI0	557428	ENSG00000156011	protein_coding	1.10164	5.29265	93.7556	3.80869487552714e-07	9.98603523078689e-05
ensdb_102	SYTL3	synaptotagmin like 3	protein_coding	94120	Q4VX76	114863	ENSG00000164674	protein_coding	1.10044	0.818545	18.5223	0.000948185	0.0171311
ensdb_102	FBXL16	F-box and leucine rich repeat protein 16	protein_coding	146330	NA	13311	ENSG00000127585	protein_coding	1.09985	4.64423	41.7633	2.63335210438573e-05	0.00152467
ensdb_102	CDC42EP4	CDC42 effector protein 4	protein_coding	23580	B2R6D8	28382	ENSG00000179604	protein_coding	1.09916	6.44571	51.0534	9.67943348332986e-06	0.000789555
ensdb_102	PLEC	plectin	protein_coding	5339	Q15149	61582	ENSG00000178209	protein_coding	1.09246	7.15141	15.5584	0.00182528	0.0268896
ensdb_102	GADD45B	growth arrest and DNA damage inducible beta	protein_coding	4616	NA	2138	ENSG00000099860	protein_coding	1.09207	4.78613	31.0768	0.000106375	0.0037656
ensdb_102	JAK2	Janus kinase 2	protein_coding	3717	A0A1B0GTR9	145559	ENSG00000096968	protein_coding	1.08088	4.37906	31.6183	9.83066051421375e-05	0.00358693
ensdb_102	NFKBIA	NFKB inhibitor alpha	protein_coding	4792	P25963	3237	ENSG00000100906	protein_coding	1.07856	6.3615	107.565	1.77050922481455e-07	6.72305089091649e-05
ensdb_102	AC073264.3	novel TRPM8 channel-associated factor pseudogene	transcribed_unprocessed_pseudogene	NA	NA	24733	ENSG00000283537	pseudogene	1.07853	0.758116	13.6478	0.00290068	0.0371937
ensdb_102	NFKBIA	NFKB inhibitor alpha	LRG_gene	4792	NA	3245	LRG_89	NA	1.07799	6.35694	105.966	1.92568559621962e-07	6.8405321888937e-05
ensdb_102	TMEM164	transmembrane protein 164	protein_coding	84187	NA	180104	ENSG00000157600	protein_coding	1.07788	7.57538	33.0771	7.98763550179387e-05	0.00310264
ensdb_102	VGF	VGF nerve growth factor inducible	protein_coding	7425	O15240	3061	ENSG00000128564	protein_coding	1.07705	3.42141	23.4551	0.000365045	0.00859617
ensdb_102	ELOVL1	ELOVL fatty acid elongase 1	protein_coding	64834	Q9BW60	4677	ENSG00000066322	protein_coding	1.07211	6.82403	72.305	1.57004994173387e-06	0.000251402
ensdb_102	AC003070.1	novel transcript, antisense to ARHGAP27	lncRNA	NA	NA	546	ENSG00000267344	long_non_coding	1.07189	0.586979	12.2095	0.00421614	0.0478394
ensdb_102	WWC3	WWC family member 3	protein_coding	55841	Q9ULE0	129221	ENSG00000047644	protein_coding	1.06724	5.97614	28.7064	0.00015212	0.00487931
ensdb_102	KIAA1671-AS1	KIAA1671 antisense RNA 1	lncRNA	100128531	NA	10260	ENSG00000203280	long_non_coding	1.06672	-0.525328	13.896	0.0027257	0.0356477
ensdb_102	AC025917.1	novel transcript, antisense to KIAA1370	lncRNA	NA	NA	20868	ENSG00000260618	long_non_coding	1.06424	3.47388	41.6779	2.65980522180099e-05	0.00152467
ensdb_102	GPM6B	glycoprotein M6B	protein_coding	2824	Q13491	167700	ENSG00000046653	protein_coding	1.06199	1.13662	21.0243	0.000573522	0.0119163
ensdb_102	OR7C1	olfactory receptor family 7 subfamily C member 1	protein_coding	26664	A0A126GWU6	46117	ENSG00000127530	protein_coding	1.06185	3.93654	57.8557	5.09272592501621e-06	0.000515627
ensdb_102	AL592146.1	novel transcript	lncRNA	NA	NA	905	ENSG00000261065	long_non_coding	1.05924	6.06284	29.5844	0.00013292	0.00438894
ensdb_102	IGF2	insulin like growth factor 2	protein_coding	3481	P01344	12127	ENSG00000167244	protein_coding	1.056	2.2805	18.5534	0.000942045	0.0170622
ensdb_102	ANXA2P2	annexin A2 pseudogene 2	processed_pseudogene	NA	NA	1020	ENSG00000231991	pseudogene	1.05578	7.72027	25.1153	0.000273022	0.00707416
ensdb_102	AC132217.2	novel protein	protein_coding	NA	A0A2R8Y747	29280	ENSG00000284779	protein_coding	1.0542	2.23357	18.8468	0.000886226	0.016485
ensdb_102	SIDT2	SID1 transmembrane family member 2	protein_coding	51092	E9PMC3	18710	ENSG00000149577	protein_coding	1.05292	5.61535	42.3638	2.45576419522565e-05	0.00145784
ensdb_102	BTG1	BTG anti-proliferation factor 1	protein_coding	694	Q6IBC8	5569	ENSG00000133639	protein_coding	1.0422	5.89208	17.8656	0.00108974	0.0190631
ensdb_102	ANXA2	annexin A2	protein_coding	302	A0A024R5Z7	55750	ENSG00000182718	protein_coding	1.04189	8.36922	24.7086	0.000292788	0.00738194
ensdb_102	KRT19	keratin 19	protein_coding	3880	P08727	4692	ENSG00000171345	protein_coding	1.04066	10.5438	90.8551	4.53094787352655e-07	0.000112123
ensdb_102	ANXA2P1	annexin A2 pseudogene 1	processed_pseudogene	NA	NA	926	ENSG00000213406	pseudogene	1.0396	3.06429	23.1895	0.000382905	0.00887695
ensdb_102	FAM214A	family with sequence similarity 214 member A	protein_coding	56204	NA	128501	ENSG00000047346	protein_coding	1.03816	6.83345	44.4902	1.9296548202645e-05	0.00124996
ensdb_102	AKNAD1	AKNA domain containing 1	protein_coding	254268	NA	147587	ENSG00000162641	protein_coding	1.03572	1.06524	14.9884	0.00208805	0.0294601
ensdb_102	MAP3K5	mitogen-activated protein kinase kinase kinase 5	protein_coding	4217	Q99683	235432	ENSG00000197442	protein_coding	1.03189	3.41201	49.9628	1.07989785957692e-05	0.000857554
ensdb_102	RGMA	repulsive guidance molecule BMP co-receptor a	protein_coding	56963	Q96B86	53932	ENSG00000182175	protein_coding	1.0313	2.23366	18.8103	0.000892942	0.0165416
ensdb_102	P4HA2	prolyl 4-hydroxylase subunit alpha 2	protein_coding	8974	O15460	105169	ENSG00000072682	protein_coding	1.02947	4.61293	26.5438	0.000214902	0.00599873
ensdb_102	AC025164.1	novel transcript, antisense to BTG1	lncRNA	NA	NA	80985	ENSG00000245904	long_non_coding	1.02579	1.80717	14.5548	0.00231778	0.0318644
ensdb_102	HERC4	HECT and RLD domain containing E3 ubiquitin protein ligase 4	protein_coding	26091	Q5GLZ8	153403	ENSG00000148634	protein_coding	1.02116	5.95793	18.6697	0.000919437	0.0167908
ensdb_102	DOCK5	dedicator of cytokinesis 5	protein_coding	80005	B9A015	233394	ENSG00000147459	protein_coding	1.01958	5.60253	15.9607	0.00166292	0.0253279
ensdb_102	ENTPD3	ectonucleoside triphosphate diphosphohydrolase 3	protein_coding	956	O75355	41561	ENSG00000168032	protein_coding	1.019	-0.0468592	15.8689	0.00169842	0.0257086
ensdb_102	PRLR	prolactin receptor	protein_coding	5618	P16471	181732	ENSG00000113494	protein_coding	1.01635	7.54911	18.7034	0.000913007	0.0167428
ensdb_102	SPTSSA	serine palmitoyltransferase small subunit A	protein_coding	171546	Q969W0	29453	ENSG00000165389	protein_coding	1.01527	7.09459	15.65	0.00178674	0.0265528
ensdb_102	COL5A1	collagen type V alpha 1 chain	protein_coding	1289	A0A024R8E5	203041	ENSG00000130635	protein_coding	1.01024	4.21562	23.2304	0.000380094	0.00883969
ensdb_102	PAK6	p21 (RAC1) activated kinase 6	protein_coding	56924	A0A024R9Q4	60060	ENSG00000137843	protein_coding	1.01015	3.08987	67.8173	2.21057788968009e-06	0.000298686
ensdb_102	COL6A1	collagen type VI alpha 1 chain	LRG_gene	1291	NA	23301	LRG_475	NA	1.00746	4.79798	24.4652	0.000305414	0.00759192
ensdb_102	COL5A1	collagen type V alpha 1 chain	LRG_gene	1289	NA	203039	LRG_737	NA	1.00629	4.20814	22.3719	0.000444629	0.00984281
ensdb_102	COL6A1	collagen type VI alpha 1 chain	protein_coding	1291	A0A384P5H7	23282	ENSG00000142156	protein_coding	1.00478	4.80447	24.2294	0.000318253	0.00778801
ensdb_102	SRGAP2B	SLIT-ROBO Rho GTPase activating protein 2B	protein_coding	647135	P0DMP2	208264	ENSG00000196369	protein_coding	1.00423	5.72501	17.3285	0.00122404	0.0206421
ensdb_102	COL16A1	collagen type XVI alpha 1 chain	protein_coding	1307	Q07092	52057	ENSG00000084636	protein_coding	1.00049	0.826426	12.3806	0.00402762	0.0463449
ensdb_102	SHANK2	SH3 and multiple ankyrin repeat domains 2	protein_coding	22941	E7EUA2	784722	ENSG00000162105	protein_coding	-1.00084	3.97201	45.9792	1.63874901910137e-05	0.00110036
ensdb_102	CTNND2	catenin delta 2	protein_coding	1501	Q9UQB3	932611	ENSG00000169862	protein_coding	-1.00258	3.49846	15.7873	0.00173076	0.0260193
ensdb_102	SIX4	SIX homeobox 4	protein_coding	51804	Q9UIU6	14813	ENSG00000100625	protein_coding	-1.00286	3.43804	18.8409	0.000887306	0.0164912
ensdb_102	TMEM47	transmembrane protein 47	protein_coding	83604	A0A024RBY7	30211	ENSG00000147027	protein_coding	-1.00339	0.185741	15.5884	0.00181257	0.026846
ensdb_102	CAB39L	calcium binding protein 39 like	protein_coding	81617	A0A024RDT3	135415	ENSG00000102547	protein_coding	-1.00379	2.93652	24.4582	0.000305787	0.00759261
ensdb_102	LTBP1	latent transforming growth factor beta binding protein 1	protein_coding	4052	Q14766	452557	ENSG00000049323	protein_coding	-1.00654	5.34523	17.2092	0.00125642	0.0208998
ensdb_102	HSH2D	hematopoietic SH2 domain containing	protein_coding	84941	Q96JZ2	24548	ENSG00000196684	protein_coding	-1.007	1.04373	14.7	0.00223771	0.0310544
ensdb_102	TSPAN15	tetraspanin 15	protein_coding	23555	O95858	56202	ENSG00000099282	protein_coding	-1.01064	5.98522	18.7722	0.000900029	0.0166399
ensdb_102	DEGS1	delta 4-desaturase, sphingolipid 1	protein_coding	8560	E7EMA0	17686	ENSG00000143753	protein_coding	-1.01353	6.75975	14.0075	0.0026511	0.0349628
ensdb_102	USP41	ubiquitin specific peptidase 41	protein_coding	373856	NA	40181	ENSG00000161133	protein_coding	-1.01486	0.767388	25.3877	0.000260654	0.00689982
ensdb_102	SH3BGRL2	SH3 domain binding glutamate rich protein like 2	protein_coding	83699	Q9UJC5	72327	ENSG00000198478	protein_coding	-1.01577	2.11031	26.7674	0.000207174	0.00584973
ensdb_102	LINC00997	long intergenic non-protein coding RNA 997	lncRNA	NA	NA	2646	ENSG00000281332	long_non_coding	-1.01847	1.05239	12.5775	0.00382276	0.0445698
ensdb_102	AC103740.1	uncharacterized LOC105370854	lncRNA	105370854	NA	56360	ENSG00000259370	long_non_coding	-1.01946	-0.470802	12.0282	0.0044271	0.0491444
ensdb_102	NPEPPS	aminopeptidase puromycin sensitive	protein_coding	9520	E9PP11	101724	ENSG00000141279	protein_coding	-1.01988	7.52565	43.727	2.10179581007026e-05	0.00130373
ensdb_102	CEACAM6	CEA cell adhesion molecule 6	protein_coding	4680	M0QYD3	21235	ENSG00000086548	protein_coding	-1.0231	-0.0985068	16.0365	0.00163426	0.0252051
ensdb_102	STC1	stanniocalcin 1	protein_coding	6781	P52823	12878	ENSG00000159167	protein_coding	-1.02351	4.13546	21.1999	0.000554469	0.0116412
ensdb_102	TRIM6	tripartite motif containing 6	protein_coding	117854	Q9C030	16850	ENSG00000121236	protein_coding	-1.02902	2.51861	32.0897	9.18569701887812e-05	0.00342891
ensdb_102	HS6ST2	heparan sulfate 6-O-sulfotransferase 2	protein_coding	90161	Q96MM7	335380	ENSG00000171004	protein_coding	-1.02983	3.76993	37.2033	4.59925568445577e-05	0.00211428
ensdb_102	ZNF295-AS1	ZNF295 antisense RNA 1	lncRNA	150142	NA	45937	ENSG00000237232	long_non_coding	-1.03067	0.394582	12.8328	0.00357505	0.0426527
ensdb_102	WSCD1	WSC domain containing 1	protein_coding	23302	NA	66621	ENSG00000179314	protein_coding	-1.03088	2.32687	19.9271	0.00071137	0.0139388
ensdb_102	TFAP2C	transcription factor AP-2 gamma	protein_coding	7022	Q92754	9978	ENSG00000087510	protein_coding	-1.03133	6.81917	36.4966	5.03797856056679e-05	0.00226442
ensdb_102	FXYD6	FXYD domain containing ion transport regulator 6	protein_coding	53826	A0A024R3J8	40511	ENSG00000137726	protein_coding	-1.03594	1.53762	19.3221	0.000803744	0.0153261
ensdb_102	MOCS2	molybdenum cofactor synthesis 2	protein_coding	4338	O96033	14385	ENSG00000164172	protein_coding	-1.03688	5.61263	28.7422	0.000151275	0.00487087
ensdb_102	RAB30	RAB30, member RAS oncogene family	protein_coding	27314	A8K5R1	98791	ENSG00000137502	protein_coding	-1.03739	3.24314	27.6531	0.000179565	0.00536215
ensdb_102	IGSF1	immunoglobulin superfamily member 1	protein_coding	3547	Q8N6C5	305394	ENSG00000147255	protein_coding	-1.03783	3.51003	39.4677	3.46493206494831e-05	0.00175833
ensdb_102	AC007342.4	novel transcript	lncRNA	NA	NA	11541	ENSG00000261804	long_non_coding	-1.03794	2.26073	13.9436	0.00269354	0.0354164
ensdb_102	MAMLD1	mastermind like domain containing 1	protein_coding	10046	NA	152757	ENSG00000013619	protein_coding	-1.04496	2.84133	18.762	0.000901937	0.0166399
ensdb_102	AL135905.2	novel protein	protein_coding	NA	A0A3F2YNX1	11116	ENSG00000285976	protein_coding	-1.04821	7.73274	27.9483	0.000171329	0.0052449
ensdb_102	PTP4A1	protein tyrosine phosphatase 4A1	protein_coding	7803	A0A024R8J2	61691	ENSG00000112245	protein_coding	-1.04859	7.73171	27.943	0.000171474	0.0052449
ensdb_102	BST1	bone marrow stromal cell antigen 1	protein_coding	683	Q10588	35249	ENSG00000109743	protein_coding	-1.04899	-0.677593	12.221	0.00420311	0.0477653
ensdb_102	C5AR2	complement component 5a receptor 2	protein_coding	27202	Q9P296	15155	ENSG00000134830	protein_coding	-1.04936	5.03152	38.0454	4.13318034460876e-05	0.00199189
ensdb_102	RBL2	RB transcriptional corepressor like 2	protein_coding	5934	J3KSF7	57672	ENSG00000103479	protein_coding	-1.05077	5.18202	65.9609	2.56127566997848e-06	0.000335771
ensdb_102	DEPTOR	DEP domain containing MTOR interacting protein	protein_coding	64798	Q8TB45	177202	ENSG00000155792	protein_coding	-1.05394	2.86357	21.2959	0.000544372	0.0115171
ensdb_102	AC092142.1	novel transcript, antisense to HSD17B2	lncRNA	NA	NA	95296	ENSG00000261235	long_non_coding	-1.05487	0.446994	19.5182	0.000772353	0.0148952
ensdb_102	ST7-AS2	ST7 antisense RNA 2	lncRNA	93654	NA	74409	ENSG00000226367	long_non_coding	-1.05908	0.324182	13.8382	0.0027653	0.035954
ensdb_102	TNFAIP8	TNF alpha induced protein 8	protein_coding	25816	O95379	130997	ENSG00000145779	protein_coding	-1.06103	1.51451	18.5773	0.000937344	0.016991
ensdb_102	RWDD2A	RWD domain containing 2A	protein_coding	112611	Q9UIY3	5579	ENSG00000013392	protein_coding	-1.06196	1.48518	22.9895	0.00039703	0.00906134
ensdb_102	CADM1	cell adhesion molecule 1	protein_coding	23705	NA	335740	ENSG00000182985	protein_coding	-1.06286	3.96445	46.758	1.50705318445947e-05	0.00104375
ensdb_102	FUT8	fucosyltransferase 8	protein_coding	2530	Q546E0	333530	ENSG00000033170	protein_coding	-1.06589	5.52561	43.8421	2.07472302869998e-05	0.00129444
ensdb_102	TLCD4	TLC domain containing 4	protein_coding	148534	Q96MV1	80253	ENSG00000152078	protein_coding	-1.06732	2.29124	17.2503	0.00124516	0.0208702
ensdb_102	SLCO3A1	solute carrier organic anion transporter family member 3A1	protein_coding	28232	Q9UIG8	318728	ENSG00000176463	protein_coding	-1.06806	3.23789	26.4569	0.000217998	0.00605445
ensdb_102	NCAM2	neural cell adhesion molecule 2	protein_coding	4685	O15394	544921	ENSG00000154654	protein_coding	-1.07089	6.18151	32.6889	8.43560643337684e-05	0.00323106
ensdb_102	RASSF8-AS1	RASSF8 antisense RNA 1	lncRNA	NA	NA	23083	ENSG00000246695	long_non_coding	-1.0729	0.731442	21.0467	0.000571047	0.0118945
ensdb_102	RGS6	regulator of G protein signaling 6	protein_coding	9628	P49758	634102	ENSG00000182732	protein_coding	-1.07493	0.859479	18.9468	0.000868078	0.0162435
ensdb_102	TENM3-AS1	TENM3 antisense RNA 1	lncRNA	NA	NA	270812	ENSG00000177822	long_non_coding	-1.07907	1.72546	16.0653	0.0016235	0.0250842
ensdb_102	ARMC9	armadillo repeat containing 9	protein_coding	80210	A0A2Q3DP09	178303	ENSG00000135931	protein_coding	-1.08168	4.88138	58.1338	4.96753363285086e-06	0.000513638
ensdb_102	IL15RA	interleukin 15 receptor subunit alpha	protein_coding	3601	H0Y4R3	34549	ENSG00000134470	protein_coding	-1.08226	1.28792	22.1435	0.000463884	0.010186
ensdb_102	LINC02542	long intergenic non-protein coding RNA 2542	lncRNA	NA	NA	324790	ENSG00000226453	long_non_coding	-1.08856	0.326813	13.4365	0.0030601	0.0386396
ensdb_102	OAS3	2'-5'-oligoadenylate synthetase 3	protein_coding	4940	F8VWK9	34808	ENSG00000111331	protein_coding	-1.0958	5.70305	17.8563	0.00109191	0.019086
ensdb_102	AC126177.6	programmed cell death 2 (PDCD2) pseudogene	processed_pseudogene	NA	NA	679	ENSG00000258072	pseudogene	-1.0961	0.423715	24.9007	0.000283251	0.00722865
ensdb_102	REEP1	receptor accessory protein 1	protein_coding	65055	A0A1C7CYY3	124091	ENSG00000068615	protein_coding	-1.09781	2.6245	35.6027	5.66442690318466e-05	0.00247079
ensdb_102	SYT1	synaptotagmin 1	protein_coding	6857	A0A024RBE9	588016	ENSG00000067715	protein_coding	-1.09806	4.03477	22.6919	0.00041918	0.00944936
ensdb_102	ABAT	4-aminobutyrate aminotransferase	protein_coding	18	X5D8S1	109980	ENSG00000183044	protein_coding	-1.10771	5.86483	91.4915	4.3597399960668e-07	0.000110367
ensdb_102	ATXN1	ataxin 1	LRG_gene	6310	NA	462379	LRG_863	NA	-1.11383	3.53726	27.6898	0.000178515	0.00536215
ensdb_102	MIR99AHG	mir-99a-let-7c cluster host gene	lncRNA	NA	NA	717172	ENSG00000215386	long_non_coding	-1.11477	0.353278	13.0815	0.00335153	0.0408317
ensdb_102	REEP1	receptor accessory protein 1	LRG_gene	65055	NA	124091	LRG_713	NA	-1.11481	2.60225	35.6014	5.66540816818255e-05	0.00247079
ensdb_102	SRGAP3	SLIT-ROBO Rho GTPase activating protein 3	protein_coding	9901	O43295	382463	ENSG00000196220	protein_coding	-1.11492	2.23334	30.8027	0.000110751	0.00385148
ensdb_102	CLU	clusterin	protein_coding	1191	P10909	17784	ENSG00000120885	protein_coding	-1.11693	7.96593	150.136	2.65073435124654e-08	1.94599244506179e-05
ensdb_102	FBP1	fructose-bisphosphatase 1	protein_coding	2203	A0A3B3IUC7	37117	ENSG00000165140	protein_coding	-1.12161	6.98523	19.2541	0.000814981	0.0154867
ensdb_102	ATXN1	ataxin 1	protein_coding	6310	P54253	462380	ENSG00000124788	protein_coding	-1.1225	3.66108	26.9217	0.000202025	0.00577096
ensdb_102	POF1B	POF1B actin binding protein	protein_coding	79983	Q8WVV4	102322	ENSG00000124429	protein_coding	-1.12262	4.53024	28.8383	0.000149039	0.00482004
ensdb_102	RASGRP1	RAS guanyl releasing protein 1	protein_coding	10125	O95267	77473	ENSG00000172575	protein_coding	-1.12402	1.33012	14.8806	0.0021426	0.0299993
ensdb_102	EFR3B	EFR3 homolog B	protein_coding	22979	Q9Y2G0	117060	ENSG00000084710	protein_coding	-1.12842	2.87102	25.8079	0.000242824	0.00652189
ensdb_102	TBC1D4	TBC1 domain family member 4	protein_coding	9882	A0A3B3IRT3	198667	ENSG00000136111	protein_coding	-1.12869	4.14889	28.559	0.00015565	0.00493955
ensdb_102	AQP11	aquaporin 11	protein_coding	282679	NA	20966	ENSG00000178301	protein_coding	-1.12889	0.919866	19.325	0.000803272	0.0153261
ensdb_102	DAB2	DAB adaptor protein 2	protein_coding	1601	P98082	90626	ENSG00000153071	protein_coding	-1.13545	-0.0685239	12.361	0.00404869	0.0465387
ensdb_102	TFPI	tissue factor pathway inhibitor	protein_coding	7035	P10646	101531	ENSG00000003436	protein_coding	-1.13787	4.5788	17.5172	0.00117476	0.0201189
ensdb_102	LINC00992	long intergenic non-protein coding RNA 992	lncRNA	NA	NA	130790	ENSG00000248663	long_non_coding	-1.14045	3.1269	61.709	3.63839338863493e-06	0.000423979
ensdb_102	ARHGEF6	Rac/Cdc42 guanine nucleotide exchange factor 6	protein_coding	9459	Q15052	115386	ENSG00000129675	protein_coding	-1.14113	0.631294	12.0621	0.00438681	0.0488622
ensdb_102	DENND2B	DENN domain containing 2B	protein_coding	6764	P78524	217601	ENSG00000166444	protein_coding	-1.14135	2.73229	46.5671	1.53816419606177e-05	0.00105534
ensdb_102	MLKL	mixed lineage kinase domain like pseudokinase	protein_coding	197259	Q8NB16	29106	ENSG00000168404	protein_coding	-1.14138	4.44562	62.0867	3.52380977475791e-06	0.000413826
ensdb_102	NRIP1	nuclear receptor interacting protein 1	protein_coding	8204	P48552	104702	ENSG00000180530	protein_coding	-1.14194	4.20331	84.8778	6.58547804976082e-07	0.000147999
ensdb_102	PPP1R26-AS1	PPP1R26 antisense RNA 1	lncRNA	100506599	NA	18051	ENSG00000225361	long_non_coding	-1.14196	1.15264	24.5283	0.000302078	0.00753451
ensdb_102	DTX3L	deltex E3 ubiquitin ligase 3L	protein_coding	151636	Q8TDB6	10866	ENSG00000163840	protein_coding	-1.14277	4.19899	33.3807	7.65654427945577e-05	0.00300049
ensdb_102	TEF	TEF transcription factor, PAR bZIP family member	protein_coding	7008	Q10587	31994	ENSG00000167074	protein_coding	-1.14978	3.82273	41.7442	2.63925636838439e-05	0.00152467
ensdb_102	PLD1	phospholipase D1	protein_coding	5337	NA	210547	ENSG00000075651	protein_coding	-1.15478	2.55295	26.4628	0.000217788	0.00605445
ensdb_102	SH2D4A	SH2 domain containing 4A	protein_coding	63898	Q9H788	82526	ENSG00000104611	protein_coding	-1.15527	5.06116	60.8531	3.91448012076578e-06	0.000442972
ensdb_102	TENM3	teneurin transmembrane protein 3	protein_coding	55714	NA	659038	ENSG00000218336	protein_coding	-1.15723	5.86613	14.6675	0.00225536	0.0312206
ensdb_102	SNX10	sorting nexin 10	protein_coding	29887	C9JQ16	82522	ENSG00000086300	protein_coding	-1.15878	2.44178	28.0845	0.00016768	0.00515781
ensdb_102	INPP4B	inositol polyphosphate-4-phosphatase type II B	protein_coding	8821	O15327	824273	ENSG00000109452	protein_coding	-1.1588	5.97314	90.557	4.61382434575787e-07	0.000112905
ensdb_102	MGP	matrix Gla protein	protein_coding	4256	A0A024RAX0	4994	ENSG00000111341	protein_coding	-1.16301	2.92699	17.2287	0.00125106	0.0208773
ensdb_102	RHOBTB1	Rho related BTB domain containing 1	protein_coding	9886	A0A024QZL4	132003	ENSG00000072422	protein_coding	-1.16751	4.69437	45.8292	1.6656169154584e-05	0.00110668
ensdb_102	PTGER3	prostaglandin E receptor 3	protein_coding	5733	P43115	195456	ENSG00000050628	protein_coding	-1.1687	1.81878	24.2041	0.000319665	0.00779656
ensdb_102	FGD3	FYVE, RhoGEF and PH domain containing 3	protein_coding	89846	A0A024R252	88714	ENSG00000127084	protein_coding	-1.16871	3.70495	69.7918	1.89721194021528e-06	0.000267847
ensdb_102	ST6GAL1	ST6 beta-galactoside alpha-2,6-sialyltransferase 1	protein_coding	6480	NA	148229	ENSG00000073849	protein_coding	-1.17589	2.53744	49.904	1.08634869020219e-05	0.000857554
ensdb_102	MYRIP	myosin VIIA and Rab interacting protein	protein_coding	25924	Q8NFW9	451408	ENSG00000170011	protein_coding	-1.18089	2.40066	35.0251	6.11736722520686e-05	0.00262118
ensdb_102	SLC16A4	solute carrier family 16 member 4	protein_coding	9122	O15374	28232	ENSG00000168679	protein_coding	-1.18281	2.74669	13.2633	0.00319844	0.039798
ensdb_102	AP000757.1	novel transcript, antisense to FXYD6	lncRNA	NA	NA	5224	ENSG00000254528	long_non_coding	-1.18297	0.542262	17.2202	0.00125339	0.0208773
ensdb_102	AC007342.6	novel transcript	TEC	NA	NA	2594	ENSG00000279344	NA	-1.18326	2.75271	57.8739	5.08444185090651e-06	0.000515627
ensdb_102	RALGPS2	Ral GEF with PH domain and SH3 binding motif 2	protein_coding	55103	NA	196695	ENSG00000116191	protein_coding	-1.18406	5.20129	28.5338	0.000156263	0.00494443
ensdb_102	VEPH1	ventricular zone expressed PH domain containing 1	protein_coding	79674	Q14D04	273878	ENSG00000197415	protein_coding	-1.18498	2.52209	15.3814	0.00190251	0.0276574
ensdb_102	HERC5	HECT and RLD domain containing E3 ubiquitin protein ligase 5	protein_coding	51191	Q9UII4	49045	ENSG00000138646	protein_coding	-1.18958	1.41578	17.2418	0.00124748	0.0208773
ensdb_102	CSTA	cystatin A	protein_coding	1475	P01040	16722	ENSG00000121552	protein_coding	-1.195	1.49865	18.6714	0.000919105	0.0167908
ensdb_102	CALB2	calbindin 2	protein_coding	794	A0A140VK08	31724	ENSG00000172137	protein_coding	-1.1952	2.55649	14.8182	0.00217492	0.0303167
ensdb_102	AC009955.4	novel transcript, antisense to OBSL1	lncRNA	NA	NA	544	ENSG00000269068	long_non_coding	-1.19975	0.517852	17.9617	0.00106757	0.0187647
ensdb_102	TRIM16	tripartite motif containing 16	protein_coding	10626	O95361	56352	ENSG00000221926	protein_coding	-1.2001	6.45102	56.4577	5.78040762799935e-06	0.000555929
ensdb_102	NEXMIF	neurite extension and migration factor	protein_coding	340533	Q5QGS0	192617	ENSG00000050030	protein_coding	-1.20059	0.482644	16.2342	0.00156214	0.0244872
ensdb_102	CSGALNACT1	chondroitin sulfate N-acetylgalactosaminyltransferase 1	protein_coding	55790	Q8TDX6	353869	ENSG00000147408	protein_coding	-1.2009	0.661567	27.43	0.000186091	0.00551324
ensdb_102	AC005324.2	novel tripartite motif-containing 16 (TRIM16) and CMT1A duplicated region transcript 1 (CDRT1) protein	protein_coding	NA	H0Y626	80163	ENSG00000251537	protein_coding	-1.2013	5.69407	49.4369	1.13921709121316e-05	0.000886895
ensdb_102	MEGF9	multiple EGF like domains 9	protein_coding	1955	Q9H1U4	113660	ENSG00000106780	protein_coding	-1.20778	7.0775	31.7859	9.59546390854234e-05	0.00354445
ensdb_102	PLK2	polo like kinase 2	protein_coding	10769	A0A024QZV1	6158	ENSG00000145632	protein_coding	-1.20984	5.49084	13.2043	0.00324718	0.0400241
ensdb_102	ANTXR2	ANTXR cell adhesion molecule 2	protein_coding	118429	P58335	224309	ENSG00000163297	protein_coding	-1.21431	0.853034	32.1706	9.08011786617225e-05	0.00339525
ensdb_102	TMEM150C	transmembrane protein 150C	protein_coding	441027	B9EJG8	79188	ENSG00000249242	protein_coding	-1.21513	4.19281	15.4018	0.00189343	0.02758
ensdb_102	ZNF704	zinc finger protein 704	protein_coding	619279	Q6ZNC4	246331	ENSG00000164684	protein_coding	-1.21704	3.31373	18.2435	0.0010055	0.0180127
ensdb_102	HOTAIR	HOX transcript antisense RNA	lncRNA	100124700	NA	12649	ENSG00000228630	long_non_coding	-1.21786	0.039229	20.9278	0.000584312	0.0120721
ensdb_102	C1QTNF6	C1q and TNF related 6	protein_coding	114904	A0A024R1J0	19220	ENSG00000133466	protein_coding	-1.21876	5.2649	35.8582	5.47657280827154e-05	0.00241232
ensdb_102	SLC24A3	solute carrier family 24 member 3	protein_coding	57419	Q9HC58	510285	ENSG00000185052	protein_coding	-1.21999	2.66087	27.2833	0.000190535	0.00558766
ensdb_102	AC073210.3	novel transcript	lncRNA	NA	NA	3131	ENSG00000286342	long_non_coding	-1.22096	1.83356	20.3819	0.00065001	0.01305
ensdb_102	ARHGAP24	Rho GTPase activating protein 24	protein_coding	83478	Q8N264	527519	ENSG00000138639	protein_coding	-1.22133	2.10612	12.0868	0.00435768	0.0486928
ensdb_102	GPC6	glypican 6	protein_coding	10082	Q9Y625	1181214	ENSG00000183098	protein_coding	-1.22428	2.86064	28.792	0.000150112	0.00484761
ensdb_102	LINC02600	long intergenic non-protein coding RNA 2600	lncRNA	NA	NA	4643	ENSG00000250986	long_non_coding	-1.22467	0.0617701	14.4189	0.00239572	0.0326911
ensdb_102	CT75	cancer/testis associated transcript 75	transcribed_unprocessed_pseudogene	440934	NA	34715	ENSG00000237732	pseudogene	-1.22569	0.71487	21.4991	0.000523689	0.0111978
ensdb_102	SOWAHB	sosondowah ankyrin repeat domain family member B	protein_coding	345079	A6NEL2	3993	ENSG00000186212	protein_coding	-1.23307	3.55177	42.0137	2.5575330877769e-05	0.00150206
ensdb_102	NPY1R	neuropeptide Y receptor Y1	protein_coding	4886	P25929	20871	ENSG00000164128	protein_coding	-1.23309	6.88159	54.7095	6.79773965560537e-06	0.000629048
ensdb_102	RMND1	required for meiotic nuclear division 1 homolog	protein_coding	55005	Q9NWS8	47397	ENSG00000155906	protein_coding	-1.23764	5.08744	39.3016	3.53614143438932e-05	0.00177808
ensdb_102	GCA	grancalcin	protein_coding	25801	NA	52756	ENSG00000115271	protein_coding	-1.23851	5.10411	41.3089	2.7776880045679e-05	0.00156054
ensdb_102	IRF1	interferon regulatory factor 1	protein_coding	3659	Q6FHN8	9169	ENSG00000125347	protein_coding	-1.23959	2.37019	36.5382	5.01078805535695e-05	0.00225904
ensdb_102	TGFBI	transforming growth factor beta induced	protein_coding	7045	A0A0S2Z4Q2	34831	ENSG00000120708	protein_coding	-1.24186	1.62867	17.2295	0.00125084	0.0208773
ensdb_102	AC116903.1	novel transcript, antisense to SLCO3A1	lncRNA	NA	NA	9639	ENSG00000258761	long_non_coding	-1.24509	0.238393	24.0741	0.000327048	0.00793271
ensdb_102	NMD3P2	NMD3 ribosome export adaptor pseudogene 2	processed_pseudogene	NA	NA	761	ENSG00000231504	pseudogene	-1.24515	0.292972	16.5981	0.00143885	0.0231139
ensdb_102	TAOK3	TAO kinase 3	protein_coding	51347	Q9H2K8	223107	ENSG00000135090	protein_coding	-1.25069	4.92149	110.63	1.51190856508575e-07	6.0470741732036e-05
ensdb_102	FGFR1	fibroblast growth factor receptor 1	protein_coding	2260	A0A3B3ISD1	68620	ENSG00000077782	protein_coding	-1.25276	4.40175	24.0268	0.000329787	0.00797281
ensdb_102	FRK	fyn related Src family tyrosine kinase	protein_coding	2444	P42685	129743	ENSG00000111816	protein_coding	-1.25323	4.10373	17.2239	0.00125238	0.0208773
ensdb_102	HLA-DRB1	major histocompatibility complex, class II, DR beta 1	protein_coding	3123	D7RIH8	11080	ENSG00000196126	protein_coding	-1.25496	1.13199	13.0092	0.00341476	0.041287
ensdb_102	SEPTIN4	septin 4	protein_coding	5414	O43236	24119	ENSG00000108387	protein_coding	-1.25541	0.96986	39.6505	3.38852584443398e-05	0.00173935
ensdb_102	GRAMD1C	GRAM domain containing 1C	protein_coding	54762	NA	118993	ENSG00000178075	protein_coding	-1.25636	1.32579	25.2017	0.000269028	0.00700364
ensdb_102	CACNA1D	calcium voltage-gated channel subunit alpha1 D	protein_coding	776	A0A1B0GTN0	484771	ENSG00000157388	protein_coding	-1.26495	3.59307	24.813	0.000287562	0.00731323
ensdb_102	FGFR1	fibroblast growth factor receptor 1	LRG_gene	2260	NA	57697	LRG_993	NA	-1.26645	4.37063	24.7602	0.000290194	0.0073547
ensdb_102	GPR39	G protein-coupled receptor 39	protein_coding	2863	O43194	229778	ENSG00000183840	protein_coding	-1.26683	2.50224	34.2163	6.82433078093151e-05	0.00277817
ensdb_102	OLFML2A	olfactomedin like 2A	protein_coding	169611	Q5JTM7	37753	ENSG00000185585	protein_coding	-1.26969	2.0252	23.9623	0.000333556	0.0080199
ensdb_102	RBM24	RNA binding motif protein 24	protein_coding	221662	A8KAI7	12511	ENSG00000112183	protein_coding	-1.2703	2.97476	37.4255	4.47057388331867e-05	0.00208161
ensdb_102	AF127577.4	novel transcript	lncRNA	NA	NA	195588	ENSG00000235609	long_non_coding	-1.27281	-0.355204	27.6564	0.00017947	0.00536215
ensdb_102	FOXA1	forkhead box A1	protein_coding	3169	P55317	6508	ENSG00000129514	protein_coding	-1.2827	7.04516	22.6088	0.000425623	0.00953603
ensdb_102	LINC01257	long intergenic non-protein coding RNA 1257	lncRNA	116437	NA	67930	ENSG00000204603	long_non_coding	-1.28596	0.584589	14.2175	0.00251701	0.0337809
ensdb_102	EPHA4	EPH receptor A4	protein_coding	2043	NA	156176	ENSG00000116106	protein_coding	-1.28824	3.83805	17.1658	0.00126846	0.0210683
ensdb_102	Z84488.1	novel protein	protein_coding	NA	A0A2R8Y6J1	64302	ENSG00000285446	protein_coding	-1.28873	-0.14985	18.0853	0.00103982	0.0184042
ensdb_102	ABCC6P1	ATP binding cassette subfamily C member 6 pseudogene 1	transcribed_unprocessed_pseudogene	NA	NA	27167	ENSG00000256340	pseudogene	-1.28914	0.419176	12.5479	0.00385275	0.0448277
ensdb_102	PLXNA4	plexin A4	protein_coding	91584	A0A024R7A6	525357	ENSG00000221866	protein_coding	-1.29043	0.48532	12.6483	0.00375214	0.0441202
ensdb_102	NPR3	natriuretic peptide receptor 3	protein_coding	4883	D6RDL8	102655	ENSG00000113389	protein_coding	-1.29972	3.43135	36.5306	5.01575449788256e-05	0.00225904
ensdb_102	LYPD1	LY6/PLAUR domain containing 1	protein_coding	116372	Q8N2G4	28294	ENSG00000150551	protein_coding	-1.30222	2.08166	32.8565	8.23871330962463e-05	0.00317775
ensdb_102	HCG20	HLA complex group 20	lncRNA	105375013	NA	48461	ENSG00000228022	long_non_coding	-1.30461	3.95972	30.586	0.000114359	0.0039477
ensdb_102	FAAHP1	fatty acid amide hydrolase pseudogene 1	transcribed_unprocessed_pseudogene	NA	NA	50365	ENSG00000232022	pseudogene	-1.311	-0.273131	20.012	0.000699413	0.0137904
ensdb_102	PLCH1	phospholipase C eta 1	protein_coding	23007	Q4KWH8	369492	ENSG00000114805	protein_coding	-1.31282	3.79593	16.676	0.00141398	0.0228695
ensdb_102	LGALS3BP	galectin 3 binding protein	protein_coding	3959	K7EJD3	8710	ENSG00000108679	protein_coding	-1.31314	3.98857	20.5796	0.000625265	0.0126803
ensdb_102	TEX35	testis expressed 35	protein_coding	84066	Q5T0J7	35494	ENSG00000240021	protein_coding	-1.31663	-1.51909	12.4367	0.00396795	0.0459298
ensdb_102	PRDM6	PR/SET domain 6	protein_coding	93166	Q9NQX0	105026	ENSG00000061455	protein_coding	-1.3169	1.57283	23.0408	0.00039335	0.00901471
ensdb_102	AC005476.2	novel transcript, antisense to SIPA1L1	lncRNA	NA	NA	29154	ENSG00000259146	long_non_coding	-1.31805	0.641931	17.7789	0.00111022	0.0192515
ensdb_102	RASL11B	RAS like family 11 member B	protein_coding	65997	Q9BPW5	4519	ENSG00000128045	protein_coding	-1.31913	2.71809	40.9123	2.91123435070355e-05	0.00158706
ensdb_102	TRMT9B	tRNA methyltransferase 9B (putative)	protein_coding	57604	F6XBY7	85862	ENSG00000250305	protein_coding	-1.32716	0.384823	14.2504	0.00249671	0.0335495
ensdb_102	SUSD4	sushi domain containing 4	protein_coding	55061	Q5VX71	143360	ENSG00000143502	protein_coding	-1.33096	2.39479	32.2431	8.98657635034528e-05	0.00338375
ensdb_102	KITLG	KIT ligand	protein_coding	4254	NA	88059	ENSG00000049130	protein_coding	-1.3354	5.24033	25.7725	0.00024427	0.00654633
ensdb_102	SSPN	sarcospan	LRG_gene	8082	NA	39442	LRG_209	NA	-1.33783	0.349511	12.386	0.00402186	0.0463271
ensdb_102	AC055839.2	uncharacterized LOC728392	protein_coding	728392	A0A494C1I1	1580	ENSG00000286190	protein_coding	-1.33929	0.209197	21.3583	0.000537914	0.0113914
ensdb_102	ADCY7	adenylate cyclase 7	protein_coding	113	I3L3Q5	71999	ENSG00000121281	protein_coding	-1.34117	2.33782	25.4989	0.000255789	0.00679553
ensdb_102	CAMK1D	calcium/calmodulin dependent protein kinase ID	protein_coding	57118	Q8IU85	485999	ENSG00000183049	protein_coding	-1.35548	3.47362	32.2062	9.03397680359525e-05	0.00338375
ensdb_102	BTN3A3	butyrophilin subfamily 3 member A3	protein_coding	10384	C9J3Q8	12944	ENSG00000111801	protein_coding	-1.35857	0.100846	25.0395	0.000276585	0.00711833
ensdb_102	TCF7L1	transcription factor 7 like 1	protein_coding	83439	Q9HCS4	176996	ENSG00000152284	protein_coding	-1.35968	1.99459	23.3483	0.000372106	0.00869985
ensdb_102	AL136084.1	novel transcript, antisense to GALNT12	lncRNA	102724684	NA	25244	ENSG00000267026	long_non_coding	-1.36015	1.55084	12.2805	0.00413668	0.0472788
ensdb_102	NPY5R	neuropeptide Y receptor Y5	protein_coding	4889	Q15761	8043	ENSG00000164129	protein_coding	-1.36182	1.92041	25.913	0.000238588	0.00645535
ensdb_102	SSPN	sarcospan	protein_coding	8082	F5H381	177300	ENSG00000123096	protein_coding	-1.36327	0.361723	12.5794	0.00382083	0.0445698
ensdb_102	LINC01351	long intergenic non-protein coding RNA 1351	lncRNA	NA	NA	2185	ENSG00000237457	long_non_coding	-1.36357	-0.0476068	16.6486	0.00142267	0.022921
ensdb_102	KLHL13	kelch like family member 13	protein_coding	90293	A0A0C4DG80	219528	ENSG00000003096	protein_coding	-1.36361	2.56959	19.9309	0.000710832	0.0139388
ensdb_102	ATXN1-AS1	ATXN1 antisense RNA 1	lncRNA	NA	NA	1515	ENSG00000229931	long_non_coding	-1.36424	-0.781859	14.0162	0.00264538	0.0349083
ensdb_102	AC079226.1	novel transcript	lncRNA	NA	NA	1367	ENSG00000248694	long_non_coding	-1.37207	1.05544	22.2306	0.000456428	0.0100624
ensdb_102	PNMA2	PNMA family member 2	protein_coding	10687	Q9UL42	9392	ENSG00000240694	protein_coding	-1.37252	1.37762	27.652	0.000179594	0.00536215
ensdb_102	IER3	immediate early response 3	protein_coding	8870	Q5ST79	1350	ENSG00000137331	protein_coding	-1.37428	6.06853	34.3277	6.72153801797594e-05	0.00275671
ensdb_102	ITGB5	integrin subunit beta 5	protein_coding	3693	L7RT22	139471	ENSG00000082781	protein_coding	-1.37484	7.61211	74.0799	1.37826767109182e-06	0.000239015
ensdb_102	AC091053.1	novel transcript	lncRNA	NA	NA	3251	ENSG00000254665	long_non_coding	-1.39383	0.590882	31.6941	9.72355643863781e-05	0.00357488
ensdb_102	ANXA6	annexin A6	protein_coding	309	H0YC77	57080	ENSG00000197043	protein_coding	-1.39463	7.16493	54.8323	6.71981803085694e-06	0.000627107
ensdb_102	AC015688.6	novel transcript, antisense to KSR1	lncRNA	NA	NA	955	ENSG00000266872	long_non_coding	-1.39713	-0.236227	16.5488	0.00145488	0.0232866
ensdb_102	PRSS23	serine protease 23	protein_coding	11098	E9PRR2	161852	ENSG00000150687	protein_coding	-1.39791	6.80045	30.8863	0.000109395	0.0038365
ensdb_102	TMPRSS2	transmembrane serine protease 2	protein_coding	7113	NA	66817	ENSG00000184012	protein_coding	-1.39937	3.46881	33.1631	7.89216032482079e-05	0.00307641
ensdb_102	FAM241A	family with sequence similarity 241 member A	protein_coding	132720	Q8N8J7	49803	ENSG00000174749	protein_coding	-1.40063	3.49841	26.7726	0.000206996	0.00584973
ensdb_102	AL138689.2	novel transcript, antisense to EFNB2	lncRNA	NA	NA	30484	ENSG00000284966	long_non_coding	-1.40467	4.45971	19.7288	0.000740221	0.0143635
ensdb_102	IFIH1	interferon induced with helicase C domain 1	protein_coding	64135	Q9BYX4	51611	ENSG00000115267	protein_coding	-1.40628	4.26906	40.6064	3.0193403369871e-05	0.00161403
ensdb_102	EFNB2	ephrin B2	protein_coding	1948	P52799	45918	ENSG00000125266	protein_coding	-1.4065	5.11809	20.7974	0.000599273	0.0123005
ensdb_102	TMPRSS2	transmembrane serine protease 2	LRG_gene	7113	NA	43854	LRG_1368	NA	-1.40688	3.45311	32.6652	8.46396045244518e-05	0.00323629
ensdb_102	CABLES1	Cdk5 and Abl enzyme substrate 1	protein_coding	91768	Q8TDN4	125904	ENSG00000134508	protein_coding	-1.40792	5.20968	36.3589	5.12902389287623e-05	0.00229597
ensdb_102	PAK3	p21 (RAC1) activated kinase 3	protein_coding	5063	NA	283077	ENSG00000077264	protein_coding	-1.4081	0.619057	25.0484	0.000276165	0.00711833
ensdb_102	IFIH1	interferon induced with helicase C domain 1	LRG_gene	64135	NA	51611	LRG_1235	NA	-1.41116	4.24002	41.9297	2.58269145661104e-05	0.00150879
ensdb_102	ADGRL2	adhesion G protein-coupled receptor L2	protein_coding	23266	NA	686290	ENSG00000117114	protein_coding	-1.41132	2.67024	12.6896	0.00371161	0.0437838
ensdb_102	CCDC3	coiled-coil domain containing 3	protein_coding	83643	Q9BQI4	203028	ENSG00000151468	protein_coding	-1.41182	1.05349	15.6066	0.00180489	0.0267795
ensdb_102	GALNTL6	polypeptide N-acetylgalactosaminyltransferase like 6	protein_coding	442117	D6RCP4	1229306	ENSG00000174473	protein_coding	-1.4277	-0.63275	12.5461	0.0038546	0.0448277
ensdb_102	THRB	thyroid hormone receptor beta	protein_coding	7068	A0A024R2I8	378604	ENSG00000151090	protein_coding	-1.42857	2.62551	18.7627	0.000901809	0.0166399
ensdb_102	CDK6	cyclin dependent kinase 6	protein_coding	1021	Q00534	231653	ENSG00000105810	protein_coding	-1.42933	2.79587	43.7035	2.10737692758971e-05	0.00130373
ensdb_102	CDK6	cyclin dependent kinase 6	LRG_gene	1021	NA	231707	LRG_991	NA	-1.42933	2.79587	43.7035	2.10737692758971e-05	0.00130373
ensdb_102	AL035106.1	novel transcript, antisense to PREX1	lncRNA	NA	NA	2047	ENSG00000286159	long_non_coding	-1.42991	4.10215	99.192	2.78531412482092e-07	8.42850781511819e-05
ensdb_102	RGS16	regulator of G protein signaling 16	protein_coding	6004	O15492	5767	ENSG00000143333	protein_coding	-1.43083	2.75084	45.4402	1.73775013916441e-05	0.00114245
ensdb_102	ID2-AS1	ID2 antisense RNA 1	lncRNA	NA	NA	15229	ENSG00000235092	long_non_coding	-1.43127	0.653373	49.8422	1.09317534528196e-05	0.000858489
ensdb_102	RORB	RAR related orphan receptor B	protein_coding	6096	Q58EY0	195843	ENSG00000198963	protein_coding	-1.43406	-0.140188	19.4953	0.000775949	0.0149384
ensdb_102	LRRN1	leucine rich repeat neuronal 1	protein_coding	57633	Q6UXK5	50404	ENSG00000175928	protein_coding	-1.44521	1.60364	53.2678	7.79555966844062e-06	0.000678614
ensdb_102	IER3-AS1	IER3 antisense RNA 1	lncRNA	NA	NA	664	ENSG00000272273	long_non_coding	-1.44931	4.43556	33.4422	7.5914287595899e-05	0.0029856
ensdb_102	GDF15	growth differentiation factor 15	protein_coding	9518	NA	14446	ENSG00000130513	protein_coding	-1.44931	3.29139	16.1506	0.00159217	0.0248343
ensdb_102	TRIM16L	tripartite motif containing 16 like	protein_coding	147166	NA	38121	ENSG00000108448	protein_coding	-1.45007	5.50718	71.5385	1.66233620452421e-06	0.00025399
ensdb_102	LIN7A	lin-7 homolog A, crumbs cell polarity complex component	protein_coding	8825	O14910	145406	ENSG00000111052	protein_coding	-1.45432	2.66024	16.6594	0.00141924	0.0228992
ensdb_102	FZD4	frizzled class receptor 4	protein_coding	8322	Q9ULV1	9717	ENSG00000174804	protein_coding	-1.4547	3.8099	20.8505	0.000593127	0.0122084
ensdb_102	FAM107B	family with sequence similarity 107 member B	protein_coding	83641	Q9H098	256341	ENSG00000065809	protein_coding	-1.45608	5.24951	70.1708	1.84313775242453e-06	0.000265819
ensdb_102	LINC01671	long intergenic non-protein coding RNA 1671	lncRNA	101928233	NA	15779	ENSG00000225431	long_non_coding	-1.46008	1.46583	19.4264	0.000786877	0.0150828
ensdb_102	GPR162	G protein-coupled receptor 162	protein_coding	27239	NA	8349	ENSG00000250510	protein_coding	-1.46541	-0.913688	15.3608	0.00191177	0.0277553
ensdb_102	MALRD1	MAM and LDL receptor class A domain containing 1	protein_coding	340895	Q5VYJ5	741601	ENSG00000204740	protein_coding	-1.46746	2.89268	17.4867	0.00118258	0.0202371
ensdb_102	AC104083.1	novel transcript, overlapping GUCY1A3	lncRNA	NA	NA	2615	ENSG00000260244	long_non_coding	-1.46796	-0.53156	12.1043	0.00433711	0.0485863
ensdb_102	PREX1	phosphatidylinositol-3,4,5-trisphosphate dependent Rac exchange factor 1	protein_coding	57580	H0YDZ4	203748	ENSG00000124126	protein_coding	-1.47096	7.94294	177.638	9.98739621927586e-09	1.15769691754385e-05
ensdb_102	THSD4	thrombospondin type 1 domain containing 4	protein_coding	79875	Q6ZMP0	686432	ENSG00000187720	protein_coding	-1.47156	4.33584	138.526	4.21180735746483e-08	2.39518580630223e-05
ensdb_102	DENND5B	DENN domain containing 5B	protein_coding	160518	Q6ZUT9	208911	ENSG00000170456	protein_coding	-1.47371	2.57164	22.7077	0.000417971	0.00943175
ensdb_102	SRPX	sushi repeat containing protein X-linked	protein_coding	8406	P78539	71589	ENSG00000101955	protein_coding	-1.47549	-0.107764	18.1845	0.00101813	0.0180988
ensdb_102	ACKR3	atypical chemokine receptor 3	protein_coding	57007	A0A140T9K6	14568	ENSG00000144476	protein_coding	-1.48265	4.9081	58.8838	4.64734234411394e-06	0.000487396
ensdb_102	TGIF2	TGFB induced factor homeobox 2	protein_coding	60436	Q9GZN2	20463	ENSG00000118707	protein_coding	-1.48315	5.83186	55.6608	6.2204901612504e-06	0.00059105
ensdb_102	ADAMTS9	ADAM metallopeptidase with thrombospondin type 1 motif 9	protein_coding	56999	Q9P2N4	172347	ENSG00000163638	protein_coding	-1.48338	1.63932	25.0621	0.00027552	0.00711377
ensdb_102	AC011731.1	novel transcript, antisense to CABLES1	lncRNA	NA	NA	3191	ENSG00000266495	long_non_coding	-1.48351	2.4538	34.2603	6.78350605029717e-05	0.00276667
ensdb_102	Z98884.1	novel transcript	lncRNA	NA	NA	17101	ENSG00000236266	long_non_coding	-1.48957	-0.238973	24.3259	0.000312922	0.00770033
ensdb_102	ANXA3	annexin A3	protein_coding	306	P12429	58705	ENSG00000138772	protein_coding	-1.49466	2.79394	29.7234	0.000130144	0.00432951
ensdb_102	RND1	Rho family GTPase 1	protein_coding	27289	H0YHG7	8726	ENSG00000172602	protein_coding	-1.49842	1.67011	22.2764	0.000452559	0.00998712
ensdb_102	NRG3	neuregulin 3	protein_coding	10718	P56975	1111986	ENSG00000185737	protein_coding	-1.50425	0.68216	19.0567	0.000848645	0.0159748
ensdb_102	ETNPPL	ethanolamine-phosphate phospho-lyase	protein_coding	64850	Q8TBG4	21007	ENSG00000164089	protein_coding	-1.51423	-1.27129	14.2883	0.00247358	0.0333892
ensdb_102	INHA	inhibin subunit alpha	protein_coding	3623	NA	6550	ENSG00000123999	protein_coding	-1.51792	3.0507	18.5999	0.000932927	0.0169283
ensdb_102	ACACB	acetyl-CoA carboxylase beta	protein_coding	32	O00763	151632	ENSG00000076555	protein_coding	-1.51882	5.16274	36.1377	5.27929745907474e-05	0.00234667
ensdb_102	TFF1	trefoil factor 1	protein_coding	7031	P04155	4254	ENSG00000160182	protein_coding	-1.51916	8.56335	131.857	5.58653359590853e-08	3.0009223394217e-05
ensdb_102	PRAG1	PEAK1 related, kinase-activating pseudokinase 1	protein_coding	157285	Q86YV5	68704	ENSG00000275342	protein_coding	-1.52428	3.8168	76.7839	1.13595163315399e-06	0.000213831
ensdb_102	AC007342.8	novel transcript	TEC	NA	NA	678	ENSG00000279741	NA	-1.52749	-0.521956	18.9648	0.000864863	0.0161971
ensdb_102	CRACD	capping protein inhibiting regulator of actin dynamics	protein_coding	57482	A0A0D9SFJ2	279553	ENSG00000109265	protein_coding	-1.53137	2.14846	20.0427	0.000695155	0.0137557
ensdb_102	AC068234.1	novel protein	protein_coding	NA	H3BM21	90396	ENSG00000259753	protein_coding	-1.53284	-1.15862	18.5362	0.000945438	0.0171024
ensdb_102	PIP5K1B	phosphatidylinositol-4-phosphate 5-kinase type 1 beta	protein_coding	8395	O14986	303937	ENSG00000107242	protein_coding	-1.53905	1.28237	21.0035	0.000575831	0.011953
ensdb_102	RHCG	Rh family C glycoprotein	protein_coding	51458	H0YMF8	25192	ENSG00000140519	protein_coding	-1.54275	-0.754969	13.0755	0.00335674	0.0408447
ensdb_102	AC044784.1	novel transcript	lncRNA	NA	NA	3344	ENSG00000223808	long_non_coding	-1.54314	3.32638	22.3242	0.000448572	0.00991902
ensdb_102	NR1D2	nuclear receptor subfamily 1 group D member 2	protein_coding	9975	F1D8P2	35332	ENSG00000174738	protein_coding	-1.54324	4.63204	70.0604	1.85870273980723e-06	0.000265819
ensdb_102	SUSD3	sushi domain containing 3	protein_coding	203328	Q96L08	26446	ENSG00000157303	protein_coding	-1.54355	4.85273	54.137	7.17512221605683e-06	0.000652527
ensdb_102	SYNDIG1	synapse differentiation inducing 1	protein_coding	79953	Q9H7V2	196988	ENSG00000101463	protein_coding	-1.54503	0.0691568	18.6024	0.000932447	0.0169283
ensdb_102	MGAT4A	alpha-1,3-mannosyl-glycoprotein 4-beta-N-acetylglucosaminyltransferase A	protein_coding	11320	Q9UM21	112027	ENSG00000071073	protein_coding	-1.54712	3.4689	61.6199	3.66606710863207e-06	0.000424955
ensdb_102	P2RX4	purinergic receptor P2X 4	protein_coding	5025	Q99571	24246	ENSG00000135124	protein_coding	-1.54873	5.21416	72.2604	1.57525787899315e-06	0.000251402
ensdb_102	GPR161	G protein-coupled receptor 161	protein_coding	23432	Q8N6U8	58125	ENSG00000143147	protein_coding	-1.55127	-0.669569	12.653	0.00374748	0.0440889
ensdb_102	PRKG1-AS1	PRKG1 antisense RNA 1	lncRNA	NA	NA	84110	ENSG00000236671	long_non_coding	-1.55226	2.2795	14.6772	0.00225004	0.0311666
ensdb_102	ZNF385D	zinc finger protein 385D	protein_coding	79750	Q9H6B1	961104	ENSG00000151789	protein_coding	-1.56053	0.556335	15.1908	0.00198999	0.0284225
ensdb_102	HS6ST3	heparan sulfate 6-O-sulfotransferase 3	protein_coding	266722	Q8IZP7	748724	ENSG00000185352	protein_coding	-1.56332	2.32956	22.9925	0.000396816	0.00906134
ensdb_102	CRISPLD1	cysteine rich secretory protein LCCL domain containing 1	protein_coding	83690	Q9H336	50054	ENSG00000121005	protein_coding	-1.56708	1.30645	71.8754	1.62102514557114e-06	0.000251431
ensdb_102	B3GALNT1	beta-1,3-N-acetylgalactosaminyltransferase 1 (globoside blood group)	protein_coding	8706	O75752	21529	ENSG00000169255	protein_coding	-1.57271	5.31554	105.081	2.01831326134069e-07	7.00596137284799e-05
ensdb_102	SATB1-AS1	SATB1 antisense RNA 1	lncRNA	NA	NA	475378	ENSG00000228956	long_non_coding	-1.57727	-1.23224	13.108	0.00332863	0.0406599
ensdb_102	PER3	period circadian regulator 3	protein_coding	8863	Q8TAR6	60858	ENSG00000049246	protein_coding	-1.57851	3.25293	56.6222	5.69414056306364e-06	0.000552457
ensdb_102	DRAIC	downregulated RNA in cancer, inhibitor of cell invasion and migration	lncRNA	145837	NA	380200	ENSG00000245750	long_non_coding	-1.5817	-1.16206	13.1296	0.0033102	0.0404796
ensdb_102	KCNJ3	potassium inwardly rectifying channel subfamily J member 3	protein_coding	3760	A0A494C0M7	160500	ENSG00000162989	protein_coding	-1.58204	1.53712	19.8027	0.000729301	0.0141892
ensdb_102	LINC02762	long intergenic non-protein coding RNA 2762	lncRNA	283140	NA	91786	ENSG00000250303	long_non_coding	-1.5858	1.4501	23.7871	0.000344065	0.00823662
ensdb_102	PBX1	PBX homeobox 1	protein_coding	5087	NA	343713	ENSG00000185630	protein_coding	-1.59015	6.27567	32.038	9.25401966755372e-05	0.00344857
ensdb_102	PGM5P2	phosphoglucomutase 5 pseudogene 2	transcribed_unprocessed_pseudogene	595135	NA	67619	ENSG00000277778	pseudogene	-1.5917	-0.0315355	18.1521	0.00102516	0.0181935
ensdb_102	AC010980.1	novel protein, ortholog of Gm2102 (M. musculus)	protein_coding	NA	NA	2967	ENSG00000288658	protein_coding	-1.59911	0.71097	27.659	0.000179394	0.00536215
ensdb_102	AC007342.5	novel transcript	lncRNA	NA	NA	2142	ENSG00000262714	long_non_coding	-1.60073	0.767769	22.5142	0.000433093	0.0096543
ensdb_102	AP002383.2	novel transcript	lncRNA	NA	NA	51470	ENSG00000256469	long_non_coding	-1.60404	2.49766	60.134	4.16532595939891e-06	0.000456404
ensdb_102	LMCD1	LIM and cysteine rich domains 1	protein_coding	29995	Q9NZU5	72862	ENSG00000071282	protein_coding	-1.60543	3.65763	14.5179	0.00233862	0.0320509
ensdb_102	ADAMTS19-AS1	ADAMTS19 antisense RNA 1	lncRNA	103689846	NA	36295	ENSG00000249421	long_non_coding	-1.60544	1.2805	21.1743	0.000557199	0.0116652
ensdb_102	NRCAM	neuronal cell adhesion molecule	protein_coding	4897	NA	309095	ENSG00000091129	protein_coding	-1.61	6.32882	15.2091	0.0019814	0.0284064
ensdb_102	CISH	cytokine inducible SH2 containing protein	protein_coding	1154	NA	5286	ENSG00000114737	protein_coding	-1.61559	2.92317	31.1565	0.000105141	0.00374697
ensdb_102	RASSF2	Ras association domain family member 2	protein_coding	9770	NA	43586	ENSG00000101265	protein_coding	-1.6171	1.00298	15.8112	0.00172121	0.0259466
ensdb_102	PROS1	protein S	protein_coding	5627	A0A0S2Z4K3	106953	ENSG00000184500	protein_coding	-1.61732	0.249451	25.525	0.000254665	0.00678203
ensdb_102	FAM171B	family with sequence similarity 171 member B	protein_coding	165215	Q6P995	71900	ENSG00000144369	protein_coding	-1.61881	2.46983	46.8472	1.49277650560993e-05	0.00104041
ensdb_102	TENT5A	terminal nucleotidyltransferase 5A	protein_coding	55603	H0Y5Y3	261336	ENSG00000112773	protein_coding	-1.62071	3.26583	21.4397	0.000529633	0.0112593
ensdb_102	STOX1	storkhead box 1	protein_coding	219736	Q6ZVD7	67902	ENSG00000165730	protein_coding	-1.6249	1.31817	52.3724	8.50085181248641e-06	0.000717329
ensdb_102	MYB	MYB proto-oncogene, transcription factor	protein_coding	4602	P10242	37866	ENSG00000118513	protein_coding	-1.62685	4.41202	13.6298	0.00291392	0.0373334
ensdb_102	EVA1C	eva-1 homolog C	protein_coding	59271	NA	103392	ENSG00000166979	protein_coding	-1.628	0.460703	26.0066	0.000234889	0.00637092
ensdb_102	ESR1	estrogen receptor 1	protein_coding	2099	NA	472929	ENSG00000091831	protein_coding	-1.63368	6.58445	29.7138	0.000130334	0.00432951
ensdb_102	STON1-GTF2A1L	STON1-GTF2A1L readthrough	protein_coding	286749	Q53S48	246593	ENSG00000068781	protein_coding	-1.63472	0.223502	19.176	0.000828117	0.0156957
ensdb_102	ESR1	estrogen receptor 1	LRG_gene	2099	NA	295596	LRG_992	NA	-1.63741	6.55663	30.3346	0.000118719	0.00404164
ensdb_102	PROS1	protein S	LRG_gene	5627	NA	101054	LRG_572	NA	-1.63986	0.244821	28.1404	0.000166208	0.00512683
ensdb_102	AC243964.3	novel transcript, antisense to CEACAM16, CEACAM19, PVR & IGSF23	lncRNA	NA	NA	93645	ENSG00000266903	long_non_coding	-1.65044	-0.869741	20.1444	0.000681239	0.0135534
ensdb_102	IRF1-AS1	IRF1 antisense RNA 1	lncRNA	NA	NA	78067	ENSG00000197536	long_non_coding	-1.65305	1.25946	40.4793	3.06565018072166e-05	0.00163482
ensdb_102	BCL2	BCL2 apoptosis regulator	protein_coding	596	NA	196783	ENSG00000171791	protein_coding	-1.65624	5.76287	19.8323	0.000724986	0.0141302
ensdb_102	DKK1	dickkopf WNT signaling pathway inhibitor 1	protein_coding	22943	I1W660	3762	ENSG00000107984	protein_coding	-1.6613	5.17679	15.7834	0.0017323	0.0260247
ensdb_102	FLT3	fms related receptor tyrosine kinase 3	protein_coding	2322	P36888	97319	ENSG00000122025	protein_coding	-1.66461	-0.940793	12.8117	0.00359479	0.0427955
ensdb_102	FLT3	fms related receptor tyrosine kinase 3	LRG_gene	2322	NA	97319	LRG_457	NA	-1.66461	-0.940793	12.8117	0.00359479	0.0427955
ensdb_102	PTGER4	prostaglandin E receptor 4	protein_coding	5734	P35408	13821	ENSG00000171522	protein_coding	-1.66617	0.949041	23.1273	0.000387235	0.00894373
ensdb_102	AMOTL1	angiomotin like 1	protein_coding	154810	F8WDH4	170318	ENSG00000166025	protein_coding	-1.66622	6.33167	72.7474	1.51949955181889e-06	0.00024924
ensdb_102	RAB37	RAB37, member RAS oncogene family	protein_coding	326624	A8MSP2	76758	ENSG00000172794	protein_coding	-1.66804	0.355538	11.9583	0.00451181	0.04981
ensdb_102	AC114812.2	novel transcript	lncRNA	NA	NA	15266	ENSG00000224814	long_non_coding	-1.67001	3.31835	31.4834	0.000100248	0.00363488
ensdb_102	RAB27B	RAB27B, member RAS oncogene family	protein_coding	5874	K7ES41	177657	ENSG00000041353	protein_coding	-1.67602	3.3044	37.8733	4.22380170039037e-05	0.00200596
ensdb_102	RASSF8	Ras association domain family member 8	protein_coding	11228	Q8NHQ8	120864	ENSG00000123094	protein_coding	-1.68772	4.49483	42.7295	2.35443651198963e-05	0.00140908
ensdb_102	MECOM	MDS1 and EVI1 complex locus	protein_coding	2122	Q03112	580277	ENSG00000085276	protein_coding	-1.68917	1.98254	19.4792	0.000778479	0.0149628
ensdb_102	AC017104.1	novel transcript	lncRNA	NA	NA	6016	ENSG00000224376	long_non_coding	-1.69251	-1.28235	12.3396	0.00407183	0.0467316
ensdb_102	RUNDC3B	RUN domain containing 3B	protein_coding	154661	NA	204749	ENSG00000105784	protein_coding	-1.7094	0.514916	22.3153	0.000449312	0.00992542
ensdb_102	STON1	stonin 1	protein_coding	11037	NA	69131	ENSG00000243244	protein_coding	-1.71985	1.0376	26.2198	0.000226711	0.00622907
ensdb_102	UGT1A6	UDP glucuronosyltransferase family 1 member A6	protein_coding	54578	P19224	81694	ENSG00000167165	protein_coding	-1.72048	6.66008	33.6999	7.32544560958514e-05	0.00290695
ensdb_102	UGT1A1	UDP glucuronosyltransferase family 1 member A1	protein_coding	54658	Q5DT03	13031	ENSG00000241635	protein_coding	-1.72819	6.42694	34.4604	6.60145187929596e-05	0.00272777
ensdb_102	UGT1A10	UDP glucuronosyltransferase family 1 member A10	protein_coding	54575	Q5DT02	136852	ENSG00000242515	protein_coding	-1.73018	6.41543	34.6783	6.40955771203573e-05	0.00267864
ensdb_102	HIVEP3	HIVEP zinc finger 3	protein_coding	59269	Q5T1R4	529561	ENSG00000127124	protein_coding	-1.7303	2.56607	55.0742	6.56938843061149e-06	0.000615677
ensdb_102	NXPH3	neurexophilin 3	protein_coding	11248	O95157	7957	ENSG00000182575	protein_coding	-1.73192	1.48896	49.8228	1.09533018018828e-05	0.000858489
ensdb_102	GPR158	G protein-coupled receptor 158	protein_coding	57512	A0A3B3IUC3	427428	ENSG00000151025	protein_coding	-1.73275	2.28664	48.3006	1.28080995339317e-05	0.000965463
ensdb_102	PARP8	poly(ADP-ribose) polymerase family member 8	protein_coding	79668	NA	180621	ENSG00000151883	protein_coding	-1.7357	2.04634	19.6811	0.000747356	0.0144765
ensdb_102	GPAT3	glycerol-3-phosphate acyltransferase 3	protein_coding	84803	NA	69962	ENSG00000138678	protein_coding	-1.73578	2.95571	34.5872	6.48899245905792e-05	0.00269648
ensdb_102	LINC01508	long intergenic non-protein coding RNA 1508	lncRNA	101927873	NA	132682	ENSG00000231107	long_non_coding	-1.73656	0.596152	19.8615	0.000720769	0.0140604
ensdb_102	GFRA1	GDNF family receptor alpha 1	protein_coding	2674	P56159	216360	ENSG00000151892	protein_coding	-1.7396	7.36678	34.4336	6.62546996279041e-05	0.00273257
ensdb_102	UGT1A4	UDP glucuronosyltransferase family 1 member A4	protein_coding	54657	P22310	54565	ENSG00000244474	protein_coding	-1.74046	6.39012	34.9023	6.21903585742912e-05	0.00265957
ensdb_102	UTS2	urotensin 2	protein_coding	10911	Q5H8X8	10430	ENSG00000049247	protein_coding	-1.7418	0.541463	21.6335	0.00051051	0.0109692
ensdb_102	UGT1A3	UDP glucuronosyltransferase family 1 member A3	protein_coding	54659	Q5DT01	44192	ENSG00000243135	protein_coding	-1.74243	6.37385	34.6812	6.40699909897561e-05	0.00267864
ensdb_102	UGT1A8	UDP glucuronosyltransferase family 1 member A8	protein_coding	54576	Q5DSZ6	155666	ENSG00000242366	protein_coding	-1.74458	6.36768	34.688	6.4011198409379e-05	0.00267864
ensdb_102	UGT1A9	UDP glucuronosyltransferase family 1 member A9	protein_coding	54600	Q5DSZ5	101403	ENSG00000241119	protein_coding	-1.74458	6.36765	34.6871	6.40191760466791e-05	0.00267864
ensdb_102	UGT1A5	UDP glucuronosyltransferase family 1 member A5	protein_coding	54579	Q5DSZ9	60308	ENSG00000240224	protein_coding	-1.74551	6.36828	34.7243	6.36990708802513e-05	0.00267864
ensdb_102	UGT1A1	UDP glucuronosyltransferase family 1 member A1	LRG_gene	54658	NA	13027	LRG_733	NA	-1.74569	6.36981	34.6346	6.44747360668769e-05	0.00268429
ensdb_102	UGT1A7	UDP glucuronosyltransferase family 1 member A7	protein_coding	54577	Q5DSZ7	91362	ENSG00000244122	protein_coding	-1.75383	6.49747	34.6804	6.4077644312652e-05	0.00267864
ensdb_102	TPTE2P2	transmembrane phosphoinositide 3-phosphatase and tensin homolog 2 pseudogene 2	transcribed_unprocessed_pseudogene	NA	NA	114934	ENSG00000272281	pseudogene	-1.75552	-0.879169	19.8174	0.000727157	0.0141599
ensdb_102	CXXC4-AS1	CXXC4 antisense RNA 1	lncRNA	101929468	NA	243698	ENSG00000245384	long_non_coding	-1.75614	-0.769997	12.7802	0.00362451	0.043033
ensdb_102	DCLK1	doublecortin like kinase 1	protein_coding	9201	O15075	362731	ENSG00000133083	protein_coding	-1.76685	0.52918	23.1424	0.00038618	0.00893406
ensdb_102	SLC16A2	solute carrier family 16 member 2	protein_coding	6567	P36021	112425	ENSG00000147100	protein_coding	-1.77102	0.307443	32.7152	8.40444090125711e-05	0.00322473
ensdb_102	PRRT1B	proline rich transmembrane protein 1B	protein_coding	642515	A0A1B0GWB2	13107	ENSG00000283526	protein_coding	-1.77538	-1.09496	18.0532	0.00104694	0.0184906
ensdb_102	AC008591.1	novel transcript	lncRNA	NA	NA	405557	ENSG00000251680	long_non_coding	-1.78185	2.15391	28.225	0.000164007	0.00507317
ensdb_102	MB21D2	Mab-21 domain containing 2	protein_coding	151963	Q8IYB1	121042	ENSG00000180611	protein_coding	-1.78475	4.55922	23.4601	0.000364717	0.00859617
ensdb_102	NLRC5	NLR family CARD domain containing 5	protein_coding	84166	Q86WI3	94047	ENSG00000140853	protein_coding	-1.79448	-0.849793	12.5811	0.00381918	0.0445698
ensdb_102	AC098848.1	novel transcript, antisense to RAB27B	lncRNA	NA	NA	12218	ENSG00000267112	long_non_coding	-1.79739	0.752442	35.3891	5.82725585007294e-05	0.0025214
ensdb_102	ARMT1	acidic residue methyltransferase 1	protein_coding	79624	Q9H993	17844	ENSG00000146476	protein_coding	-1.80584	6.4518	36.1296	5.28490739863041e-05	0.00234667
ensdb_102	SHISA9	shisa family member 9	protein_coding	729993	B4DS77	338819	ENSG00000237515	protein_coding	-1.81463	2.77028	12.1574	0.00427555	0.0481907
ensdb_102	PMP22	peripheral myelin protein 22	protein_coding	5376	Q6FH25	42520	ENSG00000109099	protein_coding	-1.82873	2.67272	73.3066	1.45827637433977e-06	0.00024605
ensdb_102	ABCG2	ATP binding cassette subfamily G member 2 (Junior blood group)	protein_coding	9429	A1LUE4	141479	ENSG00000118777	protein_coding	-1.83001	6.37667	69.9158	1.87933064200892e-06	0.000267035
ensdb_102	KCNH1	potassium voltage-gated channel subfamily H member 1	protein_coding	3756	A0A1X7SBS6	457343	ENSG00000143473	protein_coding	-1.83061	-0.379323	21.0436	0.000571396	0.0118945
ensdb_102	PMP22	peripheral myelin protein 22	LRG_gene	5376	NA	35548	LRG_263	NA	-1.8313	2.66527	75.0706	1.28311185919971e-06	0.00022975
ensdb_102	KALRN	kalirin RhoGEF kinase	protein_coding	8997	H7C0I9	646303	ENSG00000160145	protein_coding	-1.83291	2.179	30.1222	0.000122552	0.00414607
ensdb_102	SOCS3	suppressor of cytokine signaling 3	LRG_gene	9021	NA	3303	LRG_619	NA	-1.83695	3.10426	33.8802	7.14579238090863e-05	0.00286278
ensdb_102	SOCS3	suppressor of cytokine signaling 3	protein_coding	9021	Q6FI39	3300	ENSG00000184557	protein_coding	-1.83695	3.10426	33.8802	7.14579238090863e-05	0.00286278
ensdb_102	PKP2	plakophilin 2	protein_coding	5318	Q99959	106023	ENSG00000057294	protein_coding	-1.84599	3.69794	230.165	2.17923147286766e-09	5.99942424480467e-06
ensdb_102	NLRP1	NLR family pyrin domain containing 1	protein_coding	22861	Q9C000	119998	ENSG00000091592	protein_coding	-1.85831	-0.781444	14.5026	0.00234738	0.032131
ensdb_102	AC109361.2	novel transcript	lncRNA	NA	NA	5663	ENSG00000250740	long_non_coding	-1.8692	1.49159	24.3282	0.000312797	0.00770033
ensdb_102	ABCC6	ATP binding cassette subfamily C member 6	protein_coding	368	O95255	73958	ENSG00000091262	protein_coding	-1.86975	0.397381	34.3285	6.72084823261749e-05	0.00275671
ensdb_102	BTN3A1	butyrophilin subfamily 3 member A1	protein_coding	11119	O00481	12972	ENSG00000026950	protein_coding	-1.87178	0.722837	29.6155	0.000132292	0.00437476
ensdb_102	PCDH19	protocadherin 19	protein_coding	57526	A0A1B0GVC8	118630	ENSG00000165194	protein_coding	-1.88158	5.34457	13.7552	0.00282338	0.0364705
ensdb_102	AREG	amphiregulin	protein_coding	374	P15514	9870	ENSG00000109321	protein_coding	-1.8823	3.96171	16.6077	0.00143577	0.0230982
ensdb_102	NR4A3	nuclear receptor subfamily 4 group A member 3	protein_coding	8013	Q92570	45037	ENSG00000119508	protein_coding	-1.88247	-0.652538	38.725	3.79679315692083e-05	0.00188335
ensdb_102	PKP2	plakophilin 2	LRG_gene	5318	NA	106101	LRG_398	NA	-1.88347	3.64032	241.467	1.64061302816513e-09	5.99942424480467e-06
ensdb_102	NPNT	nephronectin	protein_coding	255743	D6RE63	109253	ENSG00000168743	protein_coding	-1.89337	5.20814	98.8059	2.84643903052705e-07	8.42850781511819e-05
ensdb_102	SLC1A2	solute carrier family 1 member 2	protein_coding	6506	P43004	168859	ENSG00000110436	protein_coding	-1.89534	1.46955	16.2946	0.00154085	0.0242571
ensdb_102	PLPPR4	phospholipid phosphatase related 4	protein_coding	9890	Q7Z2D5	45638	ENSG00000117600	protein_coding	-1.9048	-0.913714	15.7528	0.00174463	0.0261563
ensdb_102	SDK2	sidekick cell adhesion molecule 2	protein_coding	54549	Q58EX2	310062	ENSG00000069188	protein_coding	-1.90777	2.61101	82.4503	7.71686377522741e-07	0.000163491
ensdb_102	CXXC4	CXXC finger protein 4	protein_coding	80319	J9JIF5	26594	ENSG00000168772	protein_coding	-1.91116	1.02578	16.9804	0.00132139	0.02173
ensdb_102	ADAMTS19	ADAM metallopeptidase with thrombospondin type 1 motif 19	protein_coding	171019	D6R9M2	278403	ENSG00000145808	protein_coding	-1.91928	5.20462	24.0592	0.00032791	0.00794488
ensdb_102	C14orf132	chromosome 14 open reading frame 132	protein_coding	56967	Q9NPU4	54610	ENSG00000227051	protein_coding	-1.91971	5.88216	59.3114	4.47553069245214e-06	0.000477657
ensdb_102	AL445933.1	novel pseudogene	processed_pseudogene	NA	NA	2242	ENSG00000230638	pseudogene	-1.94241	-1.14069	13.3212	0.0031514	0.0394579
ensdb_102	AC069209.2	novel transcript, antisense to P2RX7	lncRNA	NA	NA	13559	ENSG00000286248	long_non_coding	-1.95227	-0.278029	13.647	0.00290132	0.0371937
ensdb_102	TMEM229B	transmembrane protein 229B	protein_coding	161145	A0A024R699	86656	ENSG00000198133	protein_coding	-1.97917	4.53432	38.4037	3.95170289000235e-05	0.00193498
ensdb_102	RASGRF1	Ras protein specific guanine nucleotide releasing factor 1	protein_coding	5923	Q13972	130875	ENSG00000058335	protein_coding	-1.98177	3.40256	24.294	0.000314674	0.00772241
ensdb_102	DLC1	DLC1 Rho GTPase activating protein	protein_coding	10395	Q96QB1	521250	ENSG00000164741	protein_coding	-1.99812	3.73798	29.9913	0.000124985	0.00419615
ensdb_102	ATRNL1	attractin like 1	protein_coding	26033	A0A087X0X7	855635	ENSG00000107518	protein_coding	-2.00039	5.68767	37.6727	4.33236304469497e-05	0.00203602
ensdb_102	BOC	BOC cell adhesion associated, oncogene regulated	protein_coding	91653	C9J2L7	76457	ENSG00000144857	protein_coding	-2.00729	2.04841	23.1082	0.000388578	0.00895192
ensdb_102	CCDC83	coiled-coil domain containing 83	protein_coding	220047	Q8IWF9	64921	ENSG00000150676	protein_coding	-2.02086	-0.388434	13.9212	0.00270863	0.0355687
ensdb_102	NAALADL2	N-acetylated alpha-linked acidic dipeptidase like 2	protein_coding	254827	NA	1371976	ENSG00000177694	protein_coding	-2.02527	2.19404	55.6511	6.22610073243582e-06	0.00059105
ensdb_102	PGR-AS1	PGR antisense RNA 1	lncRNA	NA	NA	80515	ENSG00000282728	long_non_coding	-2.02805	-0.616363	16.1822	0.00158074	0.0247084
ensdb_102	CLSTN2	calsyntenin 2	protein_coding	64084	Q9H4D0	642213	ENSG00000158258	protein_coding	-2.03143	2.2038	30.4117	0.000117361	0.00401359
ensdb_102	COLGALT2	collagen beta(1-O)galactosyltransferase 2	protein_coding	23127	A0A3B3IT37	107876	ENSG00000198756	protein_coding	-2.03379	0.676308	13.9036	0.00272053	0.035615
ensdb_102	RPRM	reprimo, TP53 dependent G2 arrest mediator homolog	protein_coding	56475	Q9NS64	1425	ENSG00000177519	protein_coding	-2.07444	-0.0816577	26.0476	0.000233292	0.00635107
ensdb_102	SLITRK6	SLIT and NTRK like family member 6	protein_coding	84189	Q9H5Y7	13894	ENSG00000184564	protein_coding	-2.07529	3.79802	20.5871	0.000624353	0.0126735
ensdb_102	LRATD1	LRAT domain containing 1	protein_coding	151354	Q96KN4	18115	ENSG00000162981	protein_coding	-2.08355	2.47408	66.0164	2.54988210819909e-06	0.000335771
ensdb_102	AL137003.1	novel transcript	lncRNA	NA	NA	2538	ENSG00000272341	long_non_coding	-2.08504	-0.732861	15.8325	0.00171275	0.0258544
ensdb_102	PSMB9	proteasome 20S subunit beta 9	protein_coding	5698	A2ACR1	15716	ENSG00000240065	protein_coding	-2.09944	0.307945	40.0136	3.2424069793384e-05	0.0016922
ensdb_102	AC005220.1	novel transcript	lncRNA	NA	NA	2349	ENSG00000236352	long_non_coding	-2.13569	-1.07743	13.5532	0.00297082	0.037903
ensdb_102	ZDHHC22	zinc finger DHHC-type palmitoyltransferase 22	protein_coding	283576	Q8N966	11465	ENSG00000177108	protein_coding	-2.13571	-1.24347	14.4002	0.00240671	0.0327598
ensdb_102	CDH13	cadherin 13	protein_coding	1012	P55290	1173676	ENSG00000140945	protein_coding	-2.13578	0.587287	16.3776	0.00151212	0.0239246
ensdb_102	AC009119.1	novel transcript, antisense to CDH13	lncRNA	102724163	NA	17868	ENSG00000260228	long_non_coding	-2.17009	1.66743	15.9983	0.00164863	0.0252675
ensdb_102	GATA4	GATA binding protein 4	protein_coding	2626	B3KUF4	83044	ENSG00000136574	protein_coding	-2.18284	-0.921286	15.1215	0.00202294	0.0287812
ensdb_102	ACOX2	acyl-CoA oxidase 2	protein_coding	8309	NA	32148	ENSG00000168306	protein_coding	-2.20178	-1.88007	17.8411	0.00109548	0.0191179
ensdb_102	CCDC170	coiled-coil domain containing 170	protein_coding	80129	Q8IYT3	127177	ENSG00000120262	protein_coding	-2.21845	4.2173	16.6717	0.00141533	0.0228695
ensdb_102	PLAC8	placenta associated 8	protein_coding	51316	X2BQ60	47028	ENSG00000145287	protein_coding	-2.2254	0.414542	55.5922	6.2601535913052e-06	0.000591732
ensdb_102	PCED1B	PC-esterase domain containing 1B	protein_coding	91523	A0A024R115	157060	ENSG00000179715	protein_coding	-2.23342	1.43359	34.0174	7.01247130657216e-05	0.00283037
ensdb_102	FAM102B	family with sequence similarity 102 member B	protein_coding	284611	Q5T8I3	84812	ENSG00000162636	protein_coding	-2.23446	7.47006	35.2074	5.97003697279203e-05	0.00256805
ensdb_102	AL359715.3	novel transcript	lncRNA	NA	NA	1436	ENSG00000272129	long_non_coding	-2.24569	-1.21818	22.0167	0.000474997	0.010368
ensdb_102	ERBB4	erb-b2 receptor tyrosine kinase 4	protein_coding	2066	Q15303	1163125	ENSG00000178568	protein_coding	-2.25281	0.184834	15.7261	0.00175545	0.0262471
ensdb_102	PKIA	cAMP-dependent protein kinase inhibitor alpha	protein_coding	5569	A0A024R7Y9	88928	ENSG00000171033	protein_coding	-2.25451	2.48004	35.414	5.80792692822936e-05	0.00251799
ensdb_102	TRGC2	T cell receptor gamma constant 2	TR_C_gene	NA	A0A5H1ZRR0	9993	ENSG00000227191	protein_coding	-2.30883	1.12249	47.8958	1.33610630136242e-05	0.000971168
ensdb_102	AL138889.1	novel transcript	lncRNA	NA	NA	36305	ENSG00000233183	long_non_coding	-2.31854	-1.36013	26.3035	0.00022359	0.00618231
ensdb_102	FREM2	FRAS1 related extracellular matrix 2	protein_coding	341640	Q5SZK8	200055	ENSG00000150893	protein_coding	-2.34138	6.24979	41.6834	2.65810548551194e-05	0.00152467
ensdb_102	TNFRSF11B	TNF receptor superfamily member 11b	protein_coding	4982	O00300	28329	ENSG00000164761	protein_coding	-2.35283	-0.229583	26.1283	0.000230177	0.0062896
ensdb_102	AC061992.2	novel transcript	lncRNA	101928674	NA	13459	ENSG00000266970	long_non_coding	-2.36712	-0.792696	16.6532	0.00142119	0.0229138
ensdb_102	BCAS1	brain enriched myelin associated protein 1	protein_coding	8537	H0Y542	133818	ENSG00000064787	protein_coding	-2.38846	6.1023	112.788	1.35600850952329e-07	5.6111649721725e-05
ensdb_102	ITGA2	integrin subunit alpha 2	protein_coding	3673	P17301	105440	ENSG00000164171	protein_coding	-2.3955	4.88959	17.3552	0.00121692	0.0206323
ensdb_102	SLC2A3	solute carrier family 2 member 3	protein_coding	6515	P11169	16958	ENSG00000059804	protein_coding	-2.39906	-0.362521	12.8688	0.00354161	0.0423915
ensdb_102	TIMP3	TIMP metallopeptidase inhibitor 3	protein_coding	7078	P35625	61337	ENSG00000100234	protein_coding	-2.41559	3.92997	56.8968	5.55343827699565e-06	0.000543595
ensdb_102	APOL4	apolipoprotein L4	protein_coding	80832	NA	15717	ENSG00000100336	protein_coding	-2.4293	-1.60402	14.2566	0.00249286	0.0335182
ensdb_102	RNF128	ring finger protein 128	protein_coding	79589	Q5JSK4	103223	ENSG00000133135	protein_coding	-2.42959	-1.48125	13.9139	0.00271357	0.0355948
ensdb_102	TRGC1	T cell receptor gamma constant 1	TR_C_gene	445347	A0A5H1ZRQ6	7800	ENSG00000211689	protein_coding	-2.44512	4.77239	39.8124	3.322426107332e-05	0.00172986
ensdb_102	SLC5A8	solute carrier family 5 member 8	protein_coding	160728	Q8N695	54746	ENSG00000256870	protein_coding	-2.44622	4.38137	12.8419	0.00356658	0.0425978
ensdb_102	CPLX2	complexin 2	protein_coding	10814	Q6PUV4	87712	ENSG00000145920	protein_coding	-2.44869	-1.11874	13.8894	0.00273021	0.0356644
ensdb_102	P2RX7	purinergic receptor P2X 7	protein_coding	5027	F5H237	55214	ENSG00000089041	protein_coding	-2.47093	1.34794	46.1297	1.61228790003655e-05	0.0010859
ensdb_102	KCNH7	potassium voltage-gated channel subfamily H member 7	protein_coding	90134	Q9NS40	467361	ENSG00000184611	protein_coding	-2.47109	0.898577	43.0571	2.26774848802284e-05	0.00137211
ensdb_102	TLR3	toll like receptor 3	LRG_gene	7098	NA	15944	LRG_117	NA	-2.48134	-1.14077	44.4406	1.94032116232348e-05	0.00125097
ensdb_102	DIRAS2	DIRAS family GTPase 2	protein_coding	54769	Q96HU8	33031	ENSG00000165023	protein_coding	-2.4921	-1.01343	12.3251	0.0040877	0.0468894
ensdb_102	TRGJP	T cell receptor gamma joining P	TR_J_gene	NA	A0A0C4DH63	61	ENSG00000211691	protein_coding	-2.49392	0.722665	51.5137	9.24779912239116e-06	0.000762822
ensdb_102	F7	coagulation factor VII	protein_coding	2155	P08709	14898	ENSG00000057593	protein_coding	-2.52405	2.44571	15.0617	0.00205189	0.029108
ensdb_102	F7	coagulation factor VII	LRG_gene	2155	NA	14894	LRG_554	NA	-2.52937	2.42191	15.1965	0.00198731	0.0284225
ensdb_102	CT62	cancer/testis associated 62	lncRNA	NA	NA	5251	ENSG00000225362	long_non_coding	-2.53656	-0.748325	47.0847	1.45549450737923e-05	0.00102679
ensdb_102	PGR	progesterone receptor	protein_coding	5241	P06401	100190	ENSG00000082175	protein_coding	-2.56844	2.75102	103.061	2.24994001690599e-07	7.50798165641477e-05
ensdb_102	SNAP25	synaptosome associated protein 25	protein_coding	6616	P60880	88589	ENSG00000132639	protein_coding	-2.5824	0.991072	29.2813	0.000139211	0.0045557
ensdb_102	BAMBI	BMP and activin membrane bound inhibitor	protein_coding	25805	Q13145	5423	ENSG00000095739	protein_coding	-2.58318	5.91864	79.334	9.51682563685831e-07	0.000192292
ensdb_102	GPR68	G protein-coupled receptor 68	protein_coding	8111	Q15743	21394	ENSG00000119714	protein_coding	-2.5914	1.75874	43.1731	2.23794863095666e-05	0.00136156
ensdb_102	TLR3	toll like receptor 3	protein_coding	7098	O15455	18919	ENSG00000164342	protein_coding	-2.61122	-1.00049	59.2762	4.48942248554629e-06	0.000477657
ensdb_102	AC106038.1	novel transcript	lncRNA	NA	NA	24510	ENSG00000246792	long_non_coding	-2.61873	-1.54853	12.2098	0.00421576	0.0478394
ensdb_102	CXCR4	C-X-C motif chemokine receptor 4	LRG_gene	7852	NA	3807	LRG_51	NA	-2.63783	1.42383	25.3962	0.000260277	0.00689813
ensdb_102	CXCR4	C-X-C motif chemokine receptor 4	protein_coding	7852	P61073	3801	ENSG00000121966	protein_coding	-2.64003	1.42964	25.3753	0.000261202	0.00690065
ensdb_102	LINC00494	long intergenic non-protein coding RNA 494	lncRNA	284749	NA	10753	ENSG00000235621	long_non_coding	-2.64895	-0.358357	18.2155	0.00101147	0.0180656
ensdb_102	HMCN1	hemicentin 1	protein_coding	83872	Q96RW7	456559	ENSG00000143341	protein_coding	-2.65941	3.34978	33.5927	7.43476447076705e-05	0.00293447
ensdb_102	PDE4B	phosphodiesterase 4B	protein_coding	5142	X5DNX5	582066	ENSG00000184588	protein_coding	-2.68624	1.37994	22.8803	0.000404999	0.00921164
ensdb_102	ODAM	odontogenic, ameloblast associated	protein_coding	54959	A1E959	8081	ENSG00000109205	protein_coding	-2.69029	0.419948	36.8592	4.80707018167831e-05	0.00218291
ensdb_102	PLEKHH2	pleckstrin homology, MyTH4 and FERM domain containing H2	protein_coding	130271	Q8IVE3	130728	ENSG00000152527	protein_coding	-2.71762	-0.536422	34.7933	6.31091239082772e-05	0.00267864
ensdb_102	COLEC12	collectin subfamily member 12	protein_coding	81035	NA	183986	ENSG00000158270	protein_coding	-2.72546	0.79994	54.7686	6.76013463335622e-06	0.000628208
ensdb_102	DSCAM	DS cell adhesion molecule	protein_coding	1826	O60469	836160	ENSG00000171587	protein_coding	-2.76307	5.95759	25.2109	0.000268607	0.00700364
ensdb_102	CLEC3A	C-type lectin domain family 3 member A	protein_coding	10143	O75596	44247	ENSG00000166509	protein_coding	-2.7669	-0.724963	22.3712	0.000444678	0.00984281
ensdb_102	SCIN	scinderin	protein_coding	85477	Q9Y6U3	89606	ENSG00000006747	protein_coding	-2.79615	1.04948	28.869	0.000148333	0.00481131
ensdb_102	DSCAM-AS1	DSCAM antisense RNA 1	lncRNA	100506492	NA	2276	ENSG00000235123	long_non_coding	-2.80674	7.55624	151.145	2.55020820554482e-08	1.94599244506179e-05
ensdb_102	SOX2	SRY-box transcription factor 2	protein_coding	6657	A0A0U3FYV6	2512	ENSG00000181449	protein_coding	-2.81105	-0.697074	33.7949	7.23005653516049e-05	0.00287873
ensdb_102	SOX2	SRY-box transcription factor 2	LRG_gene	6657	NA	2503	LRG_719	NA	-2.81105	-0.697074	33.7949	7.23005653516049e-05	0.00287873
ensdb_102	SPTSSB	serine palmitoyltransferase small subunit B	protein_coding	165679	Q8NFR3	28089	ENSG00000196542	protein_coding	-2.82842	7.39688	63.5691	3.11280263631901e-06	0.000387324
ensdb_102	TMPRSS3	transmembrane serine protease 3	protein_coding	64699	P57727	24205	ENSG00000160183	protein_coding	-2.84578	1.28232	28.6885	0.000152543	0.00487931
ensdb_102	ST8SIA6	ST8 alpha-N-acetyl-neuraminide alpha-2,8-sialyltransferase 6	protein_coding	338596	H0Y405	139175	ENSG00000148488	protein_coding	-2.86979	1.63386	72.4733	1.5505897345318e-06	0.000251104
ensdb_102	TRGV9	T cell receptor gamma variable 9	TR_V_gene	NA	Q99603	1845	ENSG00000211695	protein_coding	-2.89017	1.74964	47.9298	1.33136554337365e-05	0.000971168
ensdb_102	HOXB5	homeobox B5	protein_coding	3215	P09067	2705	ENSG00000120075	protein_coding	-2.92098	-0.194301	16.599	0.00143857	0.0231139
ensdb_102	AL135818.2	novel transcript	lncRNA	NA	NA	705	ENSG00000260810	long_non_coding	-2.94926	-1.26006	20.4404	0.000642575	0.0129243
ensdb_102	MYO16	myosin XVI	protein_coding	23026	Q9Y6X6	611854	ENSG00000041515	protein_coding	-2.95816	-0.482259	60.5324	4.02410510666567e-06	0.000447611
ensdb_102	TENM4	teneurin transmembrane protein 4	protein_coding	26011	Q6N022	788202	ENSG00000149256	protein_coding	-2.98057	1.36196	44.2292	1.98660333057982e-05	0.00125976
ensdb_102	RNA5SP109	RNA, 5S ribosomal pseudogene 109	rRNA_pseudogene	NA	NA	116	ENSG00000212312	NA	-2.98747	-0.533062	21.862	0.000488972	0.010619
ensdb_102	CTTNBP2	cortactin binding protein 2	protein_coding	83992	Q20BG9	163489	ENSG00000077063	protein_coding	-3.03775	-0.90414	22.7498	0.000414759	0.00938239
ensdb_102	AC007106.1	novel transcript	lncRNA	NA	NA	20547	ENSG00000251410	long_non_coding	-3.11339	0.176689	88.6679	5.18185347420494e-07	0.00012141
ensdb_102	WARS2P1	tryptophanyl tRNA synthetase 2 pseudogene 1	processed_pseudogene	NA	NA	537	ENSG00000227209	pseudogene	-3.12757	-1.00174	17.4826	0.00118361	0.020239
ensdb_102	TRIML2	tripartite motif family like 2	protein_coding	205860	Q8N7C3	18331	ENSG00000179046	protein_coding	-3.14277	-0.124916	15.9828	0.00165448	0.0252868
ensdb_102	AMIGO2	adhesion molecule with Ig like domain 2	protein_coding	347902	A0A024R127	4253	ENSG00000139211	protein_coding	-3.18056	3.3525	30.0124	0.00012459	0.00418928
ensdb_102	ST8SIA4	ST8 alpha-N-acetyl-neuraminide alpha-2,8-sialyltransferase 4	protein_coding	7903	Q92187	96350	ENSG00000113532	protein_coding	-3.18796	1.45486	150.629	2.60102927729905e-08	1.94599244506179e-05
ensdb_102	UMODL1	uromodulin like 1	protein_coding	89766	Q5DID0	80495	ENSG00000177398	protein_coding	-3.19693	0.944444	83.7803	7.07130221894998e-07	0.000157311
ensdb_102	AC006033.2	novel transcript	lncRNA	NA	NA	3574	ENSG00000272908	long_non_coding	-3.19786	-1.60628	20.983	0.000578113	0.011989
ensdb_102	TEX14	testis expressed 14, intercellular bridge forming factor	protein_coding	56155	Q8IWB6	135378	ENSG00000121101	protein_coding	-3.22033	3.96577	25.3313	0.000263162	0.00690918
ensdb_102	AC026785.3	novel transcript	lncRNA	NA	NA	8066	ENSG00000249199	long_non_coding	-3.23207	-1.45476	14.2974	0.00246807	0.0333702
ensdb_102	CYP24A1	cytochrome P450 family 24 subfamily A member 1	protein_coding	1591	Q07973	20541	ENSG00000019186	protein_coding	-3.31311	1.36379	39.0742	3.63635115864757e-05	0.00182016
ensdb_102	TNFSF15	TNF superfamily member 15	protein_coding	9966	A0A0U5JA19	21388	ENSG00000181634	protein_coding	-3.38055	-0.965278	25.0645	0.000275406	0.00711377
ensdb_102	KIAA1210	KIAA1210	protein_coding	57481	Q9ULL0	71945	ENSG00000250423	protein_coding	-3.38848	-1.32543	36.3629	5.1263135883511e-05	0.00229597
ensdb_102	LINC01016	long intergenic non-protein coding RNA 1016	lncRNA	100507584	NA	29409	ENSG00000249346	long_non_coding	-3.39186	-0.556266	40.8045	2.94882143145257e-05	0.00159963
ensdb_102	NPAS3	neuronal PAS domain protein 3	protein_coding	64067	F8VS42	869781	ENSG00000151322	protein_coding	-3.39329	-1.47147	16.2305	0.00156344	0.0244902
ensdb_102	PGM5	phosphoglucomutase 5	protein_coding	5239	NA	202754	ENSG00000154330	protein_coding	-3.39793	3.72932	34.5319	6.53775797607387e-05	0.00271163
ensdb_102	ERP27	endoplasmic reticulum protein 27	protein_coding	121506	Q96DN0	24499	ENSG00000139055	protein_coding	-3.41214	-0.596617	47.0604	1.45925700716487e-05	0.00102679
ensdb_102	GEM	GTP binding protein overexpressed in skeletal muscle	protein_coding	2669	A0A024R9F5	13098	ENSG00000164949	protein_coding	-3.43061	0.343703	106.245	1.89752579176046e-07	6.8405321888937e-05
ensdb_102	MPPED2	metallophosphoesterase domain containing 2	protein_coding	744	Q15777	202380	ENSG00000066382	protein_coding	-3.43839	-0.167772	37.2999	4.54279300633519e-05	0.0021019
ensdb_102	ELOVL2	ELOVL fatty acid elongase 2	protein_coding	54898	A0A024QZV3	63547	ENSG00000197977	protein_coding	-3.44701	-0.179203	31.8861	9.45804442952752e-05	0.0035068
ensdb_102	LRP2	LDL receptor related protein 2	protein_coding	4036	P98164	235426	ENSG00000081479	protein_coding	-3.45973	-1.15304	70.7533	1.76347751109736e-06	0.000260663
ensdb_102	U3	Small nucleolar RNA U3	snoRNA	NA	NA	196	ENSG00000212195	short_non_coding	-3.51876	-0.00411533	41.2609	2.79346167434304e-05	0.0015615
ensdb_102	FAM3B	FAM3 metabolism regulating signaling molecule B	protein_coding	54097	NA	53516	ENSG00000183844	protein_coding	-3.53263	0.378282	62.5519	3.38840675794543e-06	0.000401217
ensdb_102	CXCL12	C-X-C motif chemokine ligand 12	protein_coding	6387	P48061	16329	ENSG00000107562	protein_coding	-3.55668	5.44064	57.8315	5.10382430636521e-06	0.000515627
ensdb_102	HOXB2	homeobox B2	protein_coding	3212	NA	4096	ENSG00000173917	protein_coding	-3.60407	-0.813668	27.3053	0.00018986	0.00558141
ensdb_102	VTCN1	V-set domain containing T cell activation inhibitor 1	protein_coding	79679	Q5T2L0	67374	ENSG00000134258	protein_coding	-3.62305	2.99845	28.4879	0.000157387	0.00495184
ensdb_102	AC073508.1	novel keratin (KRT) family pseudogene	unprocessed_pseudogene	NA	NA	2323	ENSG00000224244	pseudogene	-3.87729	-1.61803	41.0021	2.88036850605966e-05	0.00157903
ensdb_102	AC103770.1	novel transcript	lncRNA	NA	NA	52767	ENSG00000254251	long_non_coding	-3.88215	-0.0124323	12.0961	0.00434676	0.0486448
ensdb_102	TMC1	transmembrane channel like 1	protein_coding	117531	NA	316690	ENSG00000165091	protein_coding	-3.96134	-1.55421	41.6947	2.65458851954282e-05	0.00152467
ensdb_102	NECAB1	N-terminal EF-hand calcium binding protein 1	protein_coding	64168	Q8N987	167653	ENSG00000123119	protein_coding	-3.97342	0.119897	11.9564	0.0045142	0.04981
ensdb_102	SLC1A3	solute carrier family 1 member 3	protein_coding	6507	A0A024R050	81980	ENSG00000079215	protein_coding	-4.03577	-2.54724	12.3894	0.00401824	0.0463149
ensdb_102	LINC00458	long intergenic non-protein coding RNA 458	lncRNA	100507428	NA	26537	ENSG00000234787	long_non_coding	-4.11572	-2.35975	26.6703	0.000210489	0.00592036
ensdb_102	ANKRD30A	ankyrin repeat domain 30A	protein_coding	91074	Q5W026	258387	ENSG00000148513	protein_coding	-4.51427	-1.91251	25.643	0.000249645	0.00667254
ensdb_102	CCR1	C-C motif chemokine receptor 1	protein_coding	1230	Q5U003	6603	ENSG00000163823	protein_coding	-4.6596	-0.989729	19.9549	0.000707432	0.0138863
ensdb_102	BHLHE41	basic helix-loop-helix family member e41	protein_coding	79365	A0A024RAV8	5008	ENSG00000123095	protein_coding	-5.89329	-2.86802	14.3802	0.00327952	0.0402162
ensdb_102	SLC4A10	solute carrier family 4 member 10	protein_coding	57282	NA	560951	ENSG00000144290	protein_coding	-5.99973	-0.503191	53.0389	7.9691296847641e-06	0.000688283

## Sheet: C - Y537S Dex 8h FDR0.05 LogFC1
source	SYMBOL	DESCRIPTION	GENEBIOTYPE	ENTREZID	UNIPROT	LENGTH	GENEID	METABIOTYPE	logFC	logCPM	F	PValue	FDR
ensdb_102	PGC	progastricsin	protein_coding	5225	P20142	17399	ENSG00000096088	protein_coding	10.6785	4.58357	395.124	5.13543e-10	1.02821e-06
ensdb_102	IP6K3	inositol hexakisphosphate kinase 3	protein_coding	117283	Q5TAQ4	25244	ENSG00000161896	protein_coding	9.71923	-0.306498	223.56	1.05714e-07	5.29149e-05
ensdb_102	ZBTB16	zinc finger and BTB domain containing 16	protein_coding	7704	A0A024R3C6	197055	ENSG00000109906	protein_coding	9.46337	2.22016	314.21	1.58156e-10	5.90747e-07
ensdb_102	PHACTR3	phosphatase and actin regulator 3	protein_coding	116154	Q96KR7	270203	ENSG00000087495	protein_coding	9.09243	1.53185	127.241	4.11948e-08	3.02425e-05
ensdb_102	SLC38A4	solute carrier family 38 member 4	protein_coding	55089	A0A024R0X7	67648	ENSG00000139209	protein_coding	9.02211	0.417895	58.1661	9.84192e-06	0.00116155
ensdb_102	OR7A5	olfactory receptor family 7 subfamily A member 5	protein_coding	26659	A0A126GW60	8945	ENSG00000188269	protein_coding	8.99806	1.13864	85.7232	6.37418e-06	0.00085601
ensdb_102	AC007666.1	novel transcript	lncRNA	NA	NA	9036	ENSG00000236754	long_non_coding	8.82587	-0.410919	78.6343	2.30384e-06	0.00042638
ensdb_102	IGHV3-74	immunoglobulin heavy variable 3-74	IG_V_gene	NA	A0A0B4J1X5	690	ENSG00000224650	protein_coding	8.70025	-0.212801	82.6892	7.39876e-06	0.00097575
ensdb_102	STAC2	SH3 and cysteine rich domain 2	protein_coding	342667	D0IN09	15405	ENSG00000141750	protein_coding	8.57077	4.02013	97.9655	1.92512e-07	7.70887e-05
ensdb_102	AL583827.1	Novel transcript	lncRNA	NA	NA	74640	ENSG00000285634	long_non_coding	8.40233	1.20222	40.044	0.00013137	0.00794862
ensdb_102	RP1	RP1 axonemal microtubule associated	protein_coding	6101	NA	362299	ENSG00000104237	protein_coding	8.38338	-1.18031	82.7785	1.78936e-06	0.00035417
ensdb_102	KLK3	kallikrein related peptidase 3	protein_coding	354	M0R1Z7	5850	ENSG00000142515	protein_coding	7.77456	-1.37899	29.2785	0.00041442	0.0182162
ensdb_102	PPP1R16B	protein phosphatase 1 regulatory subunit 16B	protein_coding	26051	Q96T49	117328	ENSG00000101445	protein_coding	7.53973	-1.22111	33.2128	0.00012254	0.00753844
ensdb_102	VRTN	vertebrae development associated	protein_coding	55237	G3V537	56940	ENSG00000133980	protein_coding	7.31842	0.205611	33.6905	0.0001153	0.0072878
ensdb_102	PRR20G	proline rich 20G	protein_coding	100419008	P0DPQ3	4264	ENSG00000239620	protein_coding	7.30493	0.146333	72.5497	3.41398e-06	0.00056533
ensdb_102	GSG1	germ cell associated 1	protein_coding	83445	A0A494C0G6	20152	ENSG00000111305	protein_coding	7.22469	-1.68896	38.6146	0.00015062	0.00866132
ensdb_102	RLN3	relaxin 3	protein_coding	117579	Q8WXF3	3404	ENSG00000171136	protein_coding	7.21361	-1.28177	36.2522	8.41105e-05	0.00570713
ensdb_102	MYOT	myotilin	LRG_gene	9499	NA	19996	LRG_201	NA	7.14	-1.88915	21.0546	0.00128273	0.0419776
ensdb_102	MYOT	myotilin	protein_coding	9499	A0A0C4DFM5	19994	ENSG00000120729	protein_coding	7.14	-1.88915	21.0546	0.00128273	0.0419776
ensdb_102	UNQ6494	uncharacterized LOC100129066	lncRNA	100129066	NA	79946	ENSG00000237372	long_non_coding	7.11573	-1.76251	42.2625	4.2781e-05	0.00347678
ensdb_102	KLK2	kallikrein related peptidase 2	protein_coding	3817	M0R2W5	19000	ENSG00000167751	protein_coding	7.06206	-2.15741	21.3836	0.00121883	0.0403662
ensdb_102	AC106791.1	novel transcript	lncRNA	NA	NA	79615	ENSG00000250159	long_non_coding	6.98018	-1.99481	24.2287	0.00044587	0.0191883
ensdb_102	AC022098.2	novel transcript, antisense to RLN3	lncRNA	NA	NA	703	ENSG00000267670	long_non_coding	6.92759	-1.49203	23.3462	0.00051542	0.0209826
ensdb_102	CXCL13	C-X-C motif chemokine ligand 13	protein_coding	10563	Q53X90	100082	ENSG00000156234	protein_coding	6.91146	-0.773492	38.0621	0.00015898	0.00909422
ensdb_102	NNMT	nicotinamide N-methyltransferase	protein_coding	4837	NA	55750	ENSG00000166741	protein_coding	6.8711	-1.99184	25.4316	0.00067884	0.0260013
ensdb_102	TWIST2	twist family bHLH transcription factor 2	protein_coding	117581	A1MB48	62503	ENSG00000233608	protein_coding	6.29783	-2.15161	33.941	0.00011171	0.00715195
ensdb_102	ADAMTS8	ADAM metallopeptidase with thrombospondin type 1 motif 8	protein_coding	11095	NA	23687	ENSG00000134917	protein_coding	6.25188	0.00983892	79.4558	6.41665e-07	0.00017234
ensdb_102	SLC2A5	solute carrier family 2 member 5	protein_coding	6518	P22732	53373	ENSG00000142583	protein_coding	6.23622	-0.774927	70.7584	1.23254e-06	0.00028156
ensdb_102	CD248	CD248 molecule	protein_coding	57124	Q9HCU0	2551	ENSG00000174807	protein_coding	6.16362	-1.2688	20.0709	0.00091529	0.0324754
ensdb_102	NBPF13P	NBPF member 13, pseudogene	unprocessed_pseudogene	NA	NA	24804	ENSG00000283342	pseudogene	6.14656	2.03035	237.974	9.00589e-10	1.65288e-06
ensdb_102	CRYAB	crystallin alpha B	protein_coding	1410	V9HW27	15159	ENSG00000109846	protein_coding	5.9906	1.17874	109.045	1.02834e-07	5.29149e-05
ensdb_102	SLC26A3	solute carrier family 26 member 3	protein_coding	1811	F8WBL6	37759	ENSG00000091138	protein_coding	5.61711	-0.695025	41.1901	2.21514e-05	0.00218772
ensdb_102	SLC26A3	solute carrier family 26 member 3	LRG_gene	1811	NA	37767	LRG_683	NA	5.61711	-0.695025	41.1901	2.21514e-05	0.00218772
ensdb_102	EMP1	epithelial membrane protein 1	protein_coding	2012	J3KQX4	23219	ENSG00000134531	protein_coding	5.61233	3.57045	183.635	4.46747e-09	5.1785e-06
ensdb_102	DDC-AS1	DDC antisense RNA 1	lncRNA	100129427	NA	11705	ENSG00000226122	long_non_coding	5.59064	-1.36838	30.3893	0.00017815	0.00968785
ensdb_102	FBLN5	fibulin 5	LRG_gene	10516	NA	78292	LRG_364	NA	5.54803	-0.293011	22.8103	0.00035621	0.0162426
ensdb_102	FBLN5	fibulin 5	protein_coding	10516	NA	78576	ENSG00000140092	protein_coding	5.54802	-0.289256	22.7245	0.00036203	0.0163726
ensdb_102	SCNN1G	sodium channel epithelial 1 subunit gamma	protein_coding	6340	A5X2V1	34139	ENSG00000166828	protein_coding	5.48037	4.16275	113.235	8.23361e-08	5.03002e-05
ensdb_102	SGK1	serum/glucocorticoid regulated kinase 1	protein_coding	6446	O00141	148867	ENSG00000118515	protein_coding	5.47339	6.31614	326.804	1.23472e-10	5.90747e-07
ensdb_102	PDK4	pyruvate dehydrogenase kinase 4	protein_coding	5166	A4D1H4	13018	ENSG00000004799	protein_coding	5.46658	1.7171	124.495	4.69183e-08	3.22915e-05
ensdb_102	TG	thyroglobulin	protein_coding	7038	E5RG33	267946	ENSG00000042832	protein_coding	5.33908	-1.77766	60.1271	8.41319e-06	0.0010294
ensdb_102	ATOH8	atonal bHLH transcription factor 8	protein_coding	84913	NA	40040	ENSG00000168874	protein_coding	5.32204	2.90465	221.625	1.40111e-09	2.13849e-06
ensdb_102	DDC	dopa decarboxylase	protein_coding	1644	A0A0S2Z3N4	106970	ENSG00000132437	protein_coding	5.16569	1.57614	139.369	2.3873e-08	2.10311e-05
ensdb_102	OTULINL	OTU deubiquitinase with linear linkage specificity like	protein_coding	54491	Q9NUU6	34389	ENSG00000145569	protein_coding	5.10603	4.04955	322.568	1.34054e-10	5.90747e-07
ensdb_102	KLHL38	kelch like family member 38	protein_coding	340359	Q2WGJ6	7424	ENSG00000175946	protein_coding	5.08305	-2.20265	30.945	0.00016516	0.00930325
ensdb_102	AC093246.1	novel protein	protein_coding	NA	NA	16157	ENSG00000288639	protein_coding	5.04886	-1.61462	33.5115	6.14342e-05	0.00454036
ensdb_102	MAP7D2	MAP7 domain containing 2	protein_coding	256714	Q96T17	110195	ENSG00000184368	protein_coding	5.03239	3.70608	68.7127	1.45148e-06	0.00030738
ensdb_102	ADRA1B	adrenoceptor alpha 1B	protein_coding	147	A0A286YF88	107933	ENSG00000170214	protein_coding	4.93058	-1.28549	27.5162	0.00015499	0.00888916
ensdb_102	AC018629.1	TEC	TEC	NA	NA	1736	ENSG00000279806	NA	4.90266	-0.943181	35.5425	4.61644e-05	0.00364417
ensdb_102	SULT2A1	sulfotransferase family 2A member 1	protein_coding	6822	A8K015	15849	ENSG00000105398	protein_coding	4.84073	-1.14196	19.79	0.00064707	0.0250458
ensdb_102	SLC6A19	solute carrier family 6 member 19	protein_coding	340024	E9PD72	23517	ENSG00000174358	protein_coding	4.77642	-1.19367	42.1938	1.96024e-05	0.00198951
ensdb_102	TPRG1-AS1	TPRG1 antisense RNA 1	lncRNA	100874043	NA	5925	ENSG00000234076	long_non_coding	4.76397	-0.95736	45.1653	3.17237e-05	0.00278359
ensdb_102	MAFB	MAF bZIP transcription factor B	protein_coding	9935	Q9Y5Q3	3389	ENSG00000204103	protein_coding	4.75451	6.20194	602.14	2.53023e-12	2.78629e-08
ensdb_102	STMN4	stathmin 4	protein_coding	81551	Q9H169	23098	ENSG00000015592	protein_coding	4.73559	-1.13314	19.0442	0.00111037	0.0376085
ensdb_102	TFCP2L1	transcription factor CP2 like 1	protein_coding	29842	Q9NZI6	68616	ENSG00000115112	protein_coding	4.70013	3.47774	85.9558	4.09762e-07	0.00012534
ensdb_102	SLC25A18	solute carrier family 25 member 18	protein_coding	83733	A0A024R0W0	27546	ENSG00000182902	protein_coding	4.67977	1.81921	192.058	3.39197e-09	4.18829e-06
ensdb_102	MYBPC1	myosin binding protein C1	protein_coding	4604	F8W1Z9	117676	ENSG00000196091	protein_coding	4.65119	-1.66072	24.4545	0.00026307	0.0128752
ensdb_102	SNAI2	snail family transcriptional repressor 2	protein_coding	6591	O43623	4143	ENSG00000019549	protein_coding	4.60111	2.54251	98.0584	1.91453e-07	7.70887e-05
ensdb_102	BEST2	bestrophin 2	protein_coding	54831	Q8NFU1	6757	ENSG00000039987	protein_coding	4.59237	0.662721	24.5206	0.00025996	0.0128083
ensdb_102	NEURL1	neuralized E3 ubiquitin protein ligase 1	protein_coding	9148	O76050	98574	ENSG00000107954	protein_coding	4.51302	3.59513	273.644	3.76679e-10	9.21776e-07
ensdb_102	HTR3A	5-hydroxytryptamine receptor 3A	protein_coding	3359	P46098	15433	ENSG00000166736	protein_coding	4.46266	-0.589437	57.2966	1.05661e-05	0.00123125
ensdb_102	TUBA3C	tubulin alpha 3c	protein_coding	7278	Q1ZYQ1	8053	ENSG00000198033	protein_coding	4.39596	-0.523223	76.3433	8.04518e-07	0.00020716
ensdb_102	TUBA3E	tubulin alpha 3e	protein_coding	112714	Q6PEY2	6695	ENSG00000152086	protein_coding	4.35652	2.57045	88.0701	3.56412e-07	0.00011716
ensdb_102	AP001056.2	novel transcript	lncRNA	NA	NA	22170	ENSG00000285413	long_non_coding	4.29004	-0.418039	59.7297	3.13749e-06	0.00053175
ensdb_102	AC099482.2	novel transcript	lncRNA	NA	NA	18819	ENSG00000285613	long_non_coding	4.28295	0.210968	46.6515	1.16914e-05	0.00134562
ensdb_102	AKR1D1	aldo-keto reductase family 1 member D1	protein_coding	6718	NA	115982	ENSG00000122787	protein_coding	4.27187	-1.31523	27.9542	0.00014418	0.00840062
ensdb_102	NRP2	neuropilin 2	protein_coding	8828	NA	116144	ENSG00000118257	protein_coding	4.24845	1.77391	54.3352	5.22926e-06	0.00073826
ensdb_102	TUBA3D	tubulin alpha 3d	protein_coding	113457	Q1ZYQ1	6816	ENSG00000075886	protein_coding	4.1669	3.73736	109.928	9.80666e-08	5.26785e-05
ensdb_102	AQP4	aquaporin 4	protein_coding	361	F1DSG4	13729	ENSG00000171885	protein_coding	4.13328	-1.36191	22.2496	0.00039632	0.0175627
ensdb_102	PSCA	prostate stem cell antigen	protein_coding	8000	NA	12418	ENSG00000167653	protein_coding	4.07999	2.74701	111.737	8.90714e-08	5.03002e-05
ensdb_102	CORO2B	coronin 2B	protein_coding	10391	Q9UQ03	148814	ENSG00000103647	protein_coding	4.06843	1.09412	50.7967	7.48203e-06	0.00098086
ensdb_102	CCDC177	coiled-coil domain containing 177	protein_coding	56936	Q9NQR7	5073	ENSG00000267909	protein_coding	4.05789	-0.990674	37.9326	3.34905e-05	0.00289253
ensdb_102	AMOT	angiomotin	protein_coding	154796	Q4VCS5	66387	ENSG00000126016	protein_coding	3.92803	4.89649	111.828	8.86461e-08	5.03002e-05
ensdb_102	AL121929.2	novel transcript, antisense to SH3PXD2A	lncRNA	NA	NA	1432	ENSG00000273108	long_non_coding	3.91388	-0.817675	23.9026	0.00029078	0.013892
ensdb_102	TNS4	tensin 4	protein_coding	84951	NA	25796	ENSG00000131746	protein_coding	3.9091	2.77758	71.3512	1.1764e-06	0.00027273
ensdb_102	ADRB2	adrenoceptor beta 2	protein_coding	154	X5DQM5	2013	ENSG00000169252	protein_coding	3.89173	-1.4821	20.3626	0.00057533	0.0230382
ensdb_102	AC018558.5	double homeobox 4 (DUX4) pseudogene	processed_pseudogene	NA	NA	952	ENSG00000282946	pseudogene	3.87768	-2.49905	21.5082	0.00045765	0.0193284
ensdb_102	KRT16P3	keratin 16 pseudogene 3	transcribed_unprocessed_pseudogene	644945	NA	10845	ENSG00000214822	pseudogene	3.87363	3.70642	35.2655	4.79639e-05	0.00374595
ensdb_102	JPH2	junctophilin 2	protein_coding	57158	Q9BR39	80599	ENSG00000149596	protein_coding	3.83561	2.73945	87.1636	3.7824e-07	0.00012251
ensdb_102	KCNMA1-AS1	KCNMA1 antisense RNA 1	lncRNA	101929328	NA	92581	ENSG00000236467	long_non_coding	3.83172	-0.763267	28.1248	0.00014021	0.00825662
ensdb_102	KRT6A	keratin 6A	protein_coding	3853	A0A0S2Z428	6082	ENSG00000205420	protein_coding	3.79618	8.06795	55.6105	4.61745e-06	0.00067348
ensdb_102	ARAP3	ArfGAP with RhoGAP domain, ankyrin repeat and PH domain 3	protein_coding	64411	G5E9Y3	28830	ENSG00000120318	protein_coding	3.78419	3.68098	300.13	2.11015e-10	6.63913e-07
ensdb_102	KCNMA1	potassium calcium-activated channel subfamily M alpha 1	protein_coding	3778	S4R2X4	768769	ENSG00000156113	protein_coding	3.75321	2.70564	57.9631	3.69268e-06	0.00057514
ensdb_102	AL034417.2	novel transcript	lncRNA	NA	NA	95965	ENSG00000238290	long_non_coding	3.74707	-2.41334	17.7414	0.00100373	0.0348853
ensdb_102	AQP4-AS1	AQP4 antisense RNA 1	lncRNA	NA	NA	534962	ENSG00000260372	long_non_coding	3.73725	-1.97001	17.8247	0.00098538	0.0345025
ensdb_102	AC245297.1	phosphodiesterase 4D interacting protein (myomegalin) (PDE4DIP) pseudogene	transcribed_unprocessed_pseudogene	NA	NA	123741	ENSG00000215861	pseudogene	3.6988	0.842545	158.774	1.08564e-08	1.08682e-05
ensdb_102	CASTOR1	cytosolic arginine sensor for mTORC1 subunit 1	protein_coding	652968	NA	4506	ENSG00000239282	protein_coding	3.68906	3.82357	130.383	3.56074e-08	2.80078e-05
ensdb_102	JPH2	junctophilin 2	LRG_gene	57158	NA	75882	LRG_394	NA	3.67086	2.33263	76.1925	8.13545e-07	0.00020716
ensdb_102	AC003077.1	novel transcript, antisense to DOCK4	lncRNA	NA	NA	5166	ENSG00000287011	long_non_coding	3.63841	-0.660314	62.152	2.52549e-06	0.00044497
ensdb_102	PLEKHD1	pleckstrin homology and coiled-coil domain containing D1	protein_coding	400224	NA	46860	ENSG00000175985	protein_coding	3.63691	0.0274662	68.4652	1.4809e-06	0.00031062
ensdb_102	KRT5	keratin 5	protein_coding	3852	P13647	5956	ENSG00000186081	protein_coding	3.62198	8.20563	25.4631	0.00021993	0.0113702
ensdb_102	AZGP1	alpha-2-glycoprotein 1, zinc-binding	protein_coding	563	NA	9323	ENSG00000160862	protein_coding	3.62134	-0.834086	25.6471	0.00021297	0.0110832
ensdb_102	BIRC3	baculoviral IAP repeat containing 3	protein_coding	330	H0YCJ5	21954	ENSG00000023445	protein_coding	3.61833	1.04982	89.5745	3.23314e-07	0.00010955
ensdb_102	AL391421.1	novel transcript, antisense to DLG5	lncRNA	NA	NA	2736	ENSG00000204049	long_non_coding	3.58063	3.37476	99.902	1.71765e-07	7.249e-05
ensdb_102	VILL	villin like	protein_coding	50853	O15195	19130	ENSG00000136059	protein_coding	3.55985	0.54065	25.231	0.00022908	0.011679
ensdb_102	FGF18	fibroblast growth factor 18	protein_coding	8817	O76093	37980	ENSG00000156427	protein_coding	3.5099	1.14785	70.6813	1.24007e-06	0.00028156
ensdb_102	CHST1	carbohydrate sulfotransferase 1	protein_coding	8534	O43916	17934	ENSG00000175264	protein_coding	3.50495	-0.469763	41.54	2.12217e-05	0.00213419
ensdb_102	FKBP5	FKBP prolyl isomerase 5	protein_coding	2289	Q13451	154999	ENSG00000096060	protein_coding	3.49438	8.51219	735.215	7.02018e-13	1.54612e-08
ensdb_102	DOCK4	dedicator of cytokinesis 4	protein_coding	9732	H0Y7H7	480298	ENSG00000128512	protein_coding	3.48895	3.19808	94.1257	2.42819e-07	8.86599e-05
ensdb_102	SEC14L2	SEC14 like lipid binding 2	protein_coding	23541	A0A024R1I5	28363	ENSG00000100003	protein_coding	3.46711	3.34382	106.253	1.19765e-07	5.61214e-05
ensdb_102	NPPC	natriuretic peptide C	protein_coding	4880	P23582	4588	ENSG00000163273	protein_coding	3.46578	-2.43797	19.1659	0.00073734	0.0275706
ensdb_102	ARHGEF37	Rho guanine nucleotide exchange factor 37	protein_coding	389337	D6RJH4	83022	ENSG00000183111	protein_coding	3.41327	3.97731	132.844	3.18363e-08	2.5969e-05
ensdb_102	CYP4F3	cytochrome P450 family 4 subfamily F member 3	protein_coding	4051	NA	21929	ENSG00000186529	protein_coding	3.40131	3.44088	47.9661	1.01144e-05	0.0011849
ensdb_102	KRT16	keratin 16	protein_coding	3868	P08779	6122	ENSG00000186832	protein_coding	3.39088	8.50069	34.3541	5.44823e-05	0.00416639
ensdb_102	Z97653.2	TEC	TEC	NA	NA	1418	ENSG00000279255	NA	3.3666	-0.196787	43.5856	1.66074e-05	0.00175847
ensdb_102	MYPN	myopalladin	protein_coding	84665	Q86TC9	105901	ENSG00000138347	protein_coding	3.34853	6.23681	31.2432	8.58617e-05	0.00574778
ensdb_102	MYPN	myopalladin	LRG_gene	84665	NA	102585	LRG_410	NA	3.34129	6.22477	30.9856	8.92882e-05	0.00594104
ensdb_102	LRRC38	leucine rich repeat containing 38	protein_coding	126755	Q5VT99	39031	ENSG00000162494	protein_coding	3.29693	-0.251517	23.9119	0.00029029	0.013892
ensdb_102	CSF1R	colony stimulating factor 1 receptor	protein_coding	1436	E9PEK4	60082	ENSG00000182578	protein_coding	3.283	1.16594	95.9417	2.17346e-07	8.25316e-05
ensdb_102	NCF4	neutrophil cytosolic factor 4	protein_coding	4689	B0QY04	17030	ENSG00000100365	protein_coding	3.25285	-0.123464	39.7387	2.6545e-05	0.00242583
ensdb_102	NCF4	neutrophil cytosolic factor 4	LRG_gene	4689	NA	17030	LRG_159	NA	3.24613	-0.136509	39.9127	2.59683e-05	0.002393
ensdb_102	UCA1	urothelial cancer associated 1	lncRNA	NA	NA	8123	ENSG00000214049	long_non_coding	3.24281	0.167033	19.0459	0.00075632	0.0280896
ensdb_102	KRT16P2	keratin 16 pseudogene 2	transcribed_unprocessed_pseudogene	NA	NA	2832	ENSG00000227300	pseudogene	3.19596	0.917649	29.8473	0.00010645	0.00689552
ensdb_102	SH3TC2-DT	SH3TC2 divergent transcript	lncRNA	NA	NA	66325	ENSG00000250072	long_non_coding	3.19391	1.29982	81.8298	5.42762e-07	0.0001521
ensdb_102	GMPR	guanosine monophosphate reductase	protein_coding	2766	P36959	56963	ENSG00000137198	protein_coding	3.18615	4.14718	110.345	9.59036e-08	5.26785e-05
ensdb_102	ENPP3	ectonucleotide pyrophosphatase/phosphodiesterase 3	protein_coding	5169	E7ETI7	118977	ENSG00000154269	protein_coding	3.17568	-1.26987	16.753	0.00125463	0.0412417
ensdb_102	KLF9	Kruppel like factor 9	protein_coding	687	A0A024R260	30028	ENSG00000119138	protein_coding	3.12724	4.66734	220.244	1.45647e-09	2.13849e-06
ensdb_102	KIF5C	kinesin family member 5C	protein_coding	3800	NA	151533	ENSG00000168280	protein_coding	3.10023	4.78046	71.7973	1.13608e-06	0.00026618
ensdb_102	SCNN1B	sodium channel epithelial 1 subunit beta	protein_coding	6338	NA	103064	ENSG00000168447	protein_coding	3.09284	4.2271	40.9489	2.28197e-05	0.00222381
ensdb_102	PER1	period circadian regulator 1	protein_coding	5187	O15534	16035	ENSG00000179094	protein_coding	3.08454	5.73056	313.341	1.60937e-10	5.90747e-07
ensdb_102	MYBPH	myosin binding protein H	protein_coding	4608	Q13203	8016	ENSG00000133055	protein_coding	3.01254	-1.34599	19.0888	0.00074947	0.0278822
ensdb_102	AC079329.1	novel transcript	lncRNA	NA	NA	1748	ENSG00000254680	long_non_coding	3.0094	1.39349	116.711	6.88531e-08	4.59522e-05
ensdb_102	MICAL2	microtubule associated monooxygenase, calponin and LIM domain containing 2	protein_coding	9645	E9PRE0	265137	ENSG00000133816	protein_coding	2.96904	4.86955	290.475	2.59113e-10	7.13338e-07
ensdb_102	FYB2	FYN binding protein 2	protein_coding	199920	Q5VWT5	100908	ENSG00000187889	protein_coding	2.95161	-0.385552	58.1848	3.6171e-06	0.00057121
ensdb_102	FAM43A	family with sequence similarity 43 member A	protein_coding	131583	Q8N2R8	3155	ENSG00000185112	protein_coding	2.94278	4.24293	106.356	1.19087e-07	5.61214e-05
ensdb_102	ATP13A4	ATPase 13A4	protein_coding	84239	Q4VNC1	194145	ENSG00000127249	protein_coding	2.91087	1.3485	38.9098	2.95027e-05	0.00265211
ensdb_102	CRAT	carnitine O-acetyltransferase	protein_coding	1384	P43155	16396	ENSG00000095321	protein_coding	2.86075	1.9836	92.3264	2.71514e-07	9.34347e-05
ensdb_102	B3GNT6	UDP-GlcNAc:betaGal beta-1,3-N-acetylglucosaminyltransferase 6	protein_coding	192134	E9PJ79	7576	ENSG00000198488	protein_coding	2.82839	0.547805	19.7781	0.00064866	0.0250606
ensdb_102	USP2	ubiquitin specific peptidase 2	protein_coding	9099	O75604	26497	ENSG00000036672	protein_coding	2.82065	4.27183	100.357	1.67273e-07	7.22359e-05
ensdb_102	SPSB1	splA/ryanodine receptor domain and SOCS box containing 1	protein_coding	80176	A0A024R4G8	76639	ENSG00000171621	protein_coding	2.75975	5.8445	129.207	3.75898e-08	2.85475e-05
ensdb_102	GNAO1	G protein subunit alpha o1	protein_coding	2775	NA	166055	ENSG00000087258	protein_coding	2.75707	3.32508	228.08	1.17255e-09	1.98647e-06
ensdb_102	IPCEF1	interaction protein for cytohesin exchange factors 1	protein_coding	26034	NA	202297	ENSG00000074706	protein_coding	2.71995	-1.16031	21.8906	0.00042475	0.0185241
ensdb_102	TENT5B	terminal nucleotidyltransferase 5B	protein_coding	115572	Q96A09	7831	ENSG00000158246	protein_coding	2.70871	5.24583	108.904	1.03618e-07	5.29149e-05
ensdb_102	GGT5	gamma-glutamyltransferase 5	protein_coding	2687	P36269	25489	ENSG00000099998	protein_coding	2.70616	-1.57729	21.514	0.00045713	0.0193284
ensdb_102	PTGES	prostaglandin E synthase	protein_coding	9536	NA	14712	ENSG00000148344	protein_coding	2.70487	5.51434	40.5896	2.38588e-05	0.0022623
ensdb_102	TRNP1	TMF1 regulated nuclear protein 1	protein_coding	388610	Q6NT89	7195	ENSG00000253368	protein_coding	2.70291	4.2076	84.4599	4.53094e-07	0.00013258
ensdb_102	AC012150.1	novel transcript	lncRNA	NA	NA	15569	ENSG00000257258	long_non_coding	2.69623	-1.36796	20.1111	0.00060564	0.0239904
ensdb_102	PRICKLE1	prickle planar cell polarity protein 1	protein_coding	144165	A0A024R0W7	133599	ENSG00000139174	protein_coding	2.68159	2.98901	73.1108	1.02633e-06	0.00024305
ensdb_102	AC244669.2	phosphodiesterase 4D interacting protein (PDE4DIP) pseudogene	unprocessed_pseudogene	NA	NA	122596	ENSG00000274642	pseudogene	2.68022	-1.60744	21.5164	0.00045692	0.0193284
ensdb_102	KLK10	kallikrein related peptidase 10	protein_coding	5655	O43240	7437	ENSG00000129451	protein_coding	2.66358	2.69732	64.4491	2.06911e-06	0.00038619
ensdb_102	LINC02482	long intergenic non-protein coding RNA 2482	lncRNA	NA	NA	25271	ENSG00000251580	long_non_coding	2.63456	2.68036	212.505	1.81748e-09	2.50177e-06
ensdb_102	ITGA10	integrin subunit alpha 10	protein_coding	8515	O75578	18904	ENSG00000143127	protein_coding	2.63169	-0.269171	36.3238	4.14932e-05	0.00339978
ensdb_102	MAOA	monoamine oxidase A	protein_coding	4128	Q53YE7	91918	ENSG00000189221	protein_coding	2.62532	2.49037	58.4922	3.51528e-06	0.00056641
ensdb_102	ABLIM3	actin binding LIM protein family member 3	protein_coding	22885	O94929	119060	ENSG00000173210	protein_coding	2.62154	5.87268	86.4924	3.95397e-07	0.0001244
ensdb_102	PCDH7	protocadherin 7	protein_coding	5099	O60245	426391	ENSG00000169851	protein_coding	2.58327	0.782385	34.4989	5.33815e-05	0.00409643
ensdb_102	EFHD1	EF-hand domain family member D1	protein_coding	80303	Q9BUP0	76724	ENSG00000115468	protein_coding	2.57432	5.22271	84.3171	4.57499e-07	0.00013258
ensdb_102	GRAMD2A	GRAM domain containing 2A	protein_coding	196996	Q8IUY3	37982	ENSG00000175318	protein_coding	2.57413	3.49097	26.5229	0.00018315	0.00983818
ensdb_102	CCN2	cellular communication network factor 2	protein_coding	1490	P29279	3197	ENSG00000118523	protein_coding	2.51451	0.695359	24.7785	0.00024823	0.0124248
ensdb_102	AC011473.2	novel transcript, antisense to KLK10	lncRNA	NA	NA	361	ENSG00000268739	long_non_coding	2.50849	1.76779	40.53	2.40364e-05	0.0022623
ensdb_102	AC079601.1	novel transcript, antisense to PRICKLE1	lncRNA	NA	NA	6763	ENSG00000257225	long_non_coding	2.50118	2.24246	56.8646	4.09494e-06	0.00061352
ensdb_102	AC012613.2	novel transcript, antisense to ABLIM3	lncRNA	NA	NA	60283	ENSG00000253406	long_non_coding	2.49389	1.58348	74.7019	9.09369e-07	0.00022253
ensdb_102	S100P	S100 calcium binding protein P	protein_coding	6286	P25815	3293	ENSG00000163993	protein_coding	2.48511	6.01077	29.2363	0.00011722	0.00733422
ensdb_102	SERPINE1	serpin family E member 1	LRG_gene	5054	NA	12178	LRG_597	NA	2.47925	2.2417	44.2454	1.53742e-05	0.00165172
ensdb_102	SERPINE1	serpin family E member 1	protein_coding	5054	A0A024QYT5	12144	ENSG00000106366	protein_coding	2.47925	2.2417	44.2454	1.53742e-05	0.00165172
ensdb_102	UST-AS2	UST antisense RNA 2	lncRNA	NA	NA	4874	ENSG00000236591	long_non_coding	2.47812	-1.67242	17.7436	0.00100323	0.0348853
ensdb_102	AC098595.1	novel transcript, antisense to PCDH7	lncRNA	NA	NA	3166	ENSG00000286596	long_non_coding	2.46323	-1.5314	18.6065	0.0008308	0.0301663
ensdb_102	TLR2	toll like receptor 2	protein_coding	7097	A0A2R8Y4N9	22191	ENSG00000137462	protein_coding	2.45476	0.329122	67.1477	1.64954e-06	0.0003333
ensdb_102	CCNP	cyclin P	protein_coding	79935	Q9H8S5	4490	ENSG00000105219	protein_coding	2.44909	-1.19404	26.9436	0.00017055	0.00948559
ensdb_102	TMEM63C	transmembrane protein 63C	protein_coding	57156	G3V2V1	142928	ENSG00000165548	protein_coding	2.44434	5.61381	94.6797	2.347e-07	8.76107e-05
ensdb_102	LAMA3	laminin subunit alpha 3	protein_coding	3909	Q16787	266770	ENSG00000053747	protein_coding	2.44078	5.32182	49.7394	8.36016e-06	0.00102863
ensdb_102	RASSF4	Ras association domain family member 4	protein_coding	83937	NA	36485	ENSG00000107551	protein_coding	2.43759	-1.66523	18.6449	0.00082397	0.0299951
ensdb_102	ROR1	receptor tyrosine kinase like orphan receptor 1	protein_coding	4919	Q01973	407482	ENSG00000185483	protein_coding	2.39474	1.27789	54.1149	5.34421e-06	0.00074969
ensdb_102	ARMC12	armadillo repeat containing 12	protein_coding	221481	Q5T9G4	12048	ENSG00000157343	protein_coding	2.38167	-0.512473	26.8446	0.00017342	0.00951235
ensdb_102	EPGN	epithelial mitogen	protein_coding	255324	Q6UW88	8320	ENSG00000182585	protein_coding	2.35506	4.13421	39.4226	2.76307e-05	0.00251462
ensdb_102	AC072022.2	BCL6 antisense 1	protein_coding	NA	A0A494C0B9	2343	ENSG00000285938	protein_coding	2.35188	0.279609	48.1981	9.86238e-06	0.00116155
ensdb_102	FBXO32	F-box protein 32	protein_coding	114907	A0A024R9F3	43318	ENSG00000156804	protein_coding	2.33955	2.12721	17.2828	0.00111212	0.0376085
ensdb_102	CYP4F22	cytochrome P450 family 4 subfamily F member 22	protein_coding	126410	Q6NT55	43793	ENSG00000171954	protein_coding	2.33765	4.15455	29.0887	0.00012001	0.00748742
ensdb_102	LIMCH1	LIM and calponin homology domains 1	protein_coding	22998	Q9UPQ0	340438	ENSG00000064042	protein_coding	2.26177	2.68481	32.1315	7.51565e-05	0.00520518
ensdb_102	AC004997.1	novel protein	protein_coding	NA	H0Y2U5	14245	ENSG00000248751	protein_coding	2.2541	4.39023	81.7551	5.45593e-07	0.0001521
ensdb_102	EMX1	empty spiracles homeobox 1	protein_coding	2016	A0A087WZF2	19812	ENSG00000135638	protein_coding	2.25218	0.040181	24.9363	0.00024134	0.0121356
ensdb_102	CA2	carbonic anhydrase 2	protein_coding	760	V9HW21	17526	ENSG00000104267	protein_coding	2.23979	0.902933	29.8118	0.00010704	0.00691364
ensdb_102	WNT5B	Wnt family member 5B	protein_coding	81029	F5H034	117322	ENSG00000111186	protein_coding	2.23768	-0.880339	17.7519	0.00100138	0.0348853
ensdb_102	AL161910.1	novel transcript	lncRNA	NA	NA	41151	ENSG00000285907	long_non_coding	2.22304	0.591029	67.743	1.57073e-06	0.00032636
ensdb_102	SORBS1	sorbin and SH3 domain containing 1	protein_coding	10580	Q9BX66	249644	ENSG00000095637	protein_coding	2.21975	0.982422	58.1437	3.63098e-06	0.00057121
ensdb_102	WNT4	Wnt family member 4	protein_coding	54361	P56705	26657	ENSG00000162552	protein_coding	2.19797	2.31699	84.033	4.66411e-07	0.00013341
ensdb_102	AC072022.1	novel transcript, antisense to RTP2 and BCL6	lncRNA	100131635	NA	31537	ENSG00000228804	long_non_coding	2.16918	2.38497	93.9434	2.45562e-07	8.86599e-05
ensdb_102	ERRFI1	ERBB receptor feedback inhibitor 1	protein_coding	54206	K7ENI4	21906	ENSG00000116285	protein_coding	2.16728	7.41269	57.4809	3.86335e-06	0.00059088
ensdb_102	RPS6KA2	ribosomal protein S6 kinase A2	protein_coding	6196	Q15349	497088	ENSG00000071242	protein_coding	2.15185	2.4695	99.6372	1.74445e-07	7.249e-05
ensdb_102	RGS2	regulator of G protein signaling 2	protein_coding	5997	NA	3237	ENSG00000116741	protein_coding	2.13834	1.59155	40.4446	2.42935e-05	0.00227676
ensdb_102	TFEB	transcription factor EB	protein_coding	7942	B1AKB5	52282	ENSG00000112561	protein_coding	2.13812	2.62129	56.0433	4.42886e-06	0.00065027
ensdb_102	EDN2	endothelin 2	protein_coding	1907	P20800	5909	ENSG00000127129	protein_coding	2.12118	1.41281	39.0333	2.90387e-05	0.00263188
ensdb_102	SGK3	serum/glucocorticoid regulated kinase family member 3	protein_coding	23678	NA	149289	ENSG00000104205	protein_coding	2.10694	4.1939	67.0369	1.66471e-06	0.0003333
ensdb_102	TGM2	transglutaminase 2	protein_coding	7052	V9HWG3	39194	ENSG00000198959	protein_coding	2.09666	1.51753	67.0704	1.66009e-06	0.0003333
ensdb_102	C8orf44-SGK3	C8orf44-SGK3 readthrough	protein_coding	100533105	NA	192877	ENSG00000288602	protein_coding	2.08239	3.81841	75.6275	8.4843e-07	0.00021234
ensdb_102	F3	coagulation factor III, tissue factor	protein_coding	2152	P13726	12587	ENSG00000117525	protein_coding	2.07656	2.92472	67.3715	1.61938e-06	0.0003333
ensdb_102	SH3TC1	SH3 domain and tetratricopeptide repeats 1	protein_coding	54436	NA	59732	ENSG00000125089	protein_coding	2.05849	3.14041	26.0022	0.00020025	0.0106016
ensdb_102	LEF1	lymphoid enhancer binding factor 1	protein_coding	51176	Q9UJU2	121412	ENSG00000138795	protein_coding	2.05278	4.4457	175.277	5.94217e-09	6.23192e-06
ensdb_102	FOXO1	forkhead box O1	protein_coding	2308	Q12778	110975	ENSG00000150907	protein_coding	2.04799	2.62465	62.2219	2.50999e-06	0.00044497
ensdb_102	LHX6	LIM homeobox 6	protein_coding	26468	A0A024R852	27050	ENSG00000106852	protein_coding	2.03638	2.31902	92.7486	2.64445e-07	9.34347e-05
ensdb_102	BCL6	BCL6 transcription repressor	protein_coding	604	P41182	24349	ENSG00000113916	protein_coding	2.02274	5.90719	260.645	5.10691e-10	1.02821e-06
ensdb_102	ASAP3	ArfGAP with SH3 domain, ankyrin repeat and PH domain 3	protein_coding	55616	Q8TDY4	56006	ENSG00000088280	protein_coding	2.01079	4.90063	111.86	8.84933e-08	5.03002e-05
ensdb_102	XKRX	XK related X-linked	protein_coding	402415	Q6PP77	15989	ENSG00000182489	protein_coding	1.99461	-1.00769	25.7868	0.00020786	0.0108996
ensdb_102	ENPP1	ectonucleotide pyrophosphatase/phosphodiesterase 1	protein_coding	5167	NA	87140	ENSG00000197594	protein_coding	1.98474	4.51602	107.067	1.14519e-07	5.6048e-05
ensdb_102	TOX2	TOX high mobility group box family member 2	protein_coding	84969	Q96NM4	154765	ENSG00000124191	protein_coding	1.98306	1.87155	33.375	6.26536e-05	0.00458433
ensdb_102	ABCC8	ATP binding cassette subfamily C member 8	protein_coding	6833	A0A2R8Y4V0	84382	ENSG00000006071	protein_coding	1.97974	0.510115	22.9299	0.00034827	0.0161141
ensdb_102	MFSD6	major facilitator superfamily domain containing 6	protein_coding	54842	C9JAZ7	100851	ENSG00000151690	protein_coding	1.97695	5.28909	136.615	2.69152e-08	2.27992e-05
ensdb_102	VIPR1	vasoactive intestinal peptide receptor 1	protein_coding	7433	A0A024R2N2	48275	ENSG00000114812	protein_coding	1.97542	3.08143	86.7259	3.8933e-07	0.00012427
ensdb_102	KLK11	kallikrein related peptidase 11	protein_coding	11012	M0R151	5824	ENSG00000167757	protein_coding	1.97458	0.0891365	19.3983	0.00070212	0.0267536
ensdb_102	AFAP1L2	actin filament associated protein 1 like 2	protein_coding	84632	Q8N4X5	109933	ENSG00000169129	protein_coding	1.9688	4.3426	32.9359	6.67731e-05	0.00479026
ensdb_102	SH3TC2	SH3 domain and tetratricopeptide repeats 2	LRG_gene	79628	NA	81025	LRG_269	NA	1.96389	2.22884	61.7488	2.61707e-06	0.00045745
ensdb_102	SH3TC2	SH3 domain and tetratricopeptide repeats 2	protein_coding	79628	NA	139525	ENSG00000169247	protein_coding	1.94612	2.26995	62.3141	2.4897e-06	0.00044497
ensdb_102	AC022387.2	novel transcript	lncRNA	NA	NA	25098	ENSG00000286373	long_non_coding	1.92348	-0.46288	21.57	0.00045214	0.0192981
ensdb_102	SLC26A2	solute carrier family 26 member 2	LRG_gene	1836	NA	26664	LRG_684	NA	1.92333	8.74658	55.0836	4.85965e-06	0.00069051
ensdb_102	SLC26A2	solute carrier family 26 member 2	protein_coding	1836	P50443	32698	ENSG00000155850	protein_coding	1.92243	8.74707	55.1282	4.83856e-06	0.00069051
ensdb_102	AL133318.1	novel transcript	lncRNA	NA	NA	141173	ENSG00000288542	long_non_coding	1.92226	1.3625	31.2047	8.63637e-05	0.00576386
ensdb_102	TENT5C	terminal nucleotidyltransferase 5C	protein_coding	54855	Q5VWP2	22342	ENSG00000183508	protein_coding	1.92207	5.24873	66.0899	1.80109e-06	0.00035417
ensdb_102	AC093323.1	Putative MORF4 family-associated protein 1-like protein UPP	protein_coding	NA	NA	13360	ENSG00000170846	protein_coding	1.91975	5.56096	191.773	3.42305e-09	4.18829e-06
ensdb_102	SLCO2A1	solute carrier organic anion transporter family member 2A1	protein_coding	6578	Q92959	119484	ENSG00000174640	protein_coding	1.91378	1.99725	16.0912	0.00146332	0.0464417
ensdb_102	MAFF	MAF bZIP transcription factor F	protein_coding	23764	NA	15741	ENSG00000185022	protein_coding	1.91235	1.68943	37.8968	3.36481e-05	0.00289478
ensdb_102	DUSP5	dual specificity phosphatase 5	protein_coding	1847	Q16690	13627	ENSG00000138166	protein_coding	1.9072	3.85424	27.7674	0.00014868	0.0085721
ensdb_102	IL6R	interleukin 6 receptor	protein_coding	3570	A0A087WTB5	64258	ENSG00000160712	protein_coding	1.90648	4.58779	49.7899	8.31565e-06	0.00102863
ensdb_102	VIPR1-AS1	VIPR1 antisense RNA 1	lncRNA	NA	NA	26794	ENSG00000232354	long_non_coding	1.9048	0.321753	24.6182	0.00025544	0.012671
ensdb_102	CEBPD	CCAAT enhancer binding protein delta	protein_coding	1052	P49716	1252	ENSG00000221869	protein_coding	1.89561	0.96014	26.9255	0.00017107	0.00949052
ensdb_102	NDRG1	N-myc downstream regulated 1	protein_coding	10397	Q92597	64848	ENSG00000104419	protein_coding	1.86782	4.94491	52.6591	6.18117e-06	0.00083518
ensdb_102	NDRG1	N-myc downstream regulated 1	LRG_gene	10397	NA	60134	LRG_258	NA	1.86381	4.93812	51.5999	6.88572e-06	0.0009191
ensdb_102	SERPINA3	serpin family A member 3	protein_coding	12	NA	11672	ENSG00000196136	protein_coding	1.84581	3.219	16.9245	0.0012063	0.0400115
ensdb_102	CEP126	centrosomal protein 126	protein_coding	57562	A0A590UK33	86053	ENSG00000110318	protein_coding	1.83855	0.957999	46.6213	1.17308e-05	0.00134562
ensdb_102	AL049839.2	novel protein	protein_coding	NA	G3V5I3	32589	ENSG00000273259	protein_coding	1.83825	3.21523	17.2013	0.00113278	0.0381474
ensdb_102	TSC22D3	TSC22 domain family member 3	protein_coding	1831	Q5JRJ2	64122	ENSG00000157514	protein_coding	1.83447	5.97282	16.4735	0.00133825	0.0435355
ensdb_102	SMOX	spermine oxidase	protein_coding	54498	NA	66768	ENSG00000088826	protein_coding	1.82198	3.17074	24.0293	0.00028414	0.0136633
ensdb_102	AL590004.3	novel transcript	lncRNA	NA	NA	7060	ENSG00000260604	long_non_coding	1.81354	1.7335	49.1698	8.88228e-06	0.00106478
ensdb_102	SAMD12-AS1	SAMD12 antisense RNA 1	lncRNA	NA	NA	285658	ENSG00000281641	long_non_coding	1.80533	-0.570609	18.0036	0.00094727	0.033327
ensdb_102	LEF1-AS1	LEF1 antisense RNA 1	lncRNA	641518	NA	90513	ENSG00000232021	long_non_coding	1.79708	1.41586	43.2389	1.73009e-05	0.00179734
ensdb_102	AL160286.1	centaurin, gamma 2 (CENTG2) pseudogene	processed_pseudogene	NA	NA	2471	ENSG00000227141	pseudogene	1.79141	0.324964	37.5772	3.50927e-05	0.0029841
ensdb_102	GNMT	glycine N-methyltransferase	protein_coding	27232	V9HW60	3127	ENSG00000124713	protein_coding	1.74243	-0.0078582	19.4224	0.00069858	0.0266647
ensdb_102	SLC37A2	solute carrier family 37 member 2	protein_coding	219855	Q8TED4	27215	ENSG00000134955	protein_coding	1.74095	-0.840799	16.062	0.00147341	0.0466912
ensdb_102	PRR15L	proline rich 15 like	protein_coding	79170	A0A140VJT1	5917	ENSG00000167183	protein_coding	1.74015	5.20366	37.8623	3.38008e-05	0.00289661
ensdb_102	SH3PXD2A	SH3 and PX domains 2A	protein_coding	9644	Q5TCZ1	261517	ENSG00000107957	protein_coding	1.73841	2.45312	19.3851	0.00070407	0.0267814
ensdb_102	STAT5A	signal transducer and activator of transcription 5A	protein_coding	6776	A0A384N5W4	24397	ENSG00000126561	protein_coding	1.72163	-0.10593	38.4275	3.13982e-05	0.00276606
ensdb_102	TULP1	TUB like protein 1	protein_coding	7287	O00294	15023	ENSG00000112041	protein_coding	1.72074	-1.0249	16.7616	0.00125214	0.0412214
ensdb_102	MT1XP1	metallothionein 1X pseudogene 1	processed_pseudogene	NA	NA	186	ENSG00000233929	pseudogene	1.71708	1.11287	28.2047	0.00013839	0.0082018
ensdb_102	MYO1E	myosin IE	protein_coding	4643	Q4KMR3	240438	ENSG00000157483	protein_coding	1.71697	5.05143	92.5045	2.68505e-07	9.34347e-05
ensdb_102	HIPK2	homeodomain interacting protein kinase 2	protein_coding	28996	Q9H2X6	216429	ENSG00000064393	protein_coding	1.71352	5.72578	43.4092	1.69561e-05	0.00177591
ensdb_102	ARC	activity regulated cytoskeleton associated protein	protein_coding	23237	Q7LC44	3431	ENSG00000198576	protein_coding	1.71119	2.15548	20.2279	0.00059134	0.0236364
ensdb_102	BATF	basic leucine zipper ATF-like transcription factor	protein_coding	10538	NA	24539	ENSG00000156127	protein_coding	1.70905	4.03989	26.5691	0.00018171	0.00982542
ensdb_102	FBLIM1	filamin binding LIM protein 1	protein_coding	54751	D6R9V9	29988	ENSG00000162458	protein_coding	1.69237	0.313651	19.8619	0.00063752	0.0248217
ensdb_102	KCNJ11	potassium inwardly rectifying channel subfamily J member 11	protein_coding	3767	B2RC52	3473	ENSG00000187486	protein_coding	1.68682	2.40543	37.9772	3.32957e-05	0.00288702
ensdb_102	LINC00511	long intergenic non-protein coding RNA 511	lncRNA	400619	NA	350382	ENSG00000227036	long_non_coding	1.68128	-0.0671416	22.337	0.00038974	0.0173056
ensdb_102	JAK2	Janus kinase 2	LRG_gene	3717	NA	142939	LRG_612	NA	1.65251	4.39653	88.9872	3.35795e-07	0.00011205
ensdb_102	ANKRD29	ankyrin repeat domain 29	protein_coding	147463	Q8N6D5	63986	ENSG00000154065	protein_coding	1.64773	1.49975	44.1409	1.55624e-05	0.00165578
ensdb_102	JAK2	Janus kinase 2	protein_coding	3717	A0A1B0GTR9	145559	ENSG00000096968	protein_coding	1.64324	4.4269	85.5937	4.19796e-07	0.00012665
ensdb_102	ALCAM	activated leukocyte cell adhesion molecule	protein_coding	214	Q13740	209992	ENSG00000170017	protein_coding	1.63607	7.39264	69.4401	1.36885e-06	0.0002927
ensdb_102	CALML5	calmodulin like 5	protein_coding	51806	Q9NZT1	874	ENSG00000178372	protein_coding	1.63028	0.207354	17.2754	0.00111398	0.0376085
ensdb_102	PISD	phosphatidylserine decarboxylase	protein_coding	23761	A0A024R1K5	43942	ENSG00000241878	protein_coding	1.62715	6.66117	102.529	1.47607e-07	6.50181e-05
ensdb_102	B3GNT5	UDP-GlcNAc:betaGal beta-1,3-N-acetylglucosaminyltransferase 5	protein_coding	84002	Q9BYG0	45252	ENSG00000176597	protein_coding	1.62549	2.98103	28.5682	0.00013046	0.00793664
ensdb_102	NEBL	nebulette	protein_coding	10529	NA	513039	ENSG00000078114	protein_coding	1.62475	6.75624	73.3386	1.00856e-06	0.00024144
ensdb_102	NEBL	nebulette	LRG_gene	10529	NA	394215	LRG_411	NA	1.622	6.74956	73.4344	1.0012e-06	0.00024144
ensdb_102	AL139385.1	novel transcript, antisense to CARKD	lncRNA	NA	NA	3272	ENSG00000275880	long_non_coding	1.61955	2.62817	42.0147	2.00313e-05	0.00202371
ensdb_102	DUSP10	dual specificity phosphatase 10	protein_coding	11221	Q9Y6W6	40666	ENSG00000143507	protein_coding	1.61468	1.5736	20.193	0.00059557	0.0237195
ensdb_102	SRPX2	sushi repeat containing protein X-linked 2	protein_coding	27286	A0A1W2PRB1	31594	ENSG00000102359	protein_coding	1.61466	1.58986	23.6439	0.00030493	0.0144335
ensdb_102	ANGPTL4	angiopoietin like 4	protein_coding	51129	M0QZ51	11082	ENSG00000167772	protein_coding	1.60183	1.51626	19.1224	0.00074415	0.0277781
ensdb_102	MYO10	myosin X	protein_coding	4651	Q9HD67	274382	ENSG00000145555	protein_coding	1.59791	5.85367	126.499	4.26582e-08	3.03066e-05
ensdb_102	KLRG2	killer cell lectin like receptor G2	protein_coding	346689	A4D1S0	30984	ENSG00000188883	protein_coding	1.58952	1.88491	28.5518	0.00013081	0.00793664
ensdb_102	SOCS2-AS1	SOCS2 antisense RNA 1	lncRNA	144481	NA	29747	ENSG00000246985	long_non_coding	1.58851	1.2376	25.4069	0.0002221	0.0114558
ensdb_102	GASK1B	golgi associated kinase 1B	protein_coding	51313	Q6UWH4	48845	ENSG00000164125	protein_coding	1.58815	4.01132	20.9188	0.00051431	0.0209762
ensdb_102	CD59	CD59 molecule (CD59 blood group)	protein_coding	966	Q6FHM9	33470	ENSG00000085063	protein_coding	1.58608	7.33002	69.9858	1.31042e-06	0.00028684
ensdb_102	CD59	CD59 molecule (CD59 blood group)	LRG_gene	966	NA	33470	LRG_41	NA	1.58559	7.32456	70.0294	1.30588e-06	0.00028684
ensdb_102	TCAF2	TRPM8 channel associated factor 2	protein_coding	285966	A6NFQ2	109458	ENSG00000170379	protein_coding	1.58348	2.41642	31.3304	8.47363e-05	0.00570713
ensdb_102	NEDD4L	NEDD4 like E3 ubiquitin protein ligase	protein_coding	23327	Q96PU5	357315	ENSG00000049759	protein_coding	1.58152	5.83522	55.273	4.77093e-06	0.00068676
ensdb_102	DLG5-AS1	DLG5 antisense RNA 1	lncRNA	NA	NA	2453	ENSG00000233871	long_non_coding	1.58053	0.0265916	33.2678	6.36314e-05	0.00464046
ensdb_102	ARID5B	AT-rich interaction domain 5B	protein_coding	84159	Q14865	195261	ENSG00000150347	protein_coding	1.57577	5.72848	147.637	1.68665e-08	1.54778e-05
ensdb_102	AP001972.2	novel transcript	lncRNA	NA	NA	882	ENSG00000254963	long_non_coding	1.57246	2.31777	32.2854	7.34622e-05	0.00510388
ensdb_102	SYTL4	synaptotagmin like 4	protein_coding	94121	A0A024RCF8	57633	ENSG00000102362	protein_coding	1.56837	3.51072	29.4588	0.00011316	0.00722386
ensdb_102	FOSL2	FOS like 2, AP-1 transcription factor subunit	protein_coding	2355	NA	24870	ENSG00000075426	protein_coding	1.56039	6.47348	80.5667	5.93005e-07	0.00016124
ensdb_102	MYBL1	MYB proto-oncogene like 1	protein_coding	4603	P10243	52073	ENSG00000185697	protein_coding	1.55031	4.37286	24.0419	0.00028348	0.0136617
ensdb_102	MPL	MPL proto-oncogene, thrombopoietin receptor	protein_coding	4352	P40238	16649	ENSG00000117400	protein_coding	1.54744	-0.692283	15.9418	0.00151585	0.047761
ensdb_102	STK39	serine/threonine kinase 39	protein_coding	27347	NA	293576	ENSG00000198648	protein_coding	1.54579	5.07097	149.223	1.58117e-08	1.51407e-05
ensdb_102	FAM198B-AS1	FAM198B antisense RNA 1	lncRNA	285505	NA	32126	ENSG00000248429	long_non_coding	1.53059	3.10577	29.6584	0.00010965	0.00706144
ensdb_102	PRKCE	protein kinase C epsilon	protein_coding	5581	C9JR22	536646	ENSG00000171132	protein_coding	1.53044	3.89287	96.006	2.16502e-07	8.25316e-05
ensdb_102	SIK1B	salt inducible kinase 1B (putative)	protein_coding	102724428	A0A0B4J2F2	12648	ENSG00000275993	protein_coding	1.52108	3.81703	21.629	0.00044695	0.0191883
ensdb_102	AC024588.1	novel transcript, antisense to FAM134B	lncRNA	101929524	NA	65980	ENSG00000246214	long_non_coding	1.5204	1.66927	53.0018	5.97132e-06	0.00081685
ensdb_102	CARMIL2	capping protein regulator and myosin 1 linker 2	protein_coding	146206	Q6F5E8	12582	ENSG00000159753	protein_coding	1.51812	1.66328	21.3521	0.00047192	0.0197973
ensdb_102	HSD11B2	hydroxysteroid 11-beta dehydrogenase 2	protein_coding	3291	NA	6902	ENSG00000176387	protein_coding	1.50575	3.50321	18.2221	0.000903	0.0321808
ensdb_102	DUSP1	dual specificity phosphatase 1	protein_coding	1843	P28562	3100	ENSG00000120129	protein_coding	1.5037	3.66874	43.0367	1.77207e-05	0.00182374
ensdb_102	SIK1	salt inducible kinase 1	protein_coding	150094	P57059	12649	ENSG00000142178	protein_coding	1.50319	4.45779	20.658	0.00054193	0.0219001
ensdb_102	KLF4	Kruppel like factor 4	protein_coding	9314	NA	5631	ENSG00000136826	protein_coding	1.49999	4.08656	58.6964	3.44946e-06	0.00056641
ensdb_102	DLG5	discs large MAGUK scaffold protein 5	protein_coding	9231	A0A0A0MSL1	135965	ENSG00000151208	protein_coding	1.49997	8.20187	38.7348	3.01745e-05	0.00269245
ensdb_102	TMEM164	transmembrane protein 164	protein_coding	84187	NA	180104	ENSG00000157600	protein_coding	1.49061	6.31541	49.0005	9.04467e-06	0.00107676
ensdb_102	CLMN	calmin	protein_coding	79789	Q96JQ2	137969	ENSG00000165959	protein_coding	1.48639	3.88849	80.5922	5.9194e-07	0.00016124
ensdb_102	RUNX1	RUNX family transcription factor 1	protein_coding	861	Q01196	1216867	ENSG00000159216	protein_coding	1.48384	5.23338	65.9552	1.82152e-06	0.00035502
ensdb_102	RUNX1	RUNX family transcription factor 1	LRG_gene	861	NA	261498	LRG_482	NA	1.48116	4.81377	56.1653	4.37734e-06	0.00064702
ensdb_102	ANK1	ankyrin 1	protein_coding	286	P16157	243543	ENSG00000029534	protein_coding	1.47585	0.672077	15.8733	0.00154065	0.0483855
ensdb_102	MINDY4B	MINDY family member 4B	protein_coding	646951	A8MYZ0	35064	ENSG00000214237	protein_coding	1.46762	1.55512	19.8898	0.00063386	0.0248217
ensdb_102	GPER1	G protein-coupled estrogen receptor 1	protein_coding	2852	A0A024R849	11608	ENSG00000164850	protein_coding	1.45675	2.28415	15.722	0.00159711	0.0494723
ensdb_102	TBC1D8	TBC1 domain family member 8	protein_coding	11138	O95759	245639	ENSG00000204634	protein_coding	1.45296	4.41046	32.498	7.11938e-05	0.00497769
ensdb_102	AL049629.2	novel protein	protein_coding	NA	NA	24207	ENSG00000284969	protein_coding	1.45078	6.36689	50.6382	7.60662e-06	0.00099129
ensdb_102	AC025917.1	novel transcript, antisense to KIAA1370	lncRNA	NA	NA	20868	ENSG00000260618	long_non_coding	1.44707	3.18908	20.8153	0.00052507	0.0212968
ensdb_102	GADD45B	growth arrest and DNA damage inducible beta	protein_coding	4616	NA	2138	ENSG00000099860	protein_coding	1.44222	4.82274	84.6176	4.48283e-07	0.00013258
ensdb_102	ABLIM2	actin binding LIM protein family member 2	protein_coding	84448	NA	193523	ENSG00000163995	protein_coding	1.44077	1.60806	50.4876	7.72729e-06	0.00100109
ensdb_102	SP6	Sp6 transcription factor	protein_coding	80320	Q3SY56	10967	ENSG00000189120	protein_coding	1.41423	3.43576	58.4495	3.52924e-06	0.00056641
ensdb_102	AL450306.1	novel transcript	lncRNA	NA	NA	10311	ENSG00000228748	long_non_coding	1.41307	6.17986	36.1449	4.25131e-05	0.00346781
ensdb_102	ADGRE2	adhesion G protein-coupled receptor E2	protein_coding	30817	Q9UHX3	46169	ENSG00000127507	protein_coding	1.40847	3.48734	29.3426	0.00011526	0.0072878
ensdb_102	ITGB6	integrin subunit beta 6	protein_coding	3694	P18564	100647	ENSG00000115221	protein_coding	1.38578	2.01101	25.7573	0.00020893	0.0109296
ensdb_102	LDLRAD3	low density lipoprotein receptor class A domain containing 3	protein_coding	143458	Q86YD5	288156	ENSG00000179241	protein_coding	1.37538	4.49935	114.754	7.61011e-08	4.92956e-05
ensdb_102	CLDN1	claudin 1	protein_coding	9076	A5JSJ9	16740	ENSG00000163347	protein_coding	1.37328	5.20292	25.1269	0.00023333	0.0118407
ensdb_102	FLJ20021	uncharacterized LOC90024	lncRNA	90024	NA	1104	ENSG00000254531	long_non_coding	1.37115	1.54888	28.3169	0.00013589	0.00813266
ensdb_102	FAM214A	family with sequence similarity 214 member A	protein_coding	56204	NA	128501	ENSG00000047346	protein_coding	1.36572	6.46863	20.1152	0.00060514	0.0239904
ensdb_102	AC073264.3	novel TRPM8 channel-associated factor pseudogene	transcribed_unprocessed_pseudogene	NA	NA	24733	ENSG00000283537	pseudogene	1.36228	0.311385	16.3939	0.00136324	0.0440883
ensdb_102	AL592146.1	novel transcript	lncRNA	NA	NA	905	ENSG00000261065	long_non_coding	1.36107	5.84145	46.1436	1.23754e-05	0.00140493
ensdb_102	PDE6A	phosphodiesterase 6A	protein_coding	5145	P16499	86841	ENSG00000132915	protein_coding	1.35194	1.5911	21.1886	0.00048742	0.0202927
ensdb_102	GRINA	glutamate ionotropic receptor NMDA type subunit associated protein 1	protein_coding	2907	Q7Z429	3360	ENSG00000178719	protein_coding	1.35194	8.09504	86.1531	4.04413e-07	0.00012534
ensdb_102	NFKBIA	NFKB inhibitor alpha	protein_coding	4792	P25963	3237	ENSG00000100906	protein_coding	1.33962	6.13091	105.383	1.25687e-07	5.64926e-05
ensdb_102	NFKBIA	NFKB inhibitor alpha	LRG_gene	4792	NA	3245	LRG_89	NA	1.33946	6.12733	105.563	1.24434e-07	5.64926e-05
ensdb_102	ERLNC1	estrogen receptor responsive lncRNA 1	lncRNA	101929441	NA	1924	ENSG00000230550	long_non_coding	1.3353	3.43309	40.7572	2.33675e-05	0.00224736
ensdb_102	APCDD1	APC down-regulated 1	protein_coding	147495	Q8J025	35315	ENSG00000154856	protein_coding	1.33525	2.28127	34.1096	5.64012e-05	0.00426866
ensdb_102	RCAN1	regulator of calcineurin 1	protein_coding	1827	NA	101972	ENSG00000159200	protein_coding	1.33249	4.06467	41.3235	2.17914e-05	0.00218152
ensdb_102	ETNK2	ethanolamine kinase 2	protein_coding	55224	A0A024R976	20983	ENSG00000143845	protein_coding	1.33007	7.30437	43.4553	1.68642e-05	0.00177591
ensdb_102	STOM	stomatin	protein_coding	2040	A0A024R882	31318	ENSG00000148175	protein_coding	1.32884	6.89393	49.1556	8.89575e-06	0.00106478
ensdb_102	ARRB1	arrestin beta 1	protein_coding	408	P49407	91584	ENSG00000137486	protein_coding	1.32859	6.57933	38.2254	3.22337e-05	0.00280599
ensdb_102	HUNK	hormonally up-regulated Neu-associated kinase	protein_coding	30811	P57058	171614	ENSG00000142149	protein_coding	1.30161	1.97648	22.4727	0.00037977	0.0169331
ensdb_102	CDC42EP3	CDC42 effector protein 3	protein_coding	10602	Q9UKI2	96587	ENSG00000163171	protein_coding	1.2955	3.74439	28.9678	0.00012235	0.00753844
ensdb_102	BMF	Bcl2 modifying factor	protein_coding	90427	Q96LC9	21003	ENSG00000104081	protein_coding	1.29282	3.91657	19.4913	0.00068857	0.0263283
ensdb_102	GPR153	G protein-coupled receptor 153	protein_coding	387509	A0A0I9QQ03	13746	ENSG00000158292	protein_coding	1.29162	3.62077	37.1838	3.69701e-05	0.00313165
ensdb_102	PSD4	pleckstrin and Sec7 domain containing 4	protein_coding	23550	NA	52072	ENSG00000125637	protein_coding	1.28663	6.01933	74.8872	8.96773e-07	0.00022192
ensdb_102	B3GNT2	UDP-GlcNAc:betaGal beta-1,3-N-acetylglucosaminyltransferase 2	protein_coding	10678	Q9NY97	28617	ENSG00000170340	protein_coding	1.28551	5.24764	32.715	6.89619e-05	0.00488365
ensdb_102	TMEM265	transmembrane protein 265	protein_coding	100862671	A0A087WTH1	4555	ENSG00000281991	protein_coding	1.28424	3.14314	19.1896	0.00073365	0.0275227
ensdb_102	FSTL3	follistatin like 3	protein_coding	10272	A0A024R1Y8	7001	ENSG00000070404	protein_coding	1.28151	4.34331	38.6588	3.0472e-05	0.00269915
ensdb_102	YPEL3	yippee like 3	protein_coding	83719	H3BNP5	4602	ENSG00000090238	protein_coding	1.27791	2.4935	34.0161	5.71561e-05	0.00429626
ensdb_102	AC009318.1	novel transcript, antisense to FAR2	lncRNA	100506606	NA	39894	ENSG00000257176	long_non_coding	1.27017	2.2158	28.0113	0.00014284	0.00837185
ensdb_102	TSPAN5	tetraspanin 5	protein_coding	10098	D6RAR1	188245	ENSG00000168785	protein_coding	1.26885	3.40023	31.2439	8.58516e-05	0.00574778
ensdb_102	COL4A4	collagen type IV alpha 4 chain	LRG_gene	1286	NA	161849	LRG_231	NA	1.26483	1.4879	35.9103	4.38936e-05	0.00352815
ensdb_102	COL4A4	collagen type IV alpha 4 chain	protein_coding	1286	P53420	161740	ENSG00000081052	protein_coding	1.26483	1.4879	35.9103	4.38936e-05	0.00352815
ensdb_102	FLRT3	fibronectin leucine rich transmembrane protein 3	protein_coding	23767	Q9NZU0	14630	ENSG00000125848	protein_coding	1.25457	4.55545	22.7895	0.00035761	0.0162574
ensdb_102	ARHGAP26	Rho GTPase activating protein 26	LRG_gene	23092	NA	458635	LRG_1127	NA	1.25142	3.42672	26.5252	0.00018308	0.00983818
ensdb_102	ARHGAP26	Rho GTPase activating protein 26	protein_coding	23092	A0A0S2Z536	458635	ENSG00000145819	protein_coding	1.24958	3.44951	26.6444	0.0001794	0.00973192
ensdb_102	CPEB4	cytoplasmic polyadenylation element binding protein 4	protein_coding	80315	Q17RY0	73632	ENSG00000113742	protein_coding	1.24093	4.2025	59.9147	3.08512e-06	0.00053083
ensdb_102	ELOVL5	ELOVL fatty acid elongase 5	protein_coding	60481	A0A024RD35	81782	ENSG00000012660	protein_coding	1.23918	8.09184	70.1405	1.29438e-06	0.00028684
ensdb_102	SLC16A6	solute carrier family 16 member 6	protein_coding	9120	A0A024R8J3	24242	ENSG00000108932	protein_coding	1.23682	3.95213	44.2782	1.53157e-05	0.00165172
ensdb_102	SDC3	syndecan 3	protein_coding	9672	D3DPN2	39293	ENSG00000162512	protein_coding	1.21954	5.90201	21.1129	0.0004948	0.0205095
ensdb_102	TGFA	transforming growth factor alpha	protein_coding	7039	P01135	106910	ENSG00000163235	protein_coding	1.2184	4.1103	65.4972	1.893e-06	0.00036571
ensdb_102	CAPRIN2	caprin family member 2	protein_coding	65981	H0YGG3	45400	ENSG00000110888	protein_coding	1.21191	2.21567	44.8544	1.43291e-05	0.00157007
ensdb_102	AC099548.2	family with sequence similarity 115, member C (FAM115C) pseudogene	transcribed_unprocessed_pseudogene	154761	NA	75144	ENSG00000253882	pseudogene	1.20386	0.508325	18.5004	0.00085005	0.0305905
ensdb_102	RASD2	RASD family member 2	protein_coding	23551	Q96D21	13169	ENSG00000100302	protein_coding	1.20202	1.13788	17.0884	0.00116212	0.0388386
ensdb_102	AP001972.5	TEC	TEC	NA	NA	2338	ENSG00000279117	NA	1.19582	5.09032	28.9591	0.00012252	0.00753844
ensdb_102	IRX2	iroquois homeobox 2	protein_coding	153572	Q9BZI1	5833	ENSG00000170561	protein_coding	1.19389	5.54424	45.9673	1.26234e-05	0.00142574
ensdb_102	SQOR	sulfide quinone oxidoreductase	protein_coding	58472	A0A024R5X2	60134	ENSG00000137767	protein_coding	1.1845	4.33906	45.4113	1.34444e-05	0.00149545
ensdb_102	CRY2	cryptochrome circadian regulator 2	protein_coding	1408	Q49AN0	36131	ENSG00000121671	protein_coding	1.17714	3.83356	31.357	8.43965e-05	0.00570713
ensdb_102	SDCBP2	syndecan binding protein 2	protein_coding	27111	Q9H190	19231	ENSG00000125775	protein_coding	1.17443	1.40495	28.4209	0.00013361	0.00804015
ensdb_102	GREB1L	GREB1 like retinoic acid receptor coactivator	protein_coding	80000	NA	283176	ENSG00000141449	protein_coding	1.17297	2.29059	35.3043	4.77066e-05	0.00373911
ensdb_102	AC002467.1	novel transcript, antisense to CBLL1	lncRNA	101927974	NA	4583	ENSG00000241764	long_non_coding	1.17104	2.41822	26.1025	0.00019681	0.0104449
ensdb_102	ITPRIP	inositol 1,4,5-trisphosphate receptor interacting protein	protein_coding	85450	Q8IWB1	28768	ENSG00000148841	protein_coding	1.1667	4.58845	17.4307	0.00107575	0.0368464
ensdb_102	SLC22A23	solute carrier family 22 member 23	protein_coding	63027	C9J4Z0	188089	ENSG00000137266	protein_coding	1.1666	4.51895	30.1292	0.00010187	0.00665752
ensdb_102	PPARGC1B	PPARG coactivator 1 beta	protein_coding	133522	Q86YN6	124725	ENSG00000155846	protein_coding	1.15767	4.393	40.5435	2.3996e-05	0.0022623
ensdb_102	PRLR	prolactin receptor	protein_coding	5618	P16471	181732	ENSG00000113494	protein_coding	1.15483	7.59648	53.1811	5.86479e-06	0.00081685
ensdb_102	FAM13A	family with sequence similarity 13 member A	protein_coding	10144	O94988	385444	ENSG00000138640	protein_coding	1.15258	2.56108	28.9912	0.00012189	0.00753844
ensdb_102	ULK2	unc-51 like autophagy activating kinase 2	protein_coding	9706	NA	97108	ENSG00000083290	protein_coding	1.15128	3.67928	32.6169	6.99609e-05	0.00490707
ensdb_102	RHOBTB2	Rho related BTB domain containing 2	protein_coding	23221	Q9BYZ6	32783	ENSG00000008853	protein_coding	1.14831	5.74866	21.5917	0.00045022	0.0192537
ensdb_102	AP001972.1	novel transcript	lncRNA	NA	NA	899	ENSG00000254429	long_non_coding	1.14603	3.4007	24.7358	0.00025013	0.0124916
ensdb_102	AC007375.2	novel protein	protein_coding	NA	H3BS24	127152	ENSG00000259164	protein_coding	1.1405	2.40292	28.0075	0.00014293	0.00837185
ensdb_102	SIAH2-AS1	SIAH2 antisense RNA 1	lncRNA	NA	NA	111618	ENSG00000244265	long_non_coding	1.13367	4.70453	52.9386	6.00936e-06	0.00081698
ensdb_102	TPM1-AS	TPM1 antisense RNA	lncRNA	NA	NA	3354	ENSG00000259498	long_non_coding	1.1334	1.35574	20.9462	0.0005115	0.020939
ensdb_102	EPHB2	EPH receptor B2	LRG_gene	2048	NA	210663	LRG_780	NA	1.13298	4.03562	18.2397	0.00089953	0.0321089
ensdb_102	ASCL2	achaete-scute family bHLH transcription factor 2	protein_coding	430	Q99929	2458	ENSG00000183734	protein_coding	1.13272	3.59358	45.6878	1.30287e-05	0.00145657
ensdb_102	EPHB2	EPH receptor B2	protein_coding	2048	P29323	210662	ENSG00000133216	protein_coding	1.13011	4.03666	18.1317	0.00092102	0.0326118
ensdb_102	WWC3	WWC family member 3	protein_coding	55841	Q9ULE0	129221	ENSG00000047644	protein_coding	1.12848	6.14045	30.2194	0.00010045	0.0066041
ensdb_102	FBXL16	F-box and leucine rich repeat protein 16	protein_coding	146330	NA	13311	ENSG00000127585	protein_coding	1.12678	4.64342	22.2384	0.00039717	0.017565
ensdb_102	AC009879.3	novel transcript	protein_coding	NA	A0A024R805	86039	ENSG00000285791	protein_coding	1.12168	1.04764	17.5141	0.00105583	0.0363338
ensdb_102	AC107959.1	novel transcript, antisense to RHOBTB2	lncRNA	NA	NA	34740	ENSG00000245025	long_non_coding	1.12133	4.28852	21.3373	0.0004733	0.0198173
ensdb_102	ARSK	arylsulfatase family member K	protein_coding	153642	Q6UWY0	50002	ENSG00000164291	protein_coding	1.12093	3.02406	40.146	2.52177e-05	0.00234344
ensdb_102	SYT12	synaptotagmin 12	protein_coding	91683	Q8IV01	44086	ENSG00000173227	protein_coding	1.11859	7.46857	58.4658	3.52391e-06	0.00056641
ensdb_102	SRGAP2	SLIT-ROBO Rho GTPase activating protein 2	protein_coding	23380	A0A075B7C8	261099	ENSG00000266028	protein_coding	1.1085	6.63188	111.851	8.85346e-08	5.03002e-05
ensdb_102	CNTNAP2	contactin associated protein 2	protein_coding	26047	A0A0D9SES4	2304997	ENSG00000174469	protein_coding	1.10379	2.70033	36.8404	3.87048e-05	0.00320464
ensdb_102	SPATC1L	spermatogenesis and centriole associated 1 like	protein_coding	84221	Q9H0A9	23329	ENSG00000160284	protein_coding	1.10237	2.97613	21.9799	0.00041746	0.0182786
ensdb_102	SH3PXD2B	SH3 and PX domains 2B	protein_coding	285590	A0A1B0GUF2	129526	ENSG00000174705	protein_coding	1.09487	5.73797	17.3974	0.00108383	0.0370081
ensdb_102	DSP	desmoplakin	protein_coding	1832	P15924	45098	ENSG00000096696	protein_coding	1.09438	9.43965	27.3262	0.00015996	0.00910359
ensdb_102	DSP	desmoplakin	LRG_gene	1832	NA	45077	LRG_423	NA	1.09438	9.43965	27.3261	0.00015997	0.00910359
ensdb_102	RGMA	repulsive guidance molecule BMP co-receptor a	protein_coding	56963	Q96B86	53932	ENSG00000182175	protein_coding	1.09138	2.08564	18.8793	0.0007836	0.0288597
ensdb_102	TH	tyrosine hydroxylase	protein_coding	7054	P07101	7887	ENSG00000180176	protein_coding	1.07694	3.45588	26.7691	0.00017565	0.00959938
ensdb_102	ZNRF1	zinc and ring finger 1	protein_coding	84937	Q8ND25	111971	ENSG00000186187	protein_coding	1.06444	6.40569	77.1823	7.56345e-07	0.00019831
ensdb_102	AK4P3	adenylate kinase 4 pseudogene 3	processed_pseudogene	NA	NA	669	ENSG00000233381	pseudogene	1.06329	1.72374	28.1985	0.00013853	0.0082018
ensdb_102	AOX1	aldehyde oxidase 1	protein_coding	316	Q06278	91051	ENSG00000138356	protein_coding	1.06062	0.640412	16.0319	0.00148392	0.0468892
ensdb_102	TTC39A-AS1	TTC39A antisense RNA 1	lncRNA	NA	NA	5671	ENSG00000261664	long_non_coding	1.06048	1.40218	17.6682	0.00102018	0.0352752
ensdb_102	ACSL1	acyl-CoA synthetase long chain family member 1	protein_coding	2180	P33121	71224	ENSG00000151726	protein_coding	1.05818	7.47414	44.9851	1.41155e-05	0.0015544
ensdb_102	PLXNA1	plexin A1	protein_coding	5361	Q9UIW2	48799	ENSG00000114554	protein_coding	1.05779	6.18488	25.6363	0.00021337	0.0110832
ensdb_102	JUN	Jun proto-oncogene, AP-1 transcription factor subunit	protein_coding	3725	NA	7204	ENSG00000177606	protein_coding	1.04565	4.96851	21.0148	0.00050455	0.0206946
ensdb_102	FERMT2	fermitin family member 2	protein_coding	10979	A0A024R687	95168	ENSG00000073712	protein_coding	1.04222	5.35197	27.1105	0.00016584	0.00931739
ensdb_102	GUSBP13	GUSB pseudogene 13	unprocessed_pseudogene	NA	NA	45597	ENSG00000198237	pseudogene	1.03644	1.72661	21.5031	0.00045811	0.0193284
ensdb_102	TOM1L2	target of myb1 like 2 membrane trafficking protein	protein_coding	146691	Q6ZVM7	128912	ENSG00000175662	protein_coding	1.03489	5.50383	26.904	0.0001717	0.00950104
ensdb_102	AC099508.1	novel transcript, antisense to ZNRF1	lncRNA	NA	NA	2112	ENSG00000247033	long_non_coding	1.03461	2.96974	33.2255	6.40224e-05	0.00465356
ensdb_102	NAMPTP1	nicotinamide phosphoribosyltransferase pseudogene 1	processed_pseudogene	NA	NA	2514	ENSG00000229644	pseudogene	1.02444	6.4686	49.3448	8.71803e-06	0.00106081
ensdb_102	ELL2	elongation factor for RNA polymerase II 2	protein_coding	22936	O00472	76754	ENSG00000118985	protein_coding	1.01724	3.79263	33.3783	6.26241e-05	0.00458433
ensdb_102	AC098582.1	HECT and RLD domain containing E3 ubiquitin protein ligase 3	protein_coding	8916	H0Y8G9	184641	ENSG00000287542	protein_coding	1.01651	3.55696	22.4721	0.00037981	0.0169331
ensdb_102	FHL3	four and a half LIM domains 3	protein_coding	2275	NA	8837	ENSG00000183386	protein_coding	1.01353	3.00196	20.7015	0.00053721	0.021749
ensdb_102	ITPR1	inositol 1,4,5-trisphosphate receptor type 1	protein_coding	3708	NA	354496	ENSG00000150995	protein_coding	1.01063	4.17921	33.057	6.56065e-05	0.00472195
ensdb_102	HERC3	HECT and RLD domain containing E3 ubiquitin protein ligase 3	protein_coding	8916	C9J6Z1	116108	ENSG00000138641	protein_coding	1.00953	3.56702	22.1193	0.00040638	0.0179361
ensdb_102	MIR1915HG	MIR1915 host gene	lncRNA	399726	NA	4603	ENSG00000204682	long_non_coding	1.00784	1.67277	19.2558	0.00072348	0.0272841
ensdb_102	WWTR1	WW domain containing transcription regulator 1	protein_coding	25937	Q9GZV5	219480	ENSG00000018408	protein_coding	1.00381	4.10183	21.1695	0.00048927	0.0203316
ensdb_102	MRFAP1	Morf4 family associated protein 1	protein_coding	93621	Q9Y605	2655	ENSG00000179010	protein_coding	1.00023	8.80607	58.3891	3.54906e-06	0.00056641
ensdb_102	SRGAP2B	SLIT-ROBO Rho GTPase activating protein 2B	protein_coding	647135	P0DMP2	208264	ENSG00000196369	protein_coding	1.00004	5.19209	46.5617	1.18091e-05	0.00134759
ensdb_102	DKK1	dickkopf WNT signaling pathway inhibitor 1	protein_coding	22943	I1W660	3762	ENSG00000107984	protein_coding	-1.00569	6.20409	28.4485	0.00013302	0.00802613
ensdb_102	TGFB3	transforming growth factor beta 3	LRG_gene	7043	NA	23651	LRG_399	NA	-1.00891	3.18228	22.7289	0.00036173	0.0163726
ensdb_102	EFNB2	ephrin B2	protein_coding	1948	P52799	45918	ENSG00000125266	protein_coding	-1.01036	4.54129	69.4847	1.36397e-06	0.0002927
ensdb_102	AL138689.2	novel transcript, antisense to EFNB2	lncRNA	NA	NA	30484	ENSG00000284966	long_non_coding	-1.01123	3.8605	59.1873	3.29698e-06	0.0005501
ensdb_102	TGFB3	transforming growth factor beta 3	protein_coding	7043	A5YM40	24915	ENSG00000119699	protein_coding	-1.01366	3.20533	22.5928	0.00037118	0.0166495
ensdb_102	BASP1	brain abundant membrane attached signal protein 1	protein_coding	10409	U3KQP0	211246	ENSG00000176788	protein_coding	-1.01518	7.16347	64.6073	2.04135e-06	0.00038426
ensdb_102	NRIP1	nuclear receptor interacting protein 1	protein_coding	8204	P48552	104702	ENSG00000180530	protein_coding	-1.02784	4.52746	31.4645	8.30375e-05	0.00566198
ensdb_102	VAV3	vav guanine nucleotide exchange factor 3	protein_coding	10451	Q9UKW4	394020	ENSG00000134215	protein_coding	-1.0329	4.68843	15.6839	0.00161171	0.0498543
ensdb_102	ARMT1	acidic residue methyltransferase 1	protein_coding	79624	Q9H993	17844	ENSG00000146476	protein_coding	-1.03785	6.31139	15.8154	0.00156199	0.0488653
ensdb_102	FUT8	fucosyltransferase 8	protein_coding	2530	Q546E0	333530	ENSG00000033170	protein_coding	-1.04444	5.60567	78.8927	6.6808e-07	0.00017727
ensdb_102	RIMKLA	ribosomal modification protein rimK like family member A	protein_coding	284716	X1WI25	43441	ENSG00000177181	protein_coding	-1.04583	1.60061	19.1822	0.00073481	0.0275227
ensdb_102	TFPI	tissue factor pathway inhibitor	protein_coding	7035	P10646	101531	ENSG00000003436	protein_coding	-1.06892	2.70691	28.2928	0.00013642	0.00814247
ensdb_102	DENND5B	DENN domain containing 5B	protein_coding	160518	Q6ZUT9	208911	ENSG00000170456	protein_coding	-1.07139	1.80305	31.6316	8.09773e-05	0.00553865
ensdb_102	PLD1	phospholipase D1	protein_coding	5337	NA	210547	ENSG00000075651	protein_coding	-1.07579	3.12776	18.5465	0.00084162	0.0303867
ensdb_102	SLC5A8	solute carrier family 5 member 8	protein_coding	160728	Q8N695	54746	ENSG00000256870	protein_coding	-1.08526	4.22602	24.5387	0.00025911	0.0128071
ensdb_102	NR2F2	nuclear receptor subfamily 2 group F member 2	protein_coding	7026	P24468	14326	ENSG00000185551	protein_coding	-1.09677	5.25222	56.429	4.26829e-06	0.00063517
ensdb_102	PLK2	polo like kinase 2	protein_coding	10769	A0A024QZV1	6158	ENSG00000145632	protein_coding	-1.10385	5.35689	37.1246	3.72629e-05	0.00313657
ensdb_102	AR	androgen receptor	protein_coding	367	A0A087X1B6	186599	ENSG00000169083	protein_coding	-1.12923	4.47504	20.5193	0.00055732	0.0224396
ensdb_102	POF1B	POF1B actin binding protein	protein_coding	79983	Q8WVV4	102322	ENSG00000124429	protein_coding	-1.14112	4.52813	20.3683	0.00057467	0.0230382
ensdb_102	BOC	BOC cell adhesion associated, oncogene regulated	protein_coding	91653	C9J2L7	76457	ENSG00000144857	protein_coding	-1.14196	0.739284	16.4469	0.00134654	0.0436992
ensdb_102	HCG20	HLA complex group 20	lncRNA	105375013	NA	48461	ENSG00000228022	long_non_coding	-1.14661	2.82197	37.7645	3.42374e-05	0.00292266
ensdb_102	FRMD6	FERM domain containing 6	protein_coding	122786	NA	241628	ENSG00000139926	protein_coding	-1.18104	3.94592	76.1134	8.1833e-07	0.00020716
ensdb_102	TTC6	tetratricopeptide repeat domain 6	protein_coding	319089	G3V2C3	445596	ENSG00000139865	protein_coding	-1.18785	1.32243	28.6563	0.00012862	0.00786891
ensdb_102	KYNU	kynureninase	protein_coding	8942	Q16719	178177	ENSG00000115919	protein_coding	-1.19058	6.08505	23.6355	0.00030539	0.0144335
ensdb_102	TRIM16L	tripartite motif containing 16 like	protein_coding	147166	NA	38121	ENSG00000108448	protein_coding	-1.19373	6.01887	19.1054	0.00074684	0.0278313
ensdb_102	IGFBP5	insulin like growth factor binding protein 5	protein_coding	3488	P24593	23445	ENSG00000115461	protein_coding	-1.1994	9.26874	25.3381	0.0002248	0.0115409
ensdb_102	GPR39	G protein-coupled receptor 39	protein_coding	2863	O43194	229778	ENSG00000183840	protein_coding	-1.19947	2.69734	59.4215	3.227e-06	0.00054253
ensdb_102	BLNK	B cell linker	LRG_gene	29760	NA	79878	LRG_21	NA	-1.2034	1.40342	28.3397	0.00013539	0.00812458
ensdb_102	LMCD1	LIM and cysteine rich domains 1	protein_coding	29995	Q9NZU5	72862	ENSG00000071282	protein_coding	-1.20803	4.82586	18.0161	0.00094466	0.0332882
ensdb_102	MEGF9	multiple EGF like domains 9	protein_coding	1955	Q9H1U4	113660	ENSG00000106780	protein_coding	-1.2182	6.47593	36.3182	4.15247e-05	0.00339978
ensdb_102	RIN2	Ras and Rab interactor 2	protein_coding	54453	NA	244854	ENSG00000132669	protein_coding	-1.22608	0.843376	19.7702	0.00064973	0.0250606
ensdb_102	IER3	immediate early response 3	protein_coding	8870	Q5ST79	1350	ENSG00000137331	protein_coding	-1.23319	4.92233	44.4542	1.50062e-05	0.00163612
ensdb_102	XYLT1	xylosyltransferase 1	protein_coding	64131	Q86Y38	369192	ENSG00000103489	protein_coding	-1.23488	2.80141	29.373	0.00011471	0.0072878
ensdb_102	HIVEP3	HIVEP zinc finger 3	protein_coding	59269	Q5T1R4	529561	ENSG00000127124	protein_coding	-1.24527	2.25707	25.3022	0.00022623	0.0115601
ensdb_102	AC007563.2	novel transcript, antisense to IGFBP5 and TNP1	lncRNA	NA	NA	299616	ENSG00000236886	long_non_coding	-1.27043	3.72321	18.1766	0.00091201	0.0324491
ensdb_102	TMPRSS3	transmembrane serine protease 3	protein_coding	64699	P57727	24205	ENSG00000160183	protein_coding	-1.27339	1.69772	24.0855	0.00028124	0.0135833
ensdb_102	AC084398.2	novel transcript, antisense to DRAM1	lncRNA	NA	NA	1310	ENSG00000257202	long_non_coding	-1.27722	0.544529	26.8696	0.0001727	0.00951235
ensdb_102	FLT3	fms related receptor tyrosine kinase 3	protein_coding	2322	P36888	97319	ENSG00000122025	protein_coding	-1.28675	0.220439	16.2375	0.00141394	0.0452051
ensdb_102	FLT3	fms related receptor tyrosine kinase 3	LRG_gene	2322	NA	97319	LRG_457	NA	-1.28675	0.220439	16.2375	0.00141394	0.0452051
ensdb_102	IRF1-AS1	IRF1 antisense RNA 1	lncRNA	NA	NA	78067	ENSG00000197536	long_non_coding	-1.3028	0.848525	32.4173	7.20455e-05	0.0050213
ensdb_102	SHISA9	shisa family member 9	protein_coding	729993	B4DS77	338819	ENSG00000237515	protein_coding	-1.30631	2.9337	23.6816	0.00030282	0.0144044
ensdb_102	CXCR4	C-X-C motif chemokine receptor 4	protein_coding	7852	P61073	3801	ENSG00000121966	protein_coding	-1.31151	1.67949	19.3409	0.00071064	0.0268919
ensdb_102	CXCR4	C-X-C motif chemokine receptor 4	LRG_gene	7852	NA	3807	LRG_51	NA	-1.31151	1.67949	19.3409	0.00071064	0.0268919
ensdb_102	IRF1	interferon regulatory factor 1	protein_coding	3659	Q6FHN8	9169	ENSG00000125347	protein_coding	-1.32431	2.0329	43.1629	1.74574e-05	0.00180508
ensdb_102	ADGRL2	adhesion G protein-coupled receptor L2	protein_coding	23266	NA	686290	ENSG00000117114	protein_coding	-1.32472	4.22975	16.5648	0.00131025	0.0426879
ensdb_102	MYB-AS1	MYB antisense RNA 1	lncRNA	NA	NA	913	ENSG00000236703	long_non_coding	-1.33666	1.14345	37.0005	3.78848e-05	0.00316051
ensdb_102	MYB	MYB proto-oncogene, transcription factor	protein_coding	4602	P10242	37866	ENSG00000118513	protein_coding	-1.37266	4.62762	28.2089	0.0001383	0.0082018
ensdb_102	IER3-AS1	IER3 antisense RNA 1	lncRNA	NA	NA	664	ENSG00000272273	long_non_coding	-1.37497	3.29965	35.6293	4.56165e-05	0.00361388
ensdb_102	TAOK3	TAO kinase 3	protein_coding	51347	Q9H2K8	223107	ENSG00000135090	protein_coding	-1.38692	4.67626	62.5931	2.42949e-06	0.00043858
ensdb_102	OASL	2'-5'-oligoadenylate synthetase like	protein_coding	8638	Q15646	20132	ENSG00000135114	protein_coding	-1.39	-0.0360571	16.9642	0.00119543	0.0398274
ensdb_102	FAM171B	family with sequence similarity 171 member B	protein_coding	165215	Q6P995	71900	ENSG00000144369	protein_coding	-1.42315	2.07839	34.9353	5.02158e-05	0.00388053
ensdb_102	PKP2	plakophilin 2	protein_coding	5318	Q99959	106023	ENSG00000057294	protein_coding	-1.45545	4.05648	41.2792	2.19102e-05	0.00218348
ensdb_102	PKIA	cAMP-dependent protein kinase inhibitor alpha	protein_coding	5569	A0A024R7Y9	88928	ENSG00000171033	protein_coding	-1.47154	2.96156	32.6922	6.9193e-05	0.00488432
ensdb_102	TFAP2C	transcription factor AP-2 gamma	protein_coding	7022	Q92754	9978	ENSG00000087510	protein_coding	-1.4741	6.91259	182.086	4.70567e-09	5.18189e-06
ensdb_102	ACKR3	atypical chemokine receptor 3	protein_coding	57007	A0A140T9K6	14568	ENSG00000144476	protein_coding	-1.49381	4.9717	64.9019	1.99081e-06	0.00037798
ensdb_102	TRGV9	T cell receptor gamma variable 9	TR_V_gene	NA	Q99603	1845	ENSG00000211695	protein_coding	-1.49598	-0.911563	17.3024	0.00110722	0.0375737
ensdb_102	TENT5A	terminal nucleotidyltransferase 5A	protein_coding	55603	H0Y5Y3	261336	ENSG00000112773	protein_coding	-1.4999	3.55267	27.2794	0.00016122	0.00912765
ensdb_102	PKP2	plakophilin 2	LRG_gene	5318	NA	106101	LRG_398	NA	-1.51383	4.00726	42.9784	1.7844e-05	0.00182789
ensdb_102	FOXA1	forkhead box A1	protein_coding	3169	P55317	6508	ENSG00000129514	protein_coding	-1.51933	6.95869	57.9181	3.70821e-06	0.00057514
ensdb_102	AC098848.1	novel transcript, antisense to RAB27B	lncRNA	NA	NA	12218	ENSG00000267112	long_non_coding	-1.52164	0.523632	49.9293	8.19409e-06	0.00102538
ensdb_102	STON1	stonin 1	protein_coding	11037	NA	69131	ENSG00000243244	protein_coding	-1.52946	0.67209	18.8808	0.00078335	0.0288597
ensdb_102	HS6ST3	heparan sulfate 6-O-sulfotransferase 3	protein_coding	266722	Q8IZP7	748724	ENSG00000185352	protein_coding	-1.55734	2.16003	34.0318	5.70286e-05	0.00429626
ensdb_102	GATA4	GATA binding protein 4	protein_coding	2626	B3KUF4	83044	ENSG00000136574	protein_coding	-1.58818	2.43377	25.3642	0.00022378	0.0115151
ensdb_102	SPTSSB	serine palmitoyltransferase small subunit B	protein_coding	165679	Q8NFR3	28089	ENSG00000196542	protein_coding	-1.60318	7.719	25.9504	0.00020205	0.0106712
ensdb_102	RERGL	RERG like	protein_coding	79785	Q9H628	239239	ENSG00000111404	protein_coding	-1.6067	0.785464	19.8473	0.00063944	0.0248217
ensdb_102	EPHA4	EPH receptor A4	protein_coding	2043	NA	156176	ENSG00000116106	protein_coding	-1.61523	4.9217	32.6354	6.97717e-05	0.00490707
ensdb_102	LINC01257	long intergenic non-protein coding RNA 1257	lncRNA	116437	NA	67930	ENSG00000204603	long_non_coding	-1.61572	-0.505334	18.7348	0.00080821	0.029568
ensdb_102	RND1	Rho family GTPase 1	protein_coding	27289	H0YHG7	8726	ENSG00000172602	protein_coding	-1.61604	1.6343	18.1166	0.00092406	0.032657
ensdb_102	ITGA2	integrin subunit alpha 2	protein_coding	3673	P17301	105440	ENSG00000164171	protein_coding	-1.62447	5.2719	17.3542	0.00109438	0.0371955
ensdb_102	PBX1	PBX homeobox 1	protein_coding	5087	NA	343713	ENSG00000185630	protein_coding	-1.62934	5.39111	50.1081	8.04108e-06	0.0010178
ensdb_102	CXCL12	C-X-C motif chemokine ligand 12	protein_coding	6387	P48061	16329	ENSG00000107562	protein_coding	-1.63853	6.28746	65.0907	1.95917e-06	0.00037521
ensdb_102	DAB2	DAB adaptor protein 2	protein_coding	1601	P98082	90626	ENSG00000153071	protein_coding	-1.6433	-0.277066	18.6031	0.00083141	0.0301663
ensdb_102	ANTXR2	ANTXR cell adhesion molecule 2	protein_coding	118429	P58335	224309	ENSG00000163297	protein_coding	-1.65237	0.88587	34.7727	5.13688e-05	0.00395576
ensdb_102	KALRN	kalirin RhoGEF kinase	protein_coding	8997	H7C0I9	646303	ENSG00000160145	protein_coding	-1.67242	0.900526	25.0279	0.00023745	0.0119672
ensdb_102	RAB27B	RAB27B, member RAS oncogene family	protein_coding	5874	K7ES41	177657	ENSG00000041353	protein_coding	-1.68264	3.06675	46.8874	1.13886e-05	0.00132012
ensdb_102	AC005840.3	plakophilin 2 (PKP2) pseudogene	processed_pseudogene	NA	NA	2494	ENSG00000256913	pseudogene	-1.70819	-0.33047	27.8353	0.00014703	0.00852137
ensdb_102	PTGER4	prostaglandin E receptor 4	protein_coding	5734	P35408	13821	ENSG00000171522	protein_coding	-1.71825	2.41661	35.2034	4.83782e-05	0.00376495
ensdb_102	PRAG1	PEAK1 related, kinase-activating pseudokinase 1	protein_coding	157285	Q86YV5	68704	ENSG00000275342	protein_coding	-1.74784	4.33936	61.0495	2.78513e-06	0.00048299
ensdb_102	GDF15	growth differentiation factor 15	protein_coding	9518	NA	14446	ENSG00000130513	protein_coding	-1.77118	3.84287	18.5549	0.00084009	0.0303813
ensdb_102	EFR3B	EFR3 homolog B	protein_coding	22979	Q9Y2G0	117060	ENSG00000084710	protein_coding	-1.8246	2.08206	62.6173	2.42434e-06	0.00043858
ensdb_102	DSCAM-AS1	DSCAM antisense RNA 1	lncRNA	100506492	NA	2276	ENSG00000235123	long_non_coding	-1.84651	6.91094	43.3803	1.70141e-05	0.00177591
ensdb_102	MPPED2	metallophosphoesterase domain containing 2	protein_coding	744	Q15777	202380	ENSG00000066382	protein_coding	-1.86336	1.08306	53.1174	5.90236e-06	0.00081685
ensdb_102	C14orf132	chromosome 14 open reading frame 132	protein_coding	56967	Q9NPU4	54610	ENSG00000227051	protein_coding	-1.89164	5.44591	97.485	1.98098e-07	7.7909e-05
ensdb_102	GEM	GTP binding protein overexpressed in skeletal muscle	protein_coding	2669	A0A024R9F5	13098	ENSG00000164949	protein_coding	-1.93412	0.00414334	27.8659	0.00014629	0.00850093
ensdb_102	RPRM	reprimo, TP53 dependent G2 arrest mediator homolog	protein_coding	56475	Q9NS64	1425	ENSG00000177519	protein_coding	-1.95796	1.1925	26.5592	0.00018202	0.00982542
ensdb_102	SNAP25	synaptosome associated protein 25	protein_coding	6616	P60880	88589	ENSG00000132639	protein_coding	-2.03163	-1.07379	21.6419	0.00044582	0.0191883
ensdb_102	AMIGO2	adhesion molecule with Ig like domain 2	protein_coding	347902	A0A024R127	4253	ENSG00000139211	protein_coding	-2.0886	4.22561	18.4332	0.00086249	0.0309879
ensdb_102	GPR68	G protein-coupled receptor 68	protein_coding	8111	Q15743	21394	ENSG00000119714	protein_coding	-2.10438	1.41526	35.3206	4.75996e-05	0.00373911
ensdb_102	PCED1B	PC-esterase domain containing 1B	protein_coding	91523	A0A024R115	157060	ENSG00000179715	protein_coding	-2.10836	1.451	45.3368	1.3559e-05	0.00150063
ensdb_102	WNT6	Wnt family member 6	protein_coding	7475	Q9Y6F9	14429	ENSG00000115596	protein_coding	-2.15085	1.08793	40.6895	2.35645e-05	0.00225646
ensdb_102	AC009119.1	novel transcript, antisense to CDH13	lncRNA	102724163	NA	17868	ENSG00000260228	long_non_coding	-2.27677	1.65008	57.5889	3.82434e-06	0.000589
ensdb_102	CLEC3A	C-type lectin domain family 3 member A	protein_coding	10143	O75596	44247	ENSG00000166509	protein_coding	-2.28583	-1.36442	16.6231	0.0012927	0.0421784
ensdb_102	CDH13	cadherin 13	protein_coding	1012	P55290	1173676	ENSG00000140945	protein_coding	-2.42411	0.283202	50.9098	7.39454e-06	0.00097575
ensdb_102	PTGER2	prostaglandin E receptor 2	protein_coding	5732	G3V2Y6	14294	ENSG00000125384	protein_coding	-2.43734	0.118171	33.1408	6.48135e-05	0.00469556
ensdb_102	BAMBI	BMP and activin membrane bound inhibitor	protein_coding	25805	Q13145	5423	ENSG00000095739	protein_coding	-2.44949	6.53621	62.8677	2.37186e-06	0.00043532
ensdb_102	ST8SIA4	ST8 alpha-N-acetyl-neuraminide alpha-2,8-sialyltransferase 4	protein_coding	7903	Q92187	96350	ENSG00000113532	protein_coding	-2.58759	2.8952	69.938	1.31542e-06	0.00028684
ensdb_102	SOX2	SRY-box transcription factor 2	protein_coding	6657	A0A0U3FYV6	2512	ENSG00000181449	protein_coding	-2.59508	-0.602951	50.2282	7.9402e-06	0.00101084
ensdb_102	SOX2	SRY-box transcription factor 2	LRG_gene	6657	NA	2503	LRG_719	NA	-2.59508	-0.602951	50.2282	7.9402e-06	0.00101084
ensdb_102	ISL1	ISL LIM homeobox 1	protein_coding	3670	P61371	11283	ENSG00000016082	protein_coding	-2.64092	-1.49845	26.128	0.00019595	0.0104243
ensdb_102	VTCN1	V-set domain containing T cell activation inhibitor 1	protein_coding	79679	Q5T2L0	67374	ENSG00000134258	protein_coding	-2.83523	0.918471	29.9904	0.0001041	0.00678291
ensdb_102	RIPOR3	RIPOR family member 3	protein_coding	140876	A0A499FJE4	105435	ENSG00000042062	protein_coding	-2.89268	-0.503932	34.9924	4.98178e-05	0.00386333
ensdb_102	MC5R	melanocortin 5 receptor	protein_coding	4161	P33032	3175	ENSG00000176136	protein_coding	-2.97776	-0.517399	31.9196	7.75626e-05	0.00533824
ensdb_102	TNFRSF11B	TNF receptor superfamily member 11b	protein_coding	4982	O00300	28329	ENSG00000164761	protein_coding	-3.08456	0.807009	20.455	0.00056464	0.0226927
ensdb_102	PDE4B	phosphodiesterase 4B	protein_coding	5142	X5DNX5	582066	ENSG00000184588	protein_coding	-3.50158	-0.142708	50.3315	7.85459e-06	0.00101084
ensdb_102	HAS2	hyaluronan synthase 2	protein_coding	3037	Q92819	29325	ENSG00000170961	protein_coding	-3.59166	0.28548	29.573	0.00011114	0.00713609
ensdb_102	KIAA1210	KIAA1210	protein_coding	57481	Q9ULL0	71945	ENSG00000250423	protein_coding	-3.6165	-2.35148	19.5869	0.00067496	0.0258977

## Sheet: D- Y537S Dex 24h FDR0.05 LogFC1
source	SYMBOL	DESCRIPTION	GENEBIOTYPE	ENTREZID	UNIPROT	LENGTH	GENEID	METABIOTYPE	logFC	logCPM	F	PValue	FDR
ensdb_102	PGC	progastricsin	protein_coding	5225	P20142	17399	ENSG00000096088	protein_coding	14.057	4.58357	430.532	3.22939630556215e-10	8.76737643571092e-07
ensdb_102	AL583827.1	Novel transcript	lncRNA	NA	NA	74640	ENSG00000285634	long_non_coding	11.374	1.20222	103.909	2.85451788627231e-06	0.000316415
ensdb_102	OR7A5	olfactory receptor family 7 subfamily A member 5	protein_coding	26659	A0A126GW60	8945	ENSG00000188269	protein_coding	11.1987	1.13864	167.724	3.69343128126603e-07	6.5600105273067e-05
ensdb_102	VRTN	vertebrae development associated	protein_coding	55237	G3V537	56940	ENSG00000133980	protein_coding	9.82666	0.205611	45.2716	3.13874519687667e-05	0.00171108
ensdb_102	PRR20G	proline rich 20G	protein_coding	100419008	P0DPQ3	4264	ENSG00000239620	protein_coding	9.71679	0.146333	94.5531	9.24091479991655e-07	0.000135587
ensdb_102	MAP7D2	MAP7 domain containing 2	protein_coding	256714	Q96T17	110195	ENSG00000184368	protein_coding	9.49667	3.70608	196.834	2.9160704196357e-09	2.60148918645938e-06
ensdb_102	HTR3A	5-hydroxytryptamine receptor 3A	protein_coding	3359	P46098	15433	ENSG00000166736	protein_coding	9.42236	-0.589437	189.903	2.56156707668531e-08	1.25368785104261e-05
ensdb_102	IGHV3-74	immunoglobulin heavy variable 3-74	IG_V_gene	NA	A0A0B4J1X5	690	ENSG00000224650	protein_coding	9.40313	-0.2128	105.639	2.66278823668088e-06	0.000302295
ensdb_102	CXCL13	C-X-C motif chemokine ligand 13	protein_coding	10563	Q53X90	100082	ENSG00000156234	protein_coding	9.23626	-0.773492	95.7289	4.02598551261633e-06	0.000403038
ensdb_102	KRT6A	keratin 6A	protein_coding	3853	A0A0S2Z428	6082	ENSG00000205420	protein_coding	8.83462	8.06795	199.329	2.6983669172589e-09	2.60148918645938e-06
ensdb_102	ZBTB16	zinc finger and BTB domain containing 16	protein_coding	7704	A0A024R3C6	197055	ENSG00000109906	protein_coding	8.67574	2.22016	340.822	9.47330817407925e-11	4.17280278451843e-07
ensdb_102	SLC38A4	solute carrier family 38 member 4	protein_coding	55089	A0A024R0X7	67648	ENSG00000139209	protein_coding	8.39589	0.417895	80.7369	2.02366726171266e-06	0.000250389
ensdb_102	EDN3	endothelin 3	protein_coding	1908	P14138	25550	ENSG00000124205	protein_coding	8.39038	-1.53738	51.0547	5.16153094632504e-05	0.00249293
ensdb_102	TPRG1-AS1	TPRG1 antisense RNA 1	lncRNA	100874043	NA	5925	ENSG00000234076	long_non_coding	8.27715	-0.95736	63.8943	6.29921194280562e-06	0.000552686
ensdb_102	DDC-AS1	DDC antisense RNA 1	lncRNA	100129427	NA	11705	ENSG00000226122	long_non_coding	8.15915	-1.36838	48.0666	2.38916570667201e-05	0.00140329
ensdb_102	SCML4	Scm polycomb group protein like 4	protein_coding	256380	Q8N228	122164	ENSG00000146285	protein_coding	8.11554	-1.19527	18.154	0.00206797	0.037119
ensdb_102	STAC2	SH3 and cysteine rich domain 2	protein_coding	342667	D0IN09	15405	ENSG00000141750	protein_coding	8.03558	4.02013	132.454	3.24011049574364e-08	1.45356412865773e-05
ensdb_102	FBLN5	fibulin 5	protein_coding	10516	NA	78576	ENSG00000140092	protein_coding	7.92668	-0.289256	59.2965	3.26413541740195e-06	0.000348977
ensdb_102	FBLN5	fibulin 5	LRG_gene	10516	NA	78292	LRG_364	NA	7.92193	-0.293011	59.4203	3.22733570167831e-06	0.000346726
ensdb_102	KLK3	kallikrein related peptidase 3	protein_coding	354	M0R1Z7	5850	ENSG00000142515	protein_coding	7.92078	-1.37899	31.5435	0.000317257	0.00921628
ensdb_102	STMN4	stathmin 4	protein_coding	81551	Q9H169	23098	ENSG00000015592	protein_coding	7.8153	-1.13314	22.8009	0.000564813	0.0140937
ensdb_102	GSG1	germ cell associated 1	protein_coding	83445	A0A494C0G6	20152	ENSG00000111305	protein_coding	7.69107	-1.68896	47.757	6.69510712989286e-05	0.00297885
ensdb_102	PHACTR3	phosphatase and actin regulator 3	protein_coding	116154	Q96KR7	270203	ENSG00000087495	protein_coding	7.6888	1.53185	116.41	6.99136957826272e-08	2.19536703705808e-05
ensdb_102	DDC	dopa decarboxylase	protein_coding	1644	A0A0S2Z3N4	106970	ENSG00000132437	protein_coding	7.50794	1.57614	270.141	4.08312437311133e-10	8.76737643571092e-07
ensdb_102	IP6K3	inositol hexakisphosphate kinase 3	protein_coding	117283	Q5TAQ4	25244	ENSG00000161896	protein_coding	7.4411	-0.306498	98.1251	3.63027055870077e-06	0.000372356
ensdb_102	AC018558.7	novel transcript	lncRNA	NA	NA	22972	ENSG00000287448	long_non_coding	7.43072	-2.19666	31.3486	0.00015643	0.00554479
ensdb_102	MYOT	myotilin	LRG_gene	9499	NA	19996	LRG_201	NA	7.35384	-1.88915	23.4997	0.000889118	0.0197814
ensdb_102	MYOT	myotilin	protein_coding	9499	A0A0C4DFM5	19994	ENSG00000120729	protein_coding	7.35384	-1.88915	23.4997	0.000889118	0.0197814
ensdb_102	NNMT	nicotinamide N-methyltransferase	protein_coding	4837	NA	55750	ENSG00000166741	protein_coding	7.34583	-1.99184	32.0796	0.000298486	0.00888359
ensdb_102	AC099482.2	novel transcript	lncRNA	NA	NA	18819	ENSG00000285613	long_non_coding	7.31372	0.210968	93.0842	2.58976159522038e-07	5.23274397918657e-05
ensdb_102	EMP1	epithelial membrane protein 1	protein_coding	2012	J3KQX4	23219	ENSG00000134531	protein_coding	7.07291	3.57045	263.446	4.77699406231979e-10	8.76737643571092e-07
ensdb_102	KRT5	keratin 5	protein_coding	3852	P13647	5956	ENSG00000186081	protein_coding	7.04222	8.20563	71.1255	1.19741345604776e-06	0.000165861
ensdb_102	CRYAB	crystallin alpha B	protein_coding	1410	V9HW27	15159	ENSG00000109846	protein_coding	6.96419	1.17874	201.339	2.53652316898939e-09	2.60148918645938e-06
ensdb_102	CABP1	calcium binding protein 1	protein_coding	9478	Q9NZU7	26773	ENSG00000157782	protein_coding	6.95427	0.041984	46.7352	1.15828936025604e-05	0.000833666
ensdb_102	KLK2	kallikrein related peptidase 2	protein_coding	3817	M0R2W5	19000	ENSG00000167751	protein_coding	6.77341	-2.15741	19.0338	0.00177936	0.0336962
ensdb_102	KLHL38	kelch like family member 38	protein_coding	340359	Q2WGJ6	7424	ENSG00000175946	protein_coding	6.73554	-2.20265	34.7199	0.000101354	0.00405121
ensdb_102	ATP13A4-AS1	ATP13A4 antisense RNA 1	lncRNA	NA	NA	1876	ENSG00000225473	long_non_coding	6.66612	-2.60127	26.2153	0.000326075	0.00931468
ensdb_102	RLN3	relaxin 3	protein_coding	117579	Q8WXF3	3404	ENSG00000171136	protein_coding	6.59498	-1.28177	53.4839	1.45880595888093e-05	0.000997787
ensdb_102	SNAI2	snail family transcriptional repressor 2	protein_coding	6591	O43623	4143	ENSG00000019549	protein_coding	6.56771	2.54251	182.121	4.70004479771778e-09	3.56944091810125e-06
ensdb_102	PPP1R16B	protein phosphatase 1 regulatory subunit 16B	protein_coding	26051	Q96T49	117328	ENSG00000101445	protein_coding	6.53952	-1.22111	41.6669	4.5581708860872e-05	0.00225088
ensdb_102	BEST2	bestrophin 2	protein_coding	54831	Q8NFU1	6757	ENSG00000039987	protein_coding	6.52764	0.662721	47.6082	1.05179970357018e-05	0.000777344
ensdb_102	KCNMA1-AS1	KCNMA1 antisense RNA 1	lncRNA	101929328	NA	92581	ENSG00000236467	long_non_coding	6.39667	-0.763267	66.4421	1.74890811005925e-06	0.000225651
ensdb_102	AC022098.2	novel transcript, antisense to RLN3	lncRNA	NA	NA	703	ENSG00000267670	long_non_coding	6.37979	-1.49203	36.0157	8.65317274369683e-05	0.00359649
ensdb_102	GPR1	G protein-coupled receptor 1	protein_coding	2825	P46091	42732	ENSG00000183671	protein_coding	6.37251	-0.970893	38.2058	3.23163450255814e-05	0.00174018
ensdb_102	KRTAP3-1	keratin associated protein 3-1	protein_coding	83896	Q9BYR8	10804	ENSG00000212901	protein_coding	6.36726	0.523195	84.8466	4.41406459211384e-07	7.38870202678383e-05
ensdb_102	TG	thyroglobulin	protein_coding	7038	E5RG33	267946	ENSG00000042832	protein_coding	6.25061	-1.77766	34.9384	9.86557422231377e-05	0.00397948
ensdb_102	SLC26A3	solute carrier family 26 member 3	protein_coding	1811	F8WBL6	37759	ENSG00000091138	protein_coding	6.20706	-0.695025	52.7149	6.14640981019273e-06	0.000545841
ensdb_102	SLC26A3	solute carrier family 26 member 3	LRG_gene	1811	NA	37767	LRG_683	NA	6.20706	-0.695025	52.7149	6.14640981019273e-06	0.000545841
ensdb_102	PPP1R3A	protein phosphatase 1 regulatory subunit 3A	protein_coding	5506	Q16821	199144	ENSG00000154415	protein_coding	6.18824	-2.85402	16.8789	0.00170938	0.0327548
ensdb_102	AC018629.1	TEC	TEC	NA	NA	1736	ENSG00000279806	NA	6.17894	-0.943181	62.9001	2.36516257907055e-06	0.000278548
ensdb_102	SCNN1G	sodium channel epithelial 1 subunit gamma	protein_coding	6340	A5X2V1	34139	ENSG00000166828	protein_coding	6.07988	4.16275	139.478	2.37607661804275e-08	1.21699328920404e-05
ensdb_102	AC134981.1	novel gene identical to IGHV1OR15-4	IG_V_pseudogene	NA	NA	433	ENSG00000280655	pseudogene	6.05869	-2.08333	19.3525	0.00104703	0.0223881
ensdb_102	ATOH8	atonal bHLH transcription factor 8	protein_coding	84913	NA	40040	ENSG00000168874	protein_coding	5.99132	2.90465	270.508	4.04863504273995e-10	8.76737643571092e-07
ensdb_102	KRT16	keratin 16	protein_coding	3868	P08779	6122	ENSG00000186832	protein_coding	5.96656	8.50069	83.8414	4.72537341302712e-07	7.82493413898567e-05
ensdb_102	KRT16P3	keratin 16 pseudogene 3	transcribed_unprocessed_pseudogene	644945	NA	10845	ENSG00000214822	pseudogene	5.81922	3.70642	75.7852	8.38524785071584e-07	0.000124782
ensdb_102	MYBPC1	myosin binding protein C1	protein_coding	4604	F8W1Z9	117676	ENSG00000196091	protein_coding	5.81842	-1.66072	33.2453	6.38389307657066e-05	0.00288112
ensdb_102	HRCT1	histidine rich carboxyl terminus 1	protein_coding	646962	Q6UXD1	935	ENSG00000196196	protein_coding	5.7671	-1.54759	44.291	1.52930898527717e-05	0.00103317
ensdb_102	KRT6C	keratin 6C	protein_coding	286887	P48668	5290	ENSG00000170465	protein_coding	5.75299	5.65581	59.703	3.1451117128227e-06	0.000341291
ensdb_102	SGK1	serum/glucocorticoid regulated kinase 1	protein_coding	6446	O00141	148867	ENSG00000118515	protein_coding	5.73106	6.31614	352.779	7.61901709522052e-11	4.17280278451843e-07
ensdb_102	KRT16P2	keratin 16 pseudogene 2	transcribed_unprocessed_pseudogene	NA	NA	2832	ENSG00000227300	pseudogene	5.69118	0.917649	101.702	1.547638882736e-07	3.7456262366349e-05
ensdb_102	SULT2A1	sulfotransferase family 2A member 1	protein_coding	6822	A8K015	15849	ENSG00000105398	protein_coding	5.65051	-1.14196	46.0603	1.24918379214824e-05	0.000887485
ensdb_102	TFCP2L1	transcription factor CP2 like 1	protein_coding	29842	Q9NZI6	68616	ENSG00000115112	protein_coding	5.63746	3.47774	116.17	7.07732744420286e-08	2.19536703705808e-05
ensdb_102	AL121929.2	novel transcript, antisense to SH3PXD2A	lncRNA	NA	NA	1432	ENSG00000273108	long_non_coding	5.62163	-0.817675	42.1633	1.96746303827642e-05	0.00121717
ensdb_102	PVALB	parvalbumin	protein_coding	5816	A0A024R1K9	18796	ENSG00000100362	protein_coding	5.60505	-1.18973	63.4858	2.24782416989655e-06	0.000266162
ensdb_102	CD248	CD248 molecule	protein_coding	57124	Q9HCU0	2551	ENSG00000174807	protein_coding	5.57348	-1.2688	48.0657	2.38937220862435e-05	0.00140329
ensdb_102	TWIST2	twist family bHLH transcription factor 2	protein_coding	117581	A1MB48	62503	ENSG00000233608	protein_coding	5.48759	-2.15161	47.3485	2.55941089830525e-05	0.00147561
ensdb_102	TUBA3C	tubulin alpha 3c	protein_coding	7278	Q1ZYQ1	8053	ENSG00000198033	protein_coding	5.46294	-0.523223	107.419	1.12332683484566e-07	2.91060590713422e-05
ensdb_102	NCF4-AS1	NCF4 antisense RNA 1	lncRNA	107985578	NA	23070	ENSG00000183822	long_non_coding	5.42661	-1.41956	33.4176	6.22702644249969e-05	0.00284148
ensdb_102	AC106791.1	novel transcript	lncRNA	NA	NA	79615	ENSG00000250159	long_non_coding	5.40073	-1.99481	23.2191	0.000526457	0.0133905
ensdb_102	AC125616.1	novel transcript, antisense to CABP1	lncRNA	NA	NA	12762	ENSG00000256008	long_non_coding	5.36137	-2.305	26.5544	0.000182167	0.00623959
ensdb_102	SLC2A5	solute carrier family 2 member 5	protein_coding	6518	P22732	53373	ENSG00000142583	protein_coding	5.34294	-0.774927	48.4794	9.5663335858865e-06	0.000726514
ensdb_102	AKR1D1	aldo-keto reductase family 1 member D1	protein_coding	6718	NA	115982	ENSG00000122787	protein_coding	5.34047	-1.31523	36.2475	4.19246242591967e-05	0.00212858
ensdb_102	AMOT	angiomotin	protein_coding	154796	Q4VCS5	66387	ENSG00000126016	protein_coding	5.30409	4.89649	187.308	3.95619679632132e-09	3.11183136579217e-06
ensdb_102	MAOA	monoamine oxidase A	protein_coding	4128	Q53YE7	91918	ENSG00000189221	protein_coding	5.18731	2.49037	206.544	2.16689784155011e-09	2.39539015244951e-06
ensdb_102	CDH16	cadherin 16	protein_coding	1014	O75309	10796	ENSG00000166589	protein_coding	5.17614	-0.104025	33.0057	6.609705847389e-05	0.00296189
ensdb_102	IGFL2-AS1	IGFL2 antisense RNA 1	lncRNA	645553	NA	14132	ENSG00000268621	long_non_coding	5.1494	0.601102	23.1283	0.00033555	0.00953569
ensdb_102	KRT6B	keratin 6B	protein_coding	3854	P04259	5496	ENSG00000185479	protein_coding	5.14816	4.26613	42.9326	1.79413905371022e-05	0.00113874
ensdb_102	AC007666.1	novel transcript	lncRNA	NA	NA	9036	ENSG00000236754	long_non_coding	5.1277	-0.410919	60.2243	8.34900007261846e-06	0.000659062
ensdb_102	FOXQ1	forkhead box Q1	protein_coding	94234	Q9C009	2661	ENSG00000164379	protein_coding	5.08221	-0.948698	33.0361	6.58063218578207e-05	0.00295779
ensdb_102	MAFB	MAF bZIP transcription factor B	protein_coding	9935	Q9Y5Q3	3389	ENSG00000204103	protein_coding	5.04649	6.20194	660.497	1.39783674848256e-12	1.53929782742899e-08
ensdb_102	KCNMA1	potassium calcium-activated channel subfamily M alpha 1	protein_coding	3778	S4R2X4	768769	ENSG00000156113	protein_coding	5.03354	2.70564	96.2747	2.13016610415523e-07	4.554832842516e-05
ensdb_102	ADRA1B	adrenoceptor alpha 1B	protein_coding	147	A0A286YF88	107933	ENSG00000170214	protein_coding	5.03139	-1.28549	51.4211	7.01359013329165e-06	0.000593986
ensdb_102	CYP4F3	cytochrome P450 family 4 subfamily F member 3	protein_coding	4051	NA	21929	ENSG00000186529	protein_coding	5.02314	3.44088	92.4492	2.69435547534228e-07	5.34598963864309e-05
ensdb_102	ADRB2	adrenoceptor beta 2	protein_coding	154	X5DQM5	2013	ENSG00000169252	protein_coding	5.00139	-1.4821	37.616	3.49136315066268e-05	0.00184398
ensdb_102	KRT14	keratin 14	protein_coding	3861	P02533	4617	ENSG00000186847	protein_coding	4.97586	-0.709411	34.8112	5.10932942269568e-05	0.00247314
ensdb_102	TNS4	tensin 4	protein_coding	84951	NA	25796	ENSG00000131746	protein_coding	4.973	2.77758	110.796	9.36271651464189e-08	2.54573417924041e-05
ensdb_102	COMP	cartilage oligomeric matrix protein	protein_coding	1311	G3XAP6	8533	ENSG00000105664	protein_coding	4.95932	-2.36942	21.2131	0.000485062	0.0125682
ensdb_102	ENPP3	ectonucleotide pyrophosphatase/phosphodiesterase 3	protein_coding	5169	E7ETI7	118977	ENSG00000154269	protein_coding	4.95315	-1.26987	43.0852	1.76189467832611e-05	0.00113017
ensdb_102	NEURL1	neuralized E3 ubiquitin protein ligase 1	protein_coding	9148	O76050	98574	ENSG00000107954	protein_coding	4.85241	3.59513	311.096	1.68388023875517e-10	6.18096306305732e-07
ensdb_102	BIRC3	baculoviral IAP repeat containing 3	protein_coding	330	H0YCJ5	21954	ENSG00000023445	protein_coding	4.83158	1.04982	135.651	2.80850001896293e-08	1.34466096560086e-05
ensdb_102	SCNN1B	sodium channel epithelial 1 subunit beta	protein_coding	6338	NA	103064	ENSG00000168447	protein_coding	4.80245	4.2271	88.5453	3.4555306547387e-07	6.19561881513753e-05
ensdb_102	AL034417.2	novel transcript	lncRNA	NA	NA	95965	ENSG00000238290	long_non_coding	4.7915	-2.41334	24.7816	0.000248088	0.00781478
ensdb_102	SLC25A18	solute carrier family 25 member 18	protein_coding	83733	A0A024R0W0	27546	ENSG00000182902	protein_coding	4.78546	1.81921	197.475	2.8583108269609e-09	2.60148918645938e-06
ensdb_102	TUBA3E	tubulin alpha 3e	protein_coding	112714	Q6PEY2	6695	ENSG00000152086	protein_coding	4.77606	2.57045	100.216	1.68645930443353e-07	3.90974523377307e-05
ensdb_102	AC006262.3	novel transcript, antisense to IGFL1	lncRNA	NA	NA	1425	ENSG00000269745	long_non_coding	4.7449	0.961075	16.6414	0.00128727	0.0262751
ensdb_102	IGFL1	IGF like family member 1	protein_coding	374918	Q6UW32	1502	ENSG00000188293	protein_coding	4.74096	2.86352	16.7808	0.00124664	0.0256597
ensdb_102	AC244669.2	phosphodiesterase 4D interacting protein (PDE4DIP) pseudogene	unprocessed_pseudogene	NA	NA	122596	ENSG00000274642	pseudogene	4.73513	-1.60744	56.4366	4.26518616960503e-06	0.000423137
ensdb_102	ALPG	alkaline phosphatase, germ cell	protein_coding	251	P10696	3871	ENSG00000163286	protein_coding	4.6865	0.712905	23.584	0.00030831	0.00906586
ensdb_102	NRP2	neuropilin 2	protein_coding	8828	NA	116144	ENSG00000118257	protein_coding	4.6695	1.77391	65.536	1.88682956127943e-06	0.000240205
ensdb_102	PDK4	pyruvate dehydrogenase kinase 4	protein_coding	5166	A4D1H4	13018	ENSG00000004799	protein_coding	4.61917	1.7171	98.5309	1.8616915901282e-07	4.05959362187955e-05
ensdb_102	BEND5	BEN domain containing 5	protein_coding	79656	A0A0S2Z5N0	49451	ENSG00000162373	protein_coding	4.61499	-2.10916	19.6139	0.000996654	0.0216046
ensdb_102	LINC01843	long intergenic non-protein coding RNA 1843	lncRNA	101927934	NA	2678	ENSG00000251169	long_non_coding	4.60707	-1.7844	28.1162	0.000140407	0.00509443
ensdb_102	ALPP	alkaline phosphatase, placental	protein_coding	250	NA	4166	ENSG00000163283	protein_coding	4.60648	3.86528	14.1389	0.00235773	0.0410812
ensdb_102	TUBA3D	tubulin alpha 3d	protein_coding	113457	Q1ZYQ1	6816	ENSG00000075886	protein_coding	4.59026	3.73736	127.399	4.08906759585054e-08	1.62100580180712e-05
ensdb_102	AC068134.1	novel transcript	lncRNA	NA	NA	2040	ENSG00000224516	long_non_coding	4.57502	1.41657	16.3096	0.00139028	0.0279887
ensdb_102	MYPN	myopalladin	protein_coding	84665	Q86TC9	105901	ENSG00000138347	protein_coding	4.53952	6.23681	51.714	6.80547965796691e-06	0.000583206
ensdb_102	AGBL4	ATP/GTP binding protein like 4	protein_coding	84871	Q5VU57	1491101	ENSG00000186094	protein_coding	4.53088	-1.66678	25.1722	0.000231472	0.00743139
ensdb_102	MYPN	myopalladin	LRG_gene	84665	NA	102585	LRG_410	NA	4.52817	6.22477	51.2796	7.11672400292212e-06	0.000595965
ensdb_102	AQP4	aquaporin 4	protein_coding	361	F1DSG4	13729	ENSG00000171885	protein_coding	4.45526	-1.36191	21.4071	0.000466834	0.0122254
ensdb_102	RP1	RP1 axonemal microtubule associated	protein_coding	6101	NA	362299	ENSG00000104237	protein_coding	4.45415	-1.18031	43.1986	3.87789000880771e-05	0.00200957
ensdb_102	CTSE	cathepsin E	protein_coding	1510	NA	15375	ENSG00000196188	protein_coding	4.43526	-2.94067	15.6412	0.00222353	0.0393658
ensdb_102	AC093246.1	novel protein	protein_coding	NA	NA	16157	ENSG00000288639	protein_coding	4.434	-1.61462	43.4321	1.69102834433548e-05	0.00111169
ensdb_102	AC018558.5	double homeobox 4 (DUX4) pseudogene	processed_pseudogene	NA	NA	952	ENSG00000282946	pseudogene	4.42912	-2.49905	22.054	0.000411528	0.0111072
ensdb_102	NBPF13P	NBPF member 13, pseudogene	unprocessed_pseudogene	NA	NA	24804	ENSG00000283342	pseudogene	4.40246	2.03035	128.356	3.91033916620928e-08	1.59483907030728e-05
ensdb_102	AQP4-AS1	AQP4 antisense RNA 1	lncRNA	NA	NA	534962	ENSG00000260372	long_non_coding	4.39559	-1.97001	32.5246	7.09156828628774e-05	0.00310825
ensdb_102	ROR1	receptor tyrosine kinase like orphan receptor 1	protein_coding	4919	Q01973	407482	ENSG00000185483	protein_coding	4.32773	1.27789	195.185	3.07113688920923e-09	2.60148918645938e-06
ensdb_102	ACE2	angiotensin I converting enzyme 2	protein_coding	59272	NA	112671	ENSG00000130234	protein_coding	4.23078	0.791836	51.8334	6.72275381891568e-06	0.000582767
ensdb_102	FGF18	fibroblast growth factor 18	protein_coding	8817	O76093	37980	ENSG00000156427	protein_coding	4.22269	1.14785	107.706	1.10585798660264e-07	2.91060590713422e-05
ensdb_102	JPH2	junctophilin 2	LRG_gene	57158	NA	75882	LRG_394	NA	4.13898	2.33263	91.9122	2.78661482269313e-07	5.38354428552574e-05
ensdb_102	OTULINL	OTU deubiquitinase with linear linkage specificity like	protein_coding	54491	Q9NUU6	34389	ENSG00000145569	protein_coding	4.10766	4.04955	222.274	1.37594724398717e-09	1.9096931143402e-06
ensdb_102	S100P	S100 calcium binding protein P	protein_coding	6286	P25815	3293	ENSG00000163993	protein_coding	4.07854	6.01077	68.794	1.44196628203803e-06	0.000192472
ensdb_102	UNQ6494	uncharacterized LOC100129066	lncRNA	100129066	NA	79946	ENSG00000237372	long_non_coding	4.06288	-1.76251	33.2406	0.000122101	0.0046047
ensdb_102	ALOX15B	arachidonate 15-lipoxygenase type B	protein_coding	247	I3L1D5	10101	ENSG00000179593	protein_coding	4.05587	-1.64537	14.7802	0.00200776	0.036268
ensdb_102	AC106045.1	novel transcript	lncRNA	NA	NA	4153	ENSG00000287331	long_non_coding	4.01956	-0.69644	33.6641	6.01023303888003e-05	0.00279343
ensdb_102	TRIM29	tripartite motif containing 29	protein_coding	23650	A0A024R3J1	74244	ENSG00000137699	protein_coding	3.97756	4.99202	36.3315	4.14500972995847e-05	0.00211319
ensdb_102	ARHGEF37	Rho guanine nucleotide exchange factor 37	protein_coding	389337	D6RJH4	83022	ENSG00000183111	protein_coding	3.96957	3.97731	174.324	6.14369948879647e-09	4.36480121100818e-06
ensdb_102	AP001056.2	novel transcript	lncRNA	NA	NA	22170	ENSG00000285413	long_non_coding	3.89031	-0.418039	59.7008	3.14575266450633e-06	0.000341291
ensdb_102	KRT15	keratin 15	protein_coding	3866	P19012	8785	ENSG00000171346	protein_coding	3.85983	5.51402	29.1139	0.000119525	0.00457019
ensdb_102	CCN2	cellular communication network factor 2	protein_coding	1490	P29279	3197	ENSG00000118523	protein_coding	3.84185	0.695359	50.6472	7.59953114661202e-06	0.000617609
ensdb_102	TRNP1	TMF1 regulated nuclear protein 1	protein_coding	388610	Q6NT89	7195	ENSG00000253368	protein_coding	3.82974	4.2076	156.831	1.16990980465426e-08	7.36174101077295e-06
ensdb_102	CYP4F2	cytochrome P450 family 4 subfamily F member 2	protein_coding	8529	NA	20055	ENSG00000186115	protein_coding	3.82683	-1.62454	29.0341	0.000121058	0.00458895
ensdb_102	AL391421.1	novel transcript, antisense to DLG5	lncRNA	NA	NA	2736	ENSG00000204049	long_non_coding	3.81727	3.37476	113.979	7.92113749292554e-08	2.38979633074236e-05
ensdb_102	AC079329.1	novel transcript	lncRNA	NA	NA	1748	ENSG00000254680	long_non_coding	3.81315	1.39349	178.391	5.33525743846229e-09	3.91679032748978e-06
ensdb_102	LINC01094	long intergenic non-protein coding RNA 1094	lncRNA	NA	NA	44406	ENSG00000251442	long_non_coding	3.77465	-1.72604	19.738	0.000654086	0.0156243
ensdb_102	VILL	villin like	protein_coding	50853	O15195	19130	ENSG00000136059	protein_coding	3.7605	0.54065	31.881	7.8010113010911e-05	0.00333611
ensdb_102	JPH2	junctophilin 2	protein_coding	57158	Q9BR39	80599	ENSG00000149596	protein_coding	3.74532	2.73945	84.9962	4.36978237628304e-07	7.38870202678383e-05
ensdb_102	FAM83F	family with sequence similarity 83 member F	protein_coding	113828	Q8NEG4	48581	ENSG00000133477	protein_coding	3.73005	-1.49785	29.4412	0.000113475	0.00442459
ensdb_102	VSIR	V-set immunoregulatory receptor	protein_coding	64115	Q9H7M9	25965	ENSG00000107738	protein_coding	3.72674	-0.133771	22.3882	0.00038594	0.0105197
ensdb_102	FKBP5	FKBP prolyl isomerase 5	protein_coding	2289	Q13451	154999	ENSG00000096060	protein_coding	3.68273	8.51219	802.901	3.98255807387801e-13	8.77118590190892e-09
ensdb_102	KLK12	kallikrein related peptidase 12	protein_coding	43849	A0A024R4M4	6139	ENSG00000186474	protein_coding	3.67472	-1.236	24.4997	0.000260939	0.00807601
ensdb_102	CASTOR1	cytosolic arginine sensor for mTORC1 subunit 1	protein_coding	652968	NA	4506	ENSG00000239282	protein_coding	3.67167	3.82357	131.507	3.38249853870467e-08	1.46070878071435e-05
ensdb_102	ADAMTS8	ADAM metallopeptidase with thrombospondin type 1 motif 8	protein_coding	11095	NA	23687	ENSG00000134917	protein_coding	3.63904	0.00983892	24.8582	0.000244723	0.00774393
ensdb_102	KLK13	kallikrein related peptidase 13	protein_coding	26085	Q5BQ95	9489	ENSG00000167759	protein_coding	3.62415	-1.05506	22.4556	0.000381006	0.0104239
ensdb_102	SPSB1	splA/ryanodine receptor domain and SOCS box containing 1	protein_coding	80176	A0A024R4G8	76639	ENSG00000171621	protein_coding	3.6171	5.8445	206.415	2.17525440651064e-09	2.39539015244951e-06
ensdb_102	KLK4	kallikrein related peptidase 4	protein_coding	9622	A0A0C4DFQ5	4387	ENSG00000167749	protein_coding	3.60466	-1.607	23.3392	0.00032261	0.00927276
ensdb_102	PSCA	prostate stem cell antigen	protein_coding	8000	NA	12418	ENSG00000167653	protein_coding	3.58323	2.74701	92.205	2.73585789239122e-07	5.37986912696645e-05
ensdb_102	SEC14L2	SEC14 like lipid binding 2	protein_coding	23541	A0A024R1I5	28363	ENSG00000100003	protein_coding	3.56841	3.34382	112.619	8.50312509584492e-08	2.49229056386315e-05
ensdb_102	MICAL2	microtubule associated monooxygenase, calponin and LIM domain containing 2	protein_coding	9645	E9PRE0	265137	ENSG00000133816	protein_coding	3.54044	4.86955	395.675	3.68406023569721e-11	2.70459142103318e-07
ensdb_102	GMPR	guanosine monophosphate reductase	protein_coding	2766	P36959	56963	ENSG00000137198	protein_coding	3.52899	4.14718	133.681	3.06598928379128e-08	1.40677808304623e-05
ensdb_102	AC079601.1	novel transcript, antisense to PRICKLE1	lncRNA	NA	NA	6763	ENSG00000257225	long_non_coding	3.50226	2.24246	107.493	1.11877593052174e-07	2.91060590713422e-05
ensdb_102	CSF1R	colony stimulating factor 1 receptor	protein_coding	1436	E9PEK4	60082	ENSG00000182578	protein_coding	3.48888	1.16594	111.444	9.04627739760811e-08	2.53095818181127e-05
ensdb_102	KLF9	Kruppel like factor 9	protein_coding	687	A0A024R260	30028	ENSG00000119138	protein_coding	3.47719	4.66734	264	4.71460366323834e-10	8.76737643571092e-07
ensdb_102	KLK8	kallikrein related peptidase 8	protein_coding	11202	O60259	6705	ENSG00000129455	protein_coding	3.47203	-0.320281	54.9158	4.939799285314e-06	0.00047097
ensdb_102	WNT4	Wnt family member 4	protein_coding	54361	P56705	26657	ENSG00000162552	protein_coding	3.4718	2.31699	195.694	3.02228688303337e-09	2.60148918645938e-06
ensdb_102	AC019349.1	novel transcript	lncRNA	NA	NA	1427	ENSG00000229732	long_non_coding	3.45957	-0.858174	23.5337	0.00031119	0.00909559
ensdb_102	CPB2	carboxypeptidase B2	protein_coding	1361	Q96IY4	51848	ENSG00000080618	protein_coding	3.44583	-0.998238	22.578	0.000372227	0.0102218
ensdb_102	FAM43A	family with sequence similarity 43 member A	protein_coding	131583	Q8N2R8	3155	ENSG00000185112	protein_coding	3.43856	4.24293	138.652	2.46255619952513e-08	1.23262131223503e-05
ensdb_102	ARAP3	ArfGAP with RhoGAP domain, ankyrin repeat and PH domain 3	protein_coding	64411	G5E9Y3	28830	ENSG00000120318	protein_coding	3.43341	3.68098	253.824	6.02637615437934e-10	1.02096083403116e-06
ensdb_102	PRICKLE1	prickle planar cell polarity protein 1	protein_coding	144165	A0A024R0W7	133599	ENSG00000139174	protein_coding	3.42934	2.98901	117.243	6.70224713635721e-08	2.17073957251663e-05
ensdb_102	CALHM3	calcium homeostasis modulator 3	protein_coding	119395	Q86XJ0	6437	ENSG00000183128	protein_coding	3.41624	-1.58327	17.5272	0.00105276	0.0224576
ensdb_102	ATP13A4	ATPase 13A4	protein_coding	84239	Q4VNC1	194145	ENSG00000127249	protein_coding	3.41072	1.3485	52.4337	6.32387191888822e-06	0.000552686
ensdb_102	AC011473.2	novel transcript, antisense to KLK10	lncRNA	NA	NA	361	ENSG00000268739	long_non_coding	3.38653	1.76779	70.5573	1.25228219637903e-06	0.000172377
ensdb_102	TIMP4	TIMP metallopeptidase inhibitor 4	protein_coding	7079	Q99727	5845	ENSG00000157150	protein_coding	3.37765	-1.70051	30.599	9.47310640436921e-05	0.00387079
ensdb_102	KRT3	keratin 3	protein_coding	3850	P12035	6433	ENSG00000186442	protein_coding	3.37683	0.241691	28.2688	0.000136957	0.00499767
ensdb_102	ABLIM3	actin binding LIM protein family member 3	protein_coding	22885	O94929	119060	ENSG00000173210	protein_coding	3.37242	5.87268	135.011	2.88926749742441e-08	1.35389845453777e-05
ensdb_102	CYP4F22	cytochrome P450 family 4 subfamily F member 22	protein_coding	126410	Q6NT55	43793	ENSG00000171954	protein_coding	3.36984	4.15455	57.4735	3.86606056746148e-06	0.000390579
ensdb_102	UCA1	urothelial cancer associated 1	lncRNA	NA	NA	8123	ENSG00000214049	long_non_coding	3.36642	0.167033	27.8306	0.000147141	0.00531253
ensdb_102	DNER	delta/notch like EGF repeat containing	protein_coding	92737	Q8NFT8	356927	ENSG00000187957	protein_coding	3.35819	0.886799	30.485	9.64091514880533e-05	0.00391248
ensdb_102	C1orf116	chromosome 1 open reading frame 116	protein_coding	79098	Q9BW04	14235	ENSG00000182795	protein_coding	3.34333	1.29855	16.0222	0.0014873	0.029529
ensdb_102	SYNGR4	synaptogyrin 4	protein_coding	23546	A0A140VKF5	12011	ENSG00000105467	protein_coding	3.34161	1.45802	102.98	1.43866487978256e-07	3.52057281248123e-05
ensdb_102	AC003077.1	novel transcript, antisense to DOCK4	lncRNA	NA	NA	5166	ENSG00000287011	long_non_coding	3.33124	-0.660314	51.4238	7.01163605641619e-06	0.000593986
ensdb_102	UST-AS2	UST antisense RNA 2	lncRNA	NA	NA	4874	ENSG00000236591	long_non_coding	3.32251	-1.67242	36.7077	3.94000187972585e-05	0.00201966
ensdb_102	AC245297.1	phosphodiesterase 4D interacting protein (myomegalin) (PDE4DIP) pseudogene	transcribed_unprocessed_pseudogene	NA	NA	123741	ENSG00000215861	pseudogene	3.31488	0.842545	152.434	1.39002495348909e-08	7.96519081786771e-06
ensdb_102	CDSN	corneodesmosin	protein_coding	1041	G8JLG2	5360	ENSG00000204539	protein_coding	3.27063	1.04861	79.8656	6.231982472056e-07	9.73426822443698e-05
ensdb_102	KLK11	kallikrein related peptidase 11	protein_coding	11012	M0R151	5824	ENSG00000167757	protein_coding	3.25787	0.0891365	54.3217	5.23623889153758e-06	0.000490736
ensdb_102	KLK10	kallikrein related peptidase 10	protein_coding	5655	O43240	7437	ENSG00000129451	protein_coding	3.25613	2.69732	94.0805	2.43496513745176e-07	5.10739735116547e-05
ensdb_102	MME	membrane metalloendopeptidase	protein_coding	4311	P08473	159581	ENSG00000196549	protein_coding	3.23916	-0.520677	39.0648	2.89216219593151e-05	0.00159642
ensdb_102	AZGP1	alpha-2-glycoprotein 1, zinc-binding	protein_coding	563	NA	9323	ENSG00000160862	protein_coding	3.2327	-0.834086	22.8112	0.000356149	0.00993495
ensdb_102	KRT17	keratin 17	protein_coding	3872	Q04695	5401	ENSG00000128422	protein_coding	3.23241	4.72129	15.7843	0.00157359	0.0308609
ensdb_102	TLR2	toll like receptor 2	protein_coding	7097	A0A2R8Y4N9	22191	ENSG00000137462	protein_coding	3.22917	0.329122	111.152	9.18692081603339e-08	2.53095818181127e-05
ensdb_102	LIMCH1	LIM and calponin homology domains 1	protein_coding	22998	Q9UPQ0	340438	ENSG00000064042	protein_coding	3.21207	2.68481	64.5315	2.05459646056632e-06	0.000250754
ensdb_102	AC012613.2	novel transcript, antisense to ABLIM3	lncRNA	NA	NA	60283	ENSG00000253406	long_non_coding	3.18661	1.58348	118.76	6.21045630346409e-08	2.10429368657682e-05
ensdb_102	KRT13	keratin 13	protein_coding	3860	P13646	4725	ENSG00000171401	protein_coding	3.14651	0.908813	21.6779	0.000442696	0.0117469
ensdb_102	PSORS1C1	psoriasis susceptibility 1 candidate 1	protein_coding	170679	NA	25343	ENSG00000204540	protein_coding	3.13211	1.19605	74.1625	9.47208405705607e-07	0.000137246
ensdb_102	TENT5B	terminal nucleotidyltransferase 5B	protein_coding	115572	Q96A09	7831	ENSG00000158246	protein_coding	3.11565	5.24583	139.881	2.33521467449485e-08	1.21699328920404e-05
ensdb_102	ROPN1L	rhophilin associated tail protein 1 like	protein_coding	83853	Q96C74	30506	ENSG00000145491	protein_coding	3.09378	-1.03404	29.9705	0.00010442	0.0041437
ensdb_102	Z97653.2	TEC	TEC	NA	NA	1418	ENSG00000279255	NA	3.07902	-0.196787	37.8469	3.38692054563957e-05	0.00179743
ensdb_102	A2ML1	alpha-2-macroglobulin like 1	protein_coding	144568	A8K2U0	64381	ENSG00000166535	protein_coding	3.0772	1.69275	25.5096	0.000218144	0.00716008
ensdb_102	LAMA3	laminin subunit alpha 3	protein_coding	3909	Q16787	266770	ENSG00000053747	protein_coding	3.02239	5.32182	73.7921	9.74244709471013e-07	0.00013933
ensdb_102	CYP4F8	cytochrome P450 family 4 subfamily F member 8	protein_coding	11283	A0A087WUC9	15422	ENSG00000186526	protein_coding	2.99838	-2.07149	14.2271	0.00230565	0.0404941
ensdb_102	LRRC38	leucine rich repeat containing 38	protein_coding	126755	Q5VT99	39031	ENSG00000162494	protein_coding	2.91193	-0.251517	21.3382	0.000473209	0.0123455
ensdb_102	CALML5	calmodulin like 5	protein_coding	51806	Q9NZT1	874	ENSG00000178372	protein_coding	2.90677	0.207354	51.7976	6.7474345165671e-06	0.000582767
ensdb_102	OLFML2B	olfactomedin like 2B	protein_coding	25903	H0YEW8	40663	ENSG00000162745	protein_coding	2.87856	-1.10533	47.8671	1.02242670569021e-05	0.000760741
ensdb_102	NCF4	neutrophil cytosolic factor 4	protein_coding	4689	B0QY04	17030	ENSG00000100365	protein_coding	2.86511	-0.123464	32.7854	6.8255778325863e-05	0.00302468
ensdb_102	KLK7	kallikrein related peptidase 7	protein_coding	5650	Q6DTY1	7632	ENSG00000169035	protein_coding	2.86282	-1.51913	18.2928	0.000889193	0.0197814
ensdb_102	MIR503HG	MIR503 host gene	lncRNA	NA	NA	3524	ENSG00000223749	long_non_coding	2.85142	-0.756245	22.5663	0.000373059	0.0102319
ensdb_102	AC011473.4	novel transcript	protein_coding	NA	Q2XQG4	13564	ENSG00000269741	protein_coding	2.84155	-0.566473	29.7433	0.000108201	0.00426299
ensdb_102	NCF4	neutrophil cytosolic factor 4	LRG_gene	4689	NA	17030	LRG_159	NA	2.84058	-0.136508	32.4907	7.12707004179371e-05	0.00310825
ensdb_102	KRT32	keratin 32	protein_coding	3882	Q14532	7874	ENSG00000108759	protein_coding	2.8347	-1.06591	20.2492	0.000588779	0.0145777
ensdb_102	LINC00511	long intergenic non-protein coding RNA 511	lncRNA	400619	NA	350382	ENSG00000227036	long_non_coding	2.82097	-0.0671416	60.5609	2.909975616428e-06	0.000320447
ensdb_102	LHX9	LIM homeobox 9	protein_coding	56956	A0A087X083	23577	ENSG00000143355	protein_coding	2.80117	-1.19264	18.4229	0.000864422	0.0193969
ensdb_102	F3	coagulation factor III, tissue factor	protein_coding	2152	P13726	12587	ENSG00000117525	protein_coding	2.78302	2.92472	118.131	6.40905890949744e-08	2.10676288690704e-05
ensdb_102	SDC3	syndecan 3	protein_coding	9672	D3DPN2	39293	ENSG00000162512	protein_coding	2.77604	5.90201	99.8669	1.72117966512062e-07	3.94867301506423e-05
ensdb_102	WSCD2	WSC domain containing 2	protein_coding	9671	Q2TBF2	121250	ENSG00000075035	protein_coding	2.7622	-2.03336	18.1301	0.000921334	0.0203716
ensdb_102	AC090236.1	novel transcript, antisense to NEDD4L	lncRNA	NA	NA	1420	ENSG00000267396	long_non_coding	2.75645	-0.586706	55.2485	4.78227788511485e-06	0.000457934
ensdb_102	FBXO32	F-box protein 32	protein_coding	114907	A0A024R9F3	43318	ENSG00000156804	protein_coding	2.74587	2.12721	23.4667	0.000315071	0.00917874
ensdb_102	PSAPL1	prosaposin like 1	protein_coding	768239	Q6NUJ1	4646	ENSG00000178597	protein_coding	2.74476	-0.306732	23.5076	0.000312697	0.00912163
ensdb_102	KIF5C	kinesin family member 5C	protein_coding	3800	NA	151533	ENSG00000168280	protein_coding	2.72811	4.78046	57.157	3.98311307023619e-06	0.000400567
ensdb_102	CHD5	chromodomain helicase DNA binding protein 5	protein_coding	26038	Q8TDI0	78535	ENSG00000116254	protein_coding	2.71034	2.3877	27.7508	0.000149089	0.00536228
ensdb_102	SH3TC2	SH3 domain and tetratricopeptide repeats 2	protein_coding	79628	NA	139525	ENSG00000169247	protein_coding	2.70498	2.26995	114.795	7.5940913318433e-08	2.32294815961829e-05
ensdb_102	GNAO1	G protein subunit alpha o1	protein_coding	2775	NA	166055	ENSG00000087258	protein_coding	2.70251	3.32508	221.978	1.38735424216505e-09	1.9096931143402e-06
ensdb_102	PER1	period circadian regulator 1	protein_coding	5187	O15534	16035	ENSG00000179094	protein_coding	2.70238	5.73056	249.344	6.73430380956844e-10	1.05940219358525e-06
ensdb_102	GRAMD2A	GRAM domain containing 2A	protein_coding	196996	Q8IUY3	37982	ENSG00000175318	protein_coding	2.69919	3.49097	29.0435	0.000120877	0.00458895
ensdb_102	SH3TC2	SH3 domain and tetratricopeptide repeats 2	LRG_gene	79628	NA	81025	LRG_269	NA	2.69597	2.22884	111.139	9.19345507377867e-08	2.53095818181127e-05
ensdb_102	ENPP1	ectonucleotide pyrophosphatase/phosphodiesterase 1	protein_coding	5167	NA	87140	ENSG00000197594	protein_coding	2.69279	4.51602	187.323	3.95431885048137e-09	3.11183136579217e-06
ensdb_102	KLK6	kallikrein related peptidase 6	protein_coding	5653	A0A024R4J8	11043	ENSG00000167755	protein_coding	2.69115	3.76832	19.0785	0.000751095	0.0173945
ensdb_102	CNTNAP2	contactin associated protein 2	protein_coding	26047	A0A0D9SES4	2304997	ENSG00000174469	protein_coding	2.67443	2.70033	207.183	2.12594974813349e-09	2.39539015244951e-06
ensdb_102	SERPINA5	serpin family A member 5	protein_coding	5104	G3V264	31677	ENSG00000188488	protein_coding	2.67189	-2.51173	13.6345	0.00268322	0.0453595
ensdb_102	PTGES	prostaglandin E synthase	protein_coding	9536	NA	14712	ENSG00000148344	protein_coding	2.66979	5.51434	39.8145	2.62919135856385e-05	0.00150795
ensdb_102	SH3TC2-DT	SH3TC2 divergent transcript	lncRNA	NA	NA	66325	ENSG00000250072	long_non_coding	2.66463	1.29982	61.109	2.77037398261054e-06	0.0003113
ensdb_102	AC011483.2	novel transcript, antisense to KLK5 and KLK6	lncRNA	NA	NA	13465	ENSG00000269495	long_non_coding	2.64814	2.68363	19.7146	0.000657266	0.0156663
ensdb_102	SLCO2A1	solute carrier organic anion transporter family member 2A1	protein_coding	6578	Q92959	119484	ENSG00000174640	protein_coding	2.62728	1.99725	28.4735	0.000132478	0.00488727
ensdb_102	WFDC21P	WAP four-disulfide core domain 21, pseudogene	transcribed_unitary_pseudogene	NA	NA	8320	ENSG00000261040	pseudogene	2.61289	-1.20032	18.71	0.000812527	0.0185249
ensdb_102	ARMC12	armadillo repeat containing 12	protein_coding	221481	Q5T9G4	12048	ENSG00000157343	protein_coding	2.60791	-0.512473	32.0264	7.63391874627398e-05	0.00328463
ensdb_102	AL590004.3	novel transcript	lncRNA	NA	NA	7060	ENSG00000260604	long_non_coding	2.60739	1.7335	98.6609	1.8474597079143e-07	4.05959362187955e-05
ensdb_102	FBLIM1	filamin binding LIM protein 1	protein_coding	54751	D6R9V9	29988	ENSG00000162458	protein_coding	2.59354	0.313651	51.8222	6.73049380060962e-06	0.000582767
ensdb_102	AL049839.2	novel protein	protein_coding	NA	G3V5I3	32589	ENSG00000273259	protein_coding	2.5827	3.21523	32.274	7.35856759120634e-05	0.00320287
ensdb_102	CORO2B	coronin 2B	protein_coding	10391	Q9UQ03	148814	ENSG00000103647	protein_coding	2.56938	1.09412	23.408	0.000318519	0.00921823
ensdb_102	SERPINA3	serpin family A member 3	protein_coding	12	NA	11672	ENSG00000196136	protein_coding	2.56661	3.219	31.1747	8.67572025011577e-05	0.00359649
ensdb_102	AC097625.1	novel protein	protein_coding	NA	A0A3B3IT09	114562	ENSG00000285602	protein_coding	2.54829	1.30413	38.0919	3.27998397184926e-05	0.00175336
ensdb_102	PLD4	phospholipase D family member 4	protein_coding	122618	A0A3B3IT68	13049	ENSG00000166428	protein_coding	2.54543	-2.38773	14.9165	0.00194135	0.035512
ensdb_102	SERPINE1	serpin family E member 1	LRG_gene	5054	NA	12178	LRG_597	NA	2.54536	2.2417	45.5769	1.31936536520561e-05	0.000921284
ensdb_102	SERPINE1	serpin family E member 1	protein_coding	5054	A0A024QYT5	12144	ENSG00000106366	protein_coding	2.54536	2.2417	45.5769	1.31936536520561e-05	0.000921284
ensdb_102	DUSP5	dual specificity phosphatase 5	protein_coding	1847	Q16690	13627	ENSG00000138166	protein_coding	2.54163	3.85424	46.8646	1.14175137239052e-05	0.000829899
ensdb_102	CARMIL2	capping protein regulator and myosin 1 linker 2	protein_coding	146206	Q6F5E8	12582	ENSG00000159753	protein_coding	2.52773	1.66328	58.7826	3.42210756340103e-06	0.000360615
ensdb_102	HIPK2	homeodomain interacting protein kinase 2	protein_coding	28996	Q9H2X6	216429	ENSG00000064393	protein_coding	2.52293	5.72578	89.3759	3.27472790004911e-07	6.0102172725568e-05
ensdb_102	XKRX	XK related X-linked	protein_coding	402415	Q6PP77	15989	ENSG00000182489	protein_coding	2.50775	-1.00769	32.2544	7.37997840499091e-05	0.00320585
ensdb_102	PLXNA2	plexin A2	protein_coding	5362	O75051	222143	ENSG00000076356	protein_coding	2.50703	3.13183	43.2669	1.72435339849577e-05	0.0011137
ensdb_102	ITGB6	integrin subunit beta 6	protein_coding	3694	P18564	100647	ENSG00000115221	protein_coding	2.49927	2.01101	80.8638	5.80721784926739e-07	9.26798303712066e-05
ensdb_102	AC092153.1	novel transcript	lncRNA	NA	NA	129908	ENSG00000285155	long_non_coding	2.49876	0.406122	44.1458	1.55533999531581e-05	0.00104755
ensdb_102	AL445253.1	novel transcript	lncRNA	105376845	NA	14552	ENSG00000285873	long_non_coding	2.48534	-1.53008	22.2431	0.000396818	0.0107762
ensdb_102	PDE6A	phosphodiesterase 6A	protein_coding	5145	P16499	86841	ENSG00000132915	protein_coding	2.47618	1.5911	70.3079	1.27728199463163e-06	0.000174726
ensdb_102	AC004997.1	novel protein	protein_coding	NA	H0Y2U5	14245	ENSG00000248751	protein_coding	2.45917	4.39023	96.6371	2.08418329268658e-07	4.50020125864012e-05
ensdb_102	AC012150.1	novel transcript	lncRNA	NA	NA	15569	ENSG00000257258	long_non_coding	2.44864	-1.36796	13.2208	0.00298948	0.0490979
ensdb_102	ITGA10	integrin subunit alpha 10	protein_coding	8515	O75578	18904	ENSG00000143127	protein_coding	2.42646	-0.269171	33.6747	6.00110280797027e-05	0.00279343
ensdb_102	CHST1	carbohydrate sulfotransferase 1	protein_coding	8534	O43916	17934	ENSG00000175264	protein_coding	2.42616	-0.469763	30.0307	0.000103444	0.00411235
ensdb_102	KCNK12	potassium two pore domain channel subfamily K member 12	protein_coding	56660	Q9HB15	61696	ENSG00000184261	protein_coding	2.39893	2.24859	28.7982	0.000125719	0.00470091
ensdb_102	PCDH7	protocadherin 7	protein_coding	5099	O60245	426391	ENSG00000169851	protein_coding	2.37814	0.782385	31.8504	7.83673309165754e-05	0.00334151
ensdb_102	TMEM63C	transmembrane protein 63C	protein_coding	57156	G3V2V1	142928	ENSG00000165548	protein_coding	2.37341	5.61381	89.7551	3.19583220607983e-07	5.9499682329622e-05
ensdb_102	ASAP3	ArfGAP with SH3 domain, ankyrin repeat and PH domain 3	protein_coding	55616	Q8TDY4	56006	ENSG00000088280	protein_coding	2.36304	4.90063	152.067	1.41047240236488e-08	7.96519081786771e-06
ensdb_102	IL6R	interleukin 6 receptor	protein_coding	3570	A0A087WTB5	64258	ENSG00000160712	protein_coding	2.36082	4.58779	73.2208	1.01770522968746e-06	0.000144606
ensdb_102	DOCK4	dedicator of cytokinesis 4	protein_coding	9732	H0Y7H7	480298	ENSG00000128512	protein_coding	2.34688	3.19808	46.5105	1.18768369989663e-05	0.000849271
ensdb_102	FOXO1	forkhead box O1	protein_coding	2308	Q12778	110975	ENSG00000150907	protein_coding	2.32392	2.62465	78.8636	6.69482034463643e-07	0.000102143
ensdb_102	AC041005.1	novel transcript	lncRNA	NA	NA	5122	ENSG00000287185	long_non_coding	2.30285	-1.79953	17.2125	0.0011299	0.0238132
ensdb_102	AL034374.1	novel transcript	lncRNA	NA	NA	548	ENSG00000271367	long_non_coding	2.30117	-0.430165	28.0648	0.000141592	0.00512897
ensdb_102	AC083841.2	novel transcript	lncRNA	NA	NA	26747	ENSG00000253715	long_non_coding	2.2879	-0.14171	22.6819	0.000364962	0.0100979
ensdb_102	KLHL4	kelch like family member 4	protein_coding	56062	A5PKX1	152642	ENSG00000102271	protein_coding	2.25731	-1.58816	13.594	0.00271154	0.0456218
ensdb_102	CACNB4	calcium voltage-gated channel auxiliary subunit beta 4	protein_coding	785	O00305	266397	ENSG00000182389	protein_coding	2.23825	-1.29649	18.7454	0.000806379	0.0184229
ensdb_102	AC010649.1	novel transcript, antisense to CELF5	lncRNA	NA	NA	10123	ENSG00000267448	long_non_coding	2.23029	-1.67281	19.0925	0.000748879	0.0173797
ensdb_102	MYO1E	myosin IE	protein_coding	4643	Q4KMR3	240438	ENSG00000157483	protein_coding	2.2301	5.05143	150.629	1.49396239347692e-08	8.2257569384839e-06
ensdb_102	ALCAM	activated leukocyte cell adhesion molecule	protein_coding	214	Q13740	209992	ENSG00000170017	protein_coding	2.22619	7.39264	123.713	4.87134150020493e-08	1.81089054376963e-05
ensdb_102	TFEB	transcription factor EB	protein_coding	7942	B1AKB5	52282	ENSG00000112561	protein_coding	2.2239	2.62129	61.7158	2.62473261853262e-06	0.000299519
ensdb_102	TGM1	transglutaminase 1	protein_coding	7051	P22735	15319	ENSG00000092295	protein_coding	2.22093	3.27837	47.3602	1.08086142718875e-05	0.00079615
ensdb_102	AC099548.2	family with sequence similarity 115, member C (FAM115C) pseudogene	transcribed_unprocessed_pseudogene	154761	NA	75144	ENSG00000253882	pseudogene	2.20652	0.508325	59.5767	3.18155346243096e-06	0.000343483
ensdb_102	NEBL	nebulette	LRG_gene	10529	NA	394215	LRG_411	NA	2.19276	6.74956	129.273	3.74747039124675e-08	1.58719784416958e-05
ensdb_102	BCL6	BCL6 transcription repressor	protein_coding	604	P41182	24349	ENSG00000113916	protein_coding	2.19152	5.90719	302.393	2.01280749996508e-10	6.33286748274728e-07
ensdb_102	LY6D	lymphocyte antigen 6 family member D	protein_coding	8581	Q14210	1658	ENSG00000167656	protein_coding	2.19013	1.29101	18.4446	0.000860364	0.0193354
ensdb_102	NEBL	nebulette	protein_coding	10529	NA	513039	ENSG00000078114	protein_coding	2.19011	6.75624	128.404	3.90167571665555e-08	1.59483907030728e-05
ensdb_102	AL133318.1	novel transcript	lncRNA	NA	NA	141173	ENSG00000288542	long_non_coding	2.18728	1.3625	40.1501	2.52048891178425e-05	0.00145699
ensdb_102	SLC26A2	solute carrier family 26 member 2	LRG_gene	1836	NA	26664	LRG_684	NA	2.18428	8.74658	69.7768	1.33245094157717e-06	0.000180036
ensdb_102	SLC26A2	solute carrier family 26 member 2	protein_coding	1836	P50443	32698	ENSG00000155850	protein_coding	2.18417	8.74707	69.8887	1.32061045600238e-06	0.000179538
ensdb_102	AC245041.1	novel transcript	lncRNA	NA	NA	3454	ENSG00000273760	long_non_coding	2.17309	-1.77639	13.3431	0.00289486	0.0479038
ensdb_102	USP2	ubiquitin specific peptidase 2	protein_coding	9099	O75604	26497	ENSG00000036672	protein_coding	2.16433	4.27183	61.883	2.58616389487772e-06	0.000299384
ensdb_102	AHNAK2	AHNAK nucleoprotein 2	protein_coding	113146	NA	41131	ENSG00000185567	protein_coding	2.14921	1.63877	45.7703	1.2907564935953e-05	0.000914071
ensdb_102	RGS2	regulator of G protein signaling 2	protein_coding	5997	NA	3237	ENSG00000116741	protein_coding	2.14809	1.59155	40.3216	2.46693902055097e-05	0.00144113
ensdb_102	CASS4	Cas scaffold protein family member 4	protein_coding	57091	Q9NQ75	48276	ENSG00000087589	protein_coding	2.13897	-1.45646	17.6212	0.0010309	0.0221725
ensdb_102	CEBPD	CCAAT enhancer binding protein delta	protein_coding	1052	P49716	1252	ENSG00000221869	protein_coding	2.13709	0.96014	33.4072	6.23639614108575e-05	0.00284148
ensdb_102	ATP8B3	ATPase phospholipid transporting 8B3	protein_coding	148229	O60423	30202	ENSG00000130270	protein_coding	2.11688	0.123301	43.2048	1.73709156035518e-05	0.00111865
ensdb_102	AC072022.1	novel transcript, antisense to RTP2 and BCL6	lncRNA	100131635	NA	31537	ENSG00000228804	long_non_coding	2.11415	2.38497	90.1179	3.12239074844654e-07	5.87756699519544e-05
ensdb_102	LGI3	leucine rich repeat LGI family member 3	protein_coding	203190	Q8N145	10255	ENSG00000168481	protein_coding	2.10724	-1.0338	17.9413	0.000960337	0.0210243
ensdb_102	TMEM151A	transmembrane protein 151A	protein_coding	256472	Q8N4L1	4771	ENSG00000179292	protein_coding	2.10702	-1.53514	20.5886	0.000549579	0.0138331
ensdb_102	AC098595.1	novel transcript, antisense to PCDH7	lncRNA	NA	NA	3166	ENSG00000286596	long_non_coding	2.10492	-1.5314	14.8965	0.00195092	0.0355433
ensdb_102	DUSP10	dual specificity phosphatase 10	protein_coding	11221	Q9Y6W6	40666	ENSG00000143507	protein_coding	2.10006	1.5736	33.5023	6.15152195539942e-05	0.00283433
ensdb_102	EPGN	epithelial mitogen	protein_coding	255324	Q6UW88	8320	ENSG00000182585	protein_coding	2.10003	4.13421	31.1263	8.73970910426972e-05	0.00361132
ensdb_102	AC131649.2	TEC	TEC	NA	NA	4439	ENSG00000279662	NA	2.09261	-0.275233	13.7078	0.00263283	0.0447419
ensdb_102	NEDD4L	NEDD4 like E3 ubiquitin protein ligase	protein_coding	23327	Q96PU5	357315	ENSG00000049759	protein_coding	2.09163	5.83522	93.8986	2.46241120921378e-07	5.10760294152225e-05
ensdb_102	STXBP5L	syntaxin binding protein 5 like	protein_coding	9515	Q9Y2K9	516690	ENSG00000145087	protein_coding	2.08264	-0.932399	17.6006	0.00103565	0.0222312
ensdb_102	CD59	CD59 molecule (CD59 blood group)	LRG_gene	966	NA	33470	LRG_41	NA	2.03637	7.32456	112.403	8.60034293889936e-08	2.49229056386315e-05
ensdb_102	CD59	CD59 molecule (CD59 blood group)	protein_coding	966	Q6FHM9	33470	ENSG00000085063	protein_coding	2.0347	7.33002	112.095	8.74067398121083e-08	2.50005978911932e-05
ensdb_102	AC072022.2	BCL6 antisense 1	protein_coding	NA	A0A494C0B9	2343	ENSG00000285938	protein_coding	2.02804	0.279609	38.1187	3.26853000565552e-05	0.00175336
ensdb_102	KRT20	keratin 20	protein_coding	54474	P35900	9354	ENSG00000171431	protein_coding	2.01665	-1.66985	17.4064	0.00108163	0.0229497
ensdb_102	SLC19A3	solute carrier family 19 member 3	protein_coding	80704	Q9BZV2	34266	ENSG00000135917	protein_coding	2.01192	-0.423423	18.5012	0.000849903	0.0191785
ensdb_102	AL139385.1	novel transcript, antisense to CARKD	lncRNA	NA	NA	3272	ENSG00000275880	long_non_coding	2.00716	2.62817	64.0683	2.13773273295413e-06	0.000255877
ensdb_102	AL049629.2	novel protein	protein_coding	NA	NA	24207	ENSG00000284969	protein_coding	2.00519	6.36689	93.7738	2.48144530849473e-07	5.10760294152225e-05
ensdb_102	TOX2	TOX high mobility group box family member 2	protein_coding	84969	Q96NM4	154765	ENSG00000124191	protein_coding	2.00273	1.87155	34.3275	5.46876149338511e-05	0.00259019
ensdb_102	SH3PXD2A	SH3 and PX domains 2A	protein_coding	9644	Q5TCZ1	261517	ENSG00000107957	protein_coding	2.00228	2.45312	26.1466	0.000195329	0.00656781
ensdb_102	AC078816.1	novel transcript, antisense to GPR87	lncRNA	NA	NA	2178	ENSG00000286273	long_non_coding	2.00224	2.21189	15.3945	0.00172779	0.033032
ensdb_102	AC245041.2	novel transcript	lncRNA	NA	NA	83814	ENSG00000276850	long_non_coding	1.99399	-0.369476	23.9559	0.000287962	0.00866402
ensdb_102	FLRT3	fibronectin leucine rich transmembrane protein 3	protein_coding	23767	Q9NZU0	14630	ENSG00000125848	protein_coding	1.99253	4.55545	54.8084	4.99194363773536e-06	0.00047389
ensdb_102	TCAF2P1	TRPM8 channel associated factor 2 pseudogene 1	transcribed_unprocessed_pseudogene	NA	NA	17242	ENSG00000159860	pseudogene	1.98805	0.22855	43.3353	1.71047477031441e-05	0.0011137
ensdb_102	RGCC	regulator of cell cycle	protein_coding	28984	Q9H4X1	13322	ENSG00000102760	protein_coding	1.98752	0.649255	16.435	0.00135027	0.0273331
ensdb_102	SDCBP2	syndecan binding protein 2	protein_coding	27111	Q9H190	19231	ENSG00000125775	protein_coding	1.98686	1.40495	82.4946	5.18299917380825e-07	8.35830345525889e-05
ensdb_102	AC006369.1	novel transcript	lncRNA	NA	NA	84213	ENSG00000236213	long_non_coding	1.96931	0.0896161	20.2679	0.000586534	0.0145471
[truncated: 582 more rows]

## Sheet: Legends
Dataset EV2
[truncated: 5 more rows]
