# Supplementary material for: Activated glucocorticoid receptor is an estrogen receptor silencer in ER+ metastatic breast cancer
Source: EMBO Mol Med. 2025 Nov 19;18(1):151–86. doi: 10.1038/s44321-025-00342-z (PMC12808765; doi:10.1038/s44321-025-00342-z)
Supplement: Supplementary file 5 — Dataset EV3 [file 44321_2025_342_MOESM5_ESM.xlsx]

## Sheet: Dataset EV3
Number	GeneSymbol		GR activity signature gene list
1	KRT16
2	KRT5
3	KRT6A
4	KRT6C
5	KRT6B
6	IP6K3
7	ADAMTS8
8	SLC2A5
9	MAOA
10	FBLN5
11	CXCL13
12	HTR3A
13	NEURL1
14	OTULINL
15	MAFB
16	KLK3
17	SCML4
18	AKR1D1
19	RLN3
20	TUBA3C
21	SLC25A18
22	BIRC3
23	FKBP5
24	TUBA3E
25	TUBA3D
26	NRP2
27	CYP4F3
28	MYPN
29	KCNMA1
30	TFCP2L1
31	VRTN
32	SCNN1G
33	CABP1
34	STMN4
35	FGF18
36	SLC26A3
37	AMOT
38	ATOH8
39	MAP7D2
40	CRYAB
41	STAC2
42	EMP1
43	OR7A5
44	DDC
45	PRR20G
46	SLC38A4
47	SNAI2
48	PDK4
49	PHACTR3
50	SGK1
51	ZBTB16
52	PGC

## Sheet: Legend
Dataset EV3
GR activity signature gene list inferred from RNA Seq (52 genes). Signature generation is explained in the method section.
