# Supplementary material for: Activated glucocorticoid receptor is an estrogen receptor silencer in ER+ metastatic breast cancer
Source: EMBO Mol Med. 2025 Nov 19;18(1):151–86. doi: 10.1038/s44321-025-00342-z (PMC12808765; doi:10.1038/s44321-025-00342-z)
Supplement: Supplementary file 6 — Source data Fig. 1 [file 44321_2025_342_MOESM6_ESM.zip]

Archive with 40 entries (32 files):
- Figure 1/
- __MACOSX/._Figure 1
- Figure 1/.DS_Store
- __MACOSX/Figure 1/._.DS_Store
- Figure 1/1F/
- Figure 1/1A/
- Figure 1/1G/
- Figure 1/.smbdeleteAAA12006eacc
- Figure 1/1B/
- Figure 1/1E/
- Figure 1/1D/
- Figure 1/1C/
- Figure 1/1F/1F.xlsx
- __MACOSX/Figure 1/1F/._1F.xlsx
- Figure 1/1F/1f.prism
- __MACOSX/Figure 1/1F/._1f.prism
- Figure 1/1G/1G.xlsx
- __MACOSX/Figure 1/1G/._1G.xlsx
- Figure 1/1G/1g.prism
- __MACOSX/Figure 1/1G/._1g.prism
- Figure 1/1B/1B.xlsx
- __MACOSX/Figure 1/1B/._1B.xlsx
- Figure 1/1B/GR_super auto.Tif
- __MACOSX/Figure 1/1B/._GR_super auto.Tif
- Figure 1/1B/ERK_super auto.Tif
- __MACOSX/Figure 1/1B/._ERK_super auto.Tif
- Figure 1/1E/Control G2M2M3_30s.tif
- __MACOSX/Figure 1/1E/._Control G2M2M3_30s.tif
- Figure 1/1E/Dex G2M5_Control G2M1_30s.tif
- __MACOSX/Figure 1/1E/._Dex G2M5_Control G2M1_30s.tif
- Figure 1/1E/Dex G2M3M4_30s.tif
- __MACOSX/Figure 1/1E/._Dex G2M3M4_30s.tif
- Figure 1/1E/Scale for organs.PNG
- __MACOSX/Figure 1/1E/._Scale for organs.PNG
- Figure 1/1D/histology montage OMERO.jpg
- __MACOSX/Figure 1/1D/._histology montage OMERO.jpg
- Figure 1/1C/1C.xlsx
- __MACOSX/Figure 1/1C/._1C.xlsx
- Figure 1/1C/1c.prism
- __MACOSX/Figure 1/1C/._1c.prism
