# Supplementary material for: Activated glucocorticoid receptor is an estrogen receptor silencer in ER+ metastatic breast cancer
Source: EMBO Mol Med. 2025 Nov 19;18(1):151–86. doi: 10.1038/s44321-025-00342-z (PMC12808765; doi:10.1038/s44321-025-00342-z)
Supplement: Supplementary file 6 — Source data Fig. 1 [file 44321_2025_342_MOESM6_ESM.zip › Figure 1/1F/1F.xlsx]

## Sheet: Fig 1f
	Vehicle										Dex
Liver	184.912	266.693	160.858	13.0205	316.999	25.8247	261.309	23.7975	116.332		24.6161	9.67638	9.60404	9.61146	12.0477	23.3848	9.67431	9.7173
Lungs	6.63032	5.85724	10.1853	3.41634	3.68995	1.79509	4.73386	2.01659	1.86826		1.32872	1.03178	0.873288	1.13227	10.3832	1.9898	1.29198	1.40068
Bones	13.7084	1.58249	3.0896	10.5453	3.07486	5.63424	4.2528	1.61529	1.17814		0.973783	0.838961	0.842657	0.840001	2.32047	1.32198	0.870993	4.17907
Kidneys	2.41192	2.72461	4.20082	10.6003	3.47667	1.48237	4.20279	1.46254	1.63679		0.926615	0.823878	0.826168	0.827187	1.68202	1.09347	0.856786	0.852719
Spleen	1.79372	2.00481	2.0485	41.0774	2.80743	2.46468	2.15511	2.01286	1.66089		0.944055	0.83456	0.820596	0.825073	20.9907	1.2177	0.844968	0.827815
Ovaries	98.5572	3.08922	10.3856	3.78962	2.9356	4.42404	1.38673				1.03469	0.864193	0.823899	3.8058	53.2803	1.39196	0.830628	0.878497
Brain	3.72514	1.93546	10.3352	2.77587	4.11367	2.04439	3.41754	3.0081	1.50362		1.24617	0.874701	0.862174	0.861754	3.15663	1.30119	0.906647	0.931987
