# Supplementary material for: Activated glucocorticoid receptor is an estrogen receptor silencer in ER+ metastatic breast cancer
Source: EMBO Mol Med. 2025 Nov 19;18(1):151–86. doi: 10.1038/s44321-025-00342-z (PMC12808765; doi:10.1038/s44321-025-00342-z)
Supplement: Supplementary file 6 — Source data Fig. 1 [file 44321_2025_342_MOESM6_ESM.zip › Figure 1/1G/1G.xlsx]

## Sheet: Fig 1g
	Vehicle	Dex
	210.617	24.3868
	79.6396	15.0301
	97.9032	4.29186
	84.9217	35.7111
	20.7291	10.8833
	13.6434	3.478
	6.06748	3.44285
	10.696	6.90827
	6.05002	3.48499
		3.4618
