# Supplementary material for: Activated glucocorticoid receptor is an estrogen receptor silencer in ER+ metastatic breast cancer
Source: EMBO Mol Med. 2025 Nov 19;18(1):151–86. doi: 10.1038/s44321-025-00342-z (PMC12808765; doi:10.1038/s44321-025-00342-z)
Supplement: Supplementary file 6 — Source data Fig. 1 [file 44321_2025_342_MOESM6_ESM.zip › Figure 1/1B/1B.xlsx]

## Sheet: Fig 1b
		Ladder	D538G Par	D538G Shctrl	D538G ShGR1	D538G ShGR2	Y537S Shctrl	Y537S ShGR1	Y537S ShGR2
GR
																Lane No.	Samples	Area	Normalized to ERK	Normalized to Control
															GR	1	ShCtrl	49263.5	49263.5	1
																2	ShGR1	18793.5	25277.4	0.513107
																3	ShGR2	9332.8	9038.64	0.183476
															ERK	1	ShCtrl	41282.9	1
																2	ShGR1	30693.4	0.743488
																3	ShGR2	42626.5	1.03255
ERK
					å
