# Supplementary material for: Activated glucocorticoid receptor is an estrogen receptor silencer in ER+ metastatic breast cancer
Source: EMBO Mol Med. 2025 Nov 19;18(1):151–86. doi: 10.1038/s44321-025-00342-z (PMC12808765; doi:10.1038/s44321-025-00342-z)
Supplement: Supplementary file 6 — Source data Fig. 1 [file 44321_2025_342_MOESM6_ESM.zip › Figure 1/1C/1C.xlsx]

## Sheet: Fig 1c
		shCtrl Vehicle	shCtrl Dex	shGR1 Vehicle	shGR1 Dex	shGR2 Vehicle	shGR2 Dex
2022-04-04	2022-06-07	1
2022-04-04	2022-06-06	1
2022-04-04	2022-06-06	1
2022-04-04	2022-06-07	1
2022-04-04	2022-06-06	1
2022-04-04	2022-09-14		1
2022-04-04	2022-08-02		1
2022-04-04	2022-08-02		1
2022-04-04	2022-06-29		1
2022-04-04	2022-06-23		1
2022-04-04	2022-06-07			1
2022-04-04	2022-06-14			1
2022-04-04	2022-06-23			1
2022-04-04	2022-06-07			1
2022-04-04	2022-07-12			1
2022-04-04	2022-06-21				1
2022-04-04	2022-06-06				1
2022-04-04	2022-06-14				1
2022-04-04	2022-06-14				1
2022-04-04	2022-06-21				1
2022-04-04	2022-05-23					1
2022-04-04	2022-06-07					1
2022-04-04	2022-05-24					1
2022-04-04	2022-06-07					1
2022-04-04	2022-05-31					1
2022-04-04	2022-06-21						1
2022-04-04	2022-06-13						1
2022-04-04	2022-06-06						1
2022-04-04	2022-06-07						1
2022-04-04	2022-06-14						1
