# Supplementary material for: Activated glucocorticoid receptor is an estrogen receptor silencer in ER+ metastatic breast cancer
Source: EMBO Mol Med. 2025 Nov 19;18(1):151–86. doi: 10.1038/s44321-025-00342-z (PMC12808765; doi:10.1038/s44321-025-00342-z)
Supplement: Supplementary file 7 — Source data Fig. 2 [file 44321_2025_342_MOESM7_ESM.zip]

Archive with 33 entries (27 files):
- Figure 2/
- __MACOSX/._Figure 2
- Figure 2/.DS_Store
- __MACOSX/Figure 2/._.DS_Store
- Figure 2/2G/
- Figure 2/2D-E/
- Figure 2/2A/
- Figure 2/2F/
- Figure 2/2B/
- Figure 2/2G/2g.prism
- __MACOSX/Figure 2/2G/._2g.prism
- Figure 2/2G/2G.xlsx
- __MACOSX/Figure 2/2G/._2G.xlsx
- Figure 2/2D-E/2D.xlsx
- __MACOSX/Figure 2/2D-E/._2D.xlsx
- Figure 2/2D-E/PDXO2 Dex_BF_I09.tif
- __MACOSX/Figure 2/2D-E/._PDXO2 Dex_BF_I09.tif
- Figure 2/2D-E/2d 2e.prism
- __MACOSX/Figure 2/2D-E/._2d 2e.prism
- Figure 2/2D-E/PDXO2 Ctrl BF_I08.tif
- __MACOSX/Figure 2/2D-E/._PDXO2 Ctrl BF_I08.tif
- Figure 2/2A/2a.prism
- __MACOSX/Figure 2/2A/._2a.prism
- Figure 2/2A/2A.xlsx
- __MACOSX/Figure 2/2A/._2A.xlsx
- Figure 2/2F/2f.prism
- __MACOSX/Figure 2/2F/._2f.prism
- Figure 2/2F/2F.xlsx
- __MACOSX/Figure 2/2F/._2F.xlsx
- Figure 2/2B/2b.prism
- __MACOSX/Figure 2/2B/._2b.prism
- Figure 2/2B/2B.xlsx
- __MACOSX/Figure 2/2B/._2B.xlsx
