# Supplementary material for: Activated glucocorticoid receptor is an estrogen receptor silencer in ER+ metastatic breast cancer
Source: EMBO Mol Med. 2025 Nov 19;18(1):151–86. doi: 10.1038/s44321-025-00342-z (PMC12808765; doi:10.1038/s44321-025-00342-z)
Supplement: Supplementary file 7 — Source data Fig. 2 [file 44321_2025_342_MOESM7_ESM.zip › Figure 2/2G/2G.xlsx]

## Sheet: 2g_D538G_Annexin V staining_72h
		Control			Dex
	Live	87.9	85.1	75.8	68.5	67.6	64
	Apoptotic	9.76	11.91	22.74	25.8	26.7	29.6
	Dead	1.05	1.51	2.47	2.89	1.85	3.13

## Sheet: 2g_Y537S_Annexin V staining_72h
		Control			Dex
	Live	78	86.5	73.1	44.3	72.4	64.8
	Apoptotic	18.43	10.36	22.74	44.9	20.12	28.9
	Dead	1.17	1.55	1.26	5.16	3.51	3.07
