# Supplementary material for: Activated glucocorticoid receptor is an estrogen receptor silencer in ER+ metastatic breast cancer
Source: EMBO Mol Med. 2025 Nov 19;18(1):151–86. doi: 10.1038/s44321-025-00342-z (PMC12808765; doi:10.1038/s44321-025-00342-z)
Supplement: Supplementary file 7 — Source data Fig. 2 [file 44321_2025_342_MOESM7_ESM.zip › Figure 2/2D-E/2D.xlsx]

## Sheet: 2d_PDXO_2_Dex vs Ctrl_Norm
	Control	Dex
N1	125.694	81.9895
	104.207	72.0275
	102.571	77.4759
	91.5425	65.1914
	92.4335	69.1207
	83.5524	59.4216
N2	102.104	55.127
	118.198	57.2591
	101.656	62.0049
