# Supplementary material for: Activated glucocorticoid receptor is an estrogen receptor silencer in ER+ metastatic breast cancer
Source: EMBO Mol Med. 2025 Nov 19;18(1):151–86. doi: 10.1038/s44321-025-00342-z (PMC12808765; doi:10.1038/s44321-025-00342-z)
Supplement: Supplementary file 7 — Source data Fig. 2 [file 44321_2025_342_MOESM7_ESM.zip › Figure 2/2A/2A.xlsx]

## Sheet: 2a_CTG_MCF-7 D538G_96h_Dex Vs C
	Control	Dex
n1	20864	14980
	15117	13972
	20650	15193
	22225	18515
n2	31383	19784
	33871	22174
	33741	21001
	33573	22650
	36809	22458
n3	35419	17706
	40123	16150
	42209	22844
	41895	27633
	37987	28274

## Sheet: 2a_CTG_MCF-7 Y537S_96h_Dex Vs C
	Control	Dex
n1	32317	21559
	40791	25385
	38722	28650
	32126	23666
n2	46373	37752
	39480	39717
	42111	31283
	41925	38242
	47395	28710
n3	39585	26812
	41406	32126
	41441	26977
	39775	25284
	36504	22137
