# Supplementary material for: Activated glucocorticoid receptor is an estrogen receptor silencer in ER+ metastatic breast cancer
Source: EMBO Mol Med. 2025 Nov 19;18(1):151–86. doi: 10.1038/s44321-025-00342-z (PMC12808765; doi:10.1038/s44321-025-00342-z)
Supplement: Supplementary file 7 — Source data Fig. 2 [file 44321_2025_342_MOESM7_ESM.zip › Figure 2/2F/2F.xlsx]

## Sheet: 2f_EdU-iT staining MCF-7 D538G_
	Control	Dex
	42.4	29.1
	36.5	27.3
	25.4	19.5
