# Supplementary material for: Activated glucocorticoid receptor is an estrogen receptor silencer in ER+ metastatic breast cancer
Source: EMBO Mol Med. 2025 Nov 19;18(1):151–86. doi: 10.1038/s44321-025-00342-z (PMC12808765; doi:10.1038/s44321-025-00342-z)
Supplement: Supplementary file 7 — Source data Fig. 2 [file 44321_2025_342_MOESM7_ESM.zip › Figure 2/2B/2B.xlsx]

## Sheet: 2b_D538G GFP luci_DexVsCtrl_SRB
	Control	Dex
n1	3.84893	3.04388
	4.57046	2.95922
	4.36302	3.20289
	3.56933	2.65565
n2	3.45304	1.52903
	2.843	1.61693
	2.68416	1.51881
	3.43692	1.26533
	2.63352	0.966885
n3	3.8686	3.88505
	5.20945	4.2567
	5.96312	3.62916
	3.98317	4.01706
	4.1425	4.68318

## Sheet: 2b_D538G_DexVsCtrl_120h
	Control	Dex
n1	4.8929	3.00052
	5.33935	3.14507
	5.177	3.19257
	4.20293	2.92204
n2	5.21179	1.73344
	4.82044	2.08504
	4.6547	1.9767
	7.1547	2.62469
	2.33425	3.20523
n3	3.31006	3.51137
	4.30004	3.84647
	4.04404	3.33266
	3.91694	3.4606
	4.24991	3.30829
