# Supplementary material for: Activated glucocorticoid receptor is an estrogen receptor silencer in ER+ metastatic breast cancer
Source: EMBO Mol Med. 2025 Nov 19;18(1):151–86. doi: 10.1038/s44321-025-00342-z (PMC12808765; doi:10.1038/s44321-025-00342-z)
Supplement: Supplementary file 8 — Source data Fig. 3 [file 44321_2025_342_MOESM8_ESM.zip]

Archive with 45 entries (35 files):
- Figure 3/
- __MACOSX/._Figure 3
- Figure 3/3E/
- Figure 3/3B/
- Figure 3/3C/
- Figure 3/3D/
- Figure 3/.DS_Store
- __MACOSX/Figure 3/._.DS_Store
- Figure 3/3H/
- Figure 3/3A/
- Figure 3/3F/
- Figure 3/3G/
- Figure 3/3I/
- Figure 3/3B/3B.xlsx
- __MACOSX/Figure 3/3B/._3B.xlsx
- Figure 3/3C/3C.xlsx
- __MACOSX/Figure 3/3C/._3C.xlsx
- Figure 3/3C/Fig 3c.prism
- __MACOSX/Figure 3/3C/._Fig 3c.prism
- Figure 3/3D/3D.xlsx
- __MACOSX/Figure 3/3D/._3D.xlsx
- Figure 3/3H/GR_super auto.Tif
- __MACOSX/Figure 3/3H/._GR_super auto.Tif
- Figure 3/3H/ERK_super auto.Tif
- __MACOSX/Figure 3/3H/._ERK_super auto.Tif
- Figure 3/3H/3H.xlsx
- __MACOSX/Figure 3/3H/._3H.xlsx
- Figure 3/3H/ER_super auto.Tif
- __MACOSX/Figure 3/3H/._ER_super auto.Tif
- Figure 3/3F/Fig 3f.prism
- __MACOSX/Figure 3/3F/._Fig 3f.prism
- Figure 3/3F/3f.xlsx
- __MACOSX/Figure 3/3F/._3f.xlsx
- Figure 3/3G/3G.xlsx
- __MACOSX/Figure 3/3G/._3G.xlsx
- Figure 3/3G/Fig3g_ESR1 protein abundance.prism
- __MACOSX/Figure 3/3G/._Fig3g_ESR1 protein abundance.prism
- Figure 3/3I/GR_super auto.Tif
- __MACOSX/Figure 3/3I/._GR_super auto.Tif
- Figure 3/3I/ERK_super auto.Tif
- __MACOSX/Figure 3/3I/._ERK_super auto.Tif
- Figure 3/3I/3I.xlsx
- __MACOSX/Figure 3/3I/._3I.xlsx
- Figure 3/3I/ER reblot 4_super auto.Tif
- __MACOSX/Figure 3/3I/._ER reblot 4_super auto.Tif
