# Supplementary material for: Activated glucocorticoid receptor is an estrogen receptor silencer in ER+ metastatic breast cancer
Source: EMBO Mol Med. 2025 Nov 19;18(1):151–86. doi: 10.1038/s44321-025-00342-z (PMC12808765; doi:10.1038/s44321-025-00342-z)
Supplement: Supplementary file 8 — Source data Fig. 3 [file 44321_2025_342_MOESM8_ESM.zip › Figure 3/3B/3B.xlsx]

## Sheet: Fig 3b
Pathway	Group	FDR	NES
ANDROGEN_RESPONSE	Y537S_8h	0.00527386	1.79102
ANDROGEN_RESPONSE	Y537S_24h	0.00626577	1.7508
ANDROGEN_RESPONSE	D538G_8h	5.87024460985681e-05	2.0105
ANDROGEN_RESPONSE	D538G_24h	0.000405272	1.9206
EPITHELIAL_MESENCHYMAL_TRANSITION	Y537S_8h	0.24449	1.35309
EPITHELIAL_MESENCHYMAL_TRANSITION	Y537S_24h	0.248894	1.35316
EPITHELIAL_MESENCHYMAL_TRANSITION	D538G_8h	0.125389	1.46667
EPITHELIAL_MESENCHYMAL_TRANSITION	D538G_24h	0.0946111	1.45958
ESTROGEN_RESPONSE_EARLY	Y537S_8h	0.24449	1.27356
ESTROGEN_RESPONSE_EARLY	Y537S_24h	0.00310592	-1.61403
ESTROGEN_RESPONSE_EARLY	D538G_8h	0.0774985	1.44899
ESTROGEN_RESPONSE_EARLY	D538G_24h	0.035278	-1.46153
ESTROGEN_RESPONSE_LATE	Y537S_8h	0.041409	1.49896
ESTROGEN_RESPONSE_LATE	Y537S_24h	0.353774	1.17183
ESTROGEN_RESPONSE_LATE	D538G_8h	0.0119861	1.62008
ESTROGEN_RESPONSE_LATE	D538G_24h	0.209637	1.26556
INFLAMMATORY_RESPONSE	Y537S_8h	0.00406469	-1.68737
INFLAMMATORY_RESPONSE	Y537S_24h	0.0256329	-1.53687
INFLAMMATORY_RESPONSE	D538G_8h	0.0627876	-1.46325
INFLAMMATORY_RESPONSE	D538G_24h	0.0818018	-1.45583
INTERFERON_ALPHA_RESPONSE	Y537S_8h	0.0105123	-1.66635
INTERFERON_ALPHA_RESPONSE	Y537S_24h	0.00310592	-1.79203
INTERFERON_ALPHA_RESPONSE	D538G_8h	0.00626243	-1.69496
INTERFERON_ALPHA_RESPONSE	D538G_24h	5.99731159295645e-08	-2.25021
INTERFERON_GAMMA_RESPONSE	Y537S_8h	0.0053709	-1.62615
INTERFERON_GAMMA_RESPONSE	Y537S_24h	0.00961424	-1.59448
INTERFERON_GAMMA_RESPONSE	D538G_8h	0.0022182	-1.70586
INTERFERON_GAMMA_RESPONSE	D538G_24h	3.70515031598185e-07	-2.08032
KRAS_SIGNALING_DN	Y537S_8h	0.00404943	1.82959
KRAS_SIGNALING_DN	Y537S_24h	0.00310592	1.83622
KRAS_SIGNALING_DN	D538G_8h	0.00303831	1.81054
KRAS_SIGNALING_DN	D538G_24h	0.00216128	1.79775
PI3K_AKT_MTOR_SIGNALING	Y537S_8h	0.00404943	-1.7607
PI3K_AKT_MTOR_SIGNALING	Y537S_24h	0.279731	-1.29843
PI3K_AKT_MTOR_SIGNALING	D538G_8h	0.00626243	-1.70829
PI3K_AKT_MTOR_SIGNALING	D538G_24h	0.425432	-1.10846
XENOBIOTIC_METABOLISM	Y537S_8h	0.104303	1.46081
XENOBIOTIC_METABOLISM	Y537S_24h	0.0822564	1.48486
XENOBIOTIC_METABOLISM	D538G_8h	0.0236737	1.56493
XENOBIOTIC_METABOLISM	D538G_24h	0.0818018	1.46539
