# Supplementary material for: Activated glucocorticoid receptor is an estrogen receptor silencer in ER+ metastatic breast cancer
Source: EMBO Mol Med. 2025 Nov 19;18(1):151–86. doi: 10.1038/s44321-025-00342-z (PMC12808765; doi:10.1038/s44321-025-00342-z)
Supplement: Supplementary file 8 — Source data Fig. 3 [file 44321_2025_342_MOESM8_ESM.zip › Figure 3/3C/3C.xlsx]

## Sheet: Fig 3c
N1
cells	gene	ct	average	minus Delta CT			cells	gene	ct	average	minus Delta CT
MCF-7 D538G Ctrl	HPRT1	25.52					MCF-7 D538G Dex 72h	HPRT1	26.4731
MCF-7 D538G Ctrl	HPRT1	25.5249	25.4914				MCF-7 D538G Dex 72h	HPRT1	26.0876	26.1752
MCF-7 D538G Ctrl	HPRT1	25.4293					MCF-7 D538G Dex 72h	HPRT1	25.9647
MCF-7 D538G Ctrl	TFF1	21.3069					MCF-7 D538G Dex 72h	TFF1	24.4301
MCF-7 D538G Ctrl	TFF1	20.7769	20.9557	4.53565			MCF-7 D538G Dex 72h	TFF1	24.2746	24.2756	1.89954
MCF-7 D538G Ctrl	TFF1	20.7834					MCF-7 D538G Dex 72h	TFF1	24.1221
MCF-7 D538G Ctrl	PGR	29.9496					MCF-7 D538G Dex 72h	PGR	33.7239
MCF-7 D538G Ctrl	PGR	29.4625	29.5283	-4.03687			MCF-7 D538G Dex 72h	PGR	35.5073	34.7149	-8.53978
MCF-7 D538G Ctrl	PGR	29.1726					MCF-7 D538G Dex 72h	PGR	34.9136
													minus Delta CT	minus Delta CT
N2													TFF1
cells	gene	ct	average	minus Delta CT			cells	gene	ct	average	minus Delta CT		vehicle	Dex 72h
MCF-7 D538G Vehicle	HPRT1	26.356					MCF-7 D538G Dex 72h	HPRT1	26.6832				4.81678	1.39905
MCF-7 D538G Vehicle	HPRT1	26.3389	26.3116				MCF-7 D538G Dex 72h	HPRT1	26.4657	26.5185			4.53565	1.89954
MCF-7 D538G Vehicle	HPRT1	26.2399					MCF-7 D538G Dex 72h	HPRT1	26.4067				4.4772	2.6144
MCF-7 D538G Vehicle	TFF1	21.7351					MCF-7 D538G Dex 72h	TFF1	25.2073
MCF-7 D538G Vehicle	TFF1	21.4079	21.4948	4.81678			MCF-7 D538G Dex 72h	TFF1	25.1831	25.1195	1.39905
MCF-7 D538G Vehicle	TFF1	21.3416					MCF-7 D538G Dex 72h	TFF1	24.9681				PGR
MCF-7 D538G Vehicle	PGR	30.9417					MCF-7 D538G Dex 72h	PGR	36.6187				-4.03687	-8.53978
MCF-7 D538G Vehicle	PGR	30.6213	30.6638	-4.3522			MCF-7 D538G Dex 72h	PGR	35.666	35.8863	-9.36778		-4.3522	-9.36778
MCF-7 D538G Vehicle	PGR	30.4284					MCF-7 D538G Dex 72h	PGR	35.3742				-2.38054	-5.37836
N3
cells	gene	ct	average	minus Delta CT			cells	gene	ct	average	minus Delta CT
MCF-7 D538G Vehicle	HPRT	23.931	24.1568				MCF-7 D538G Dex 72h	HPRT	24.39	24.1855
MCF-7 D538G Vehicle	HPRT	24.3827					MCF-7 D538G Dex 72h	HPRT	23.981
MCF-7 D538G Vehicle	TFF1	19.7078	19.6796	4.4772			MCF-7 D538G Dex 72h	TFF1	21.5404	21.5711	2.6144
MCF-7 D538G Vehicle	TFF1	19.6514					MCF-7 D538G Dex 72h	TFF1	21.6018
MCF-7 D538G Vehicle	PGR	26.7572	26.5374	-2.38054			MCF-7 D538G Dex 72h	PGR	29.7075	29.5639	-5.37836
MCF-7 D538G Vehicle	PGR	26.3175					MCF-7 D538G Dex 72h	PGR	29.4202
