# Supplementary material for: Activated glucocorticoid receptor is an estrogen receptor silencer in ER+ metastatic breast cancer
Source: EMBO Mol Med. 2025 Nov 19;18(1):151–86. doi: 10.1038/s44321-025-00342-z (PMC12808765; doi:10.1038/s44321-025-00342-z)
Supplement: Supplementary file 8 — Source data Fig. 3 [file 44321_2025_342_MOESM8_ESM.zip › Figure 3/3D/3D.xlsx]

## Sheet: P497_Momo_MM_ER_EXp1_TMT_2D_202
proteinName	ac	geneName	proteinDescription	nbPeptides	allAccessions	PSM.TMTpro_130C..Raw.	PSM.TMTpro_131N..Raw.	PSM.TMTpro_131C..Raw.	PSM.TMTpro_132N..Raw.	PSM.TMTpro_132C..Raw.	PSM.TMTpro_133N..Raw.	PSM.TMTpro_133C..Raw.	PSM.TMTpro_134N..Raw.	medianInt_Condition1	medianInt_Condition2	cv_Condition1	cv_Condition2	log2ratio_Condition2	fracNAFeatures.Condition1	fracNAFeatures.Condition2	pValue_Condition2	qValue_Condition2	FTestPValue	FTestQValue
sp|O76054|S14L2_HUMAN SEC14-like protein 2 OS=Homo sapiens OX=9606 GN=SEC14L2 PE=1 SV=1	O76054	SEC14L2	sp|O76054|S14L2_HUMAN SEC14-like protein 2 OS=Homo sapiens OX=9606 GN=SEC14L2 PE=1 SV=1	3	sp|O76054|S14L2_HUMAN SEC14-like protein 2 OS=Homo sapiens OX=9606 GN=SEC14L2 PE=1 SV=1	231120	235396	219773	232304	912181	921042	932943	929785	231712	925414	0.0297223	0.0101116	1.99776	0	0	1.33718e-13	3.68571e-10	1.33718e-13	3.68571e-10
sp|P08133|ANXA6_HUMAN Annexin A6 OS=Homo sapiens OX=9606 GN=ANXA6 PE=1 SV=3	P08133	ANXA6	sp|P08133|ANXA6_HUMAN Annexin A6 OS=Homo sapiens OX=9606 GN=ANXA6 PE=1 SV=3	38	sp|P08133|ANXA6_HUMAN Annexin A6 OS=Homo sapiens OX=9606 GN=ANXA6 PE=1 SV=3	7.12973e+07	6.91253e+07	6.93451e+07	6.8969e+07	1.9589e+07	1.89644e+07	1.95162e+07	1.95806e+07	6.92352e+07	1.95484e+07	0.0155909	0.0154809	-1.82445	0	0.00185185	9.13411e-14	3.68571e-10	9.13411e-14	3.68571e-10
sp|Q6NZI2|CAVN1_HUMAN Caveolae-associated protein 1 OS=Homo sapiens OX=9606 GN=CAVIN1 PE=1 SV=1	Q6NZI2	CAVIN1	sp|Q6NZI2|CAVN1_HUMAN Caveolae-associated protein 1 OS=Homo sapiens OX=9606 GN=CAVIN1 PE=1 SV=1	8	sp|Q6NZI2|CAVN1_HUMAN Caveolae-associated protein 1 OS=Homo sapiens OX=9606 GN=CAVIN1 PE=1 SV=1	1.18421e+06	1.17618e+06	1.17999e+06	1.14991e+06	5.63956e+06	5.76249e+06	5.96371e+06	5.51798e+06	1.17809e+06	5.70102e+06	0.0131868	0.0332387	2.27469	0	0	6.82966e-14	3.68571e-10	6.82966e-14	3.68571e-10
sp|P04083|ANXA1_HUMAN Annexin A1 OS=Homo sapiens OX=9606 GN=ANXA1 PE=1 SV=2	P04083	ANXA1	sp|P04083|ANXA1_HUMAN Annexin A1 OS=Homo sapiens OX=9606 GN=ANXA1 PE=1 SV=2	9	sp|P04083|ANXA1_HUMAN Annexin A1 OS=Homo sapiens OX=9606 GN=ANXA1 PE=1 SV=2	1.24737e+06	1.29655e+06	1.27528e+06	1.31852e+06	4.49773e+06	4.69485e+06	4.79685e+06	4.77303e+06	1.28591e+06	4.73394e+06	0.0236427	0.0289453	1.88025	0.0535714	0.0357143	5.27875e-13	4.93234e-10	5.27875e-13	4.93234e-10
sp|P04155|TFF1_HUMAN Trefoil factor 1 OS=Homo sapiens OX=9606 GN=TFF1 PE=1 SV=1	P04155	TFF1	sp|P04155|TFF1_HUMAN Trefoil factor 1 OS=Homo sapiens OX=9606 GN=TFF1 PE=1 SV=1	3	sp|P04155|TFF1_HUMAN Trefoil factor 1 OS=Homo sapiens OX=9606 GN=TFF1 PE=1 SV=1	2.02722e+06	2.05423e+06	2.12684e+06	1.93e+06	432837	450493	433008	421885	2.04072e+06	432923	0.0400205	0.0272249	-2.23687	0	0.0454545	4.11403e-13	4.93234e-10	4.11403e-13	4.93234e-10
sp|P11047|LAMC1_HUMAN Laminin subunit gamma-1 OS=Homo sapiens OX=9606 GN=LAMC1 PE=1 SV=3	P11047	LAMC1	sp|P11047|LAMC1_HUMAN Laminin subunit gamma-1 OS=Homo sapiens OX=9606 GN=LAMC1 PE=1 SV=3	33	sp|P11047|LAMC1_HUMAN Laminin subunit gamma-1 OS=Homo sapiens OX=9606 GN=LAMC1 PE=1 SV=3	4.19937e+06	4.27346e+06	4.37875e+06	4.47129e+06	1.49735e+07	1.50483e+07	1.53624e+07	1.49305e+07	4.3261e+06	1.50109e+07	0.0275148	0.0129523	1.79497	0	0	3.00867e-13	4.93234e-10	3.00867e-13	4.93234e-10
sp|P80365|DHI2_HUMAN Corticosteroid 11-beta-dehydrogenase isozyme 2 OS=Homo sapiens OX=9606 GN=HSD11B2 PE=1 SV=2	P80365	HSD11B2	sp|P80365|DHI2_HUMAN Corticosteroid 11-beta-dehydrogenase isozyme 2 OS=Homo sapiens OX=9606 GN=HSD11B2 PE=1 SV=2	5	sp|P80365|DHI2_HUMAN Corticosteroid 11-beta-dehydrogenase isozyme 2 OS=Homo sapiens OX=9606 GN=HSD11B2 PE=1 SV=2	1.21812e+06	1.24235e+06	1.35834e+06	1.27649e+06	9.18797e+06	9.87942e+06	1.02993e+07	1.03075e+07	1.25942e+06	1.00894e+07	0.048062	0.05308	3.00182	0.0666667	0	4.13758e-13	4.93234e-10	4.13758e-13	4.93234e-10
sp|Q13451|FKBP5_HUMAN Peptidyl-prolyl cis-trans isomerase FKBP5 OS=Homo sapiens OX=9606 GN=FKBP5 PE=1 SV=2	Q13451	FKBP5	sp|Q13451|FKBP5_HUMAN Peptidyl-prolyl cis-trans isomerase FKBP5 OS=Homo sapiens OX=9606 GN=FKBP5 PE=1 SV=2	33	sp|Q13451|FKBP5_HUMAN Peptidyl-prolyl cis-trans isomerase FKBP5 OS=Homo sapiens OX=9606 GN=FKBP5 PE=1 SV=2	1.10564e+07	1.07138e+07	1.16487e+07	1.1145e+07	6.375e+07	5.77271e+07	6.30872e+07	6.37333e+07	1.11007e+07	6.34103e+07	0.0346624	0.0469529	2.51406	0.00177305	0	5.36837e-13	4.93234e-10	5.36837e-13	4.93234e-10
sp|Q86TC9|MYPN_HUMAN Myopalladin OS=Homo sapiens OX=9606 GN=MYPN PE=1 SV=2	Q86TC9	MYPN	sp|Q86TC9|MYPN_HUMAN Myopalladin OS=Homo sapiens OX=9606 GN=MYPN PE=1 SV=2	25	sp|Q86TC9|MYPN_HUMAN Myopalladin OS=Homo sapiens OX=9606 GN=MYPN PE=1 SV=2	2.17771e+06	2.173e+06	2.17942e+06	2.16498e+06	8.54591e+06	9.00537e+06	8.54154e+06	8.16167e+06	2.17536e+06	8.54373e+06	0.00297235	0.0403109	1.97362	0.00757576	0	4.4287e-13	4.93234e-10	4.4287e-13	4.93234e-10
sp|P07355|ANXA2_HUMAN Annexin A2 OS=Homo sapiens OX=9606 GN=ANXA2 PE=1 SV=2	P07355	ANXA2	sp|P07355|ANXA2_HUMAN Annexin A2 OS=Homo sapiens OX=9606 GN=ANXA2 PE=1 SV=2	31	sp|P07355|ANXA2_HUMAN Annexin A2 OS=Homo sapiens OX=9606 GN=ANXA2 PE=1 SV=2	1.21911e+08	1.23542e+08	1.238e+08	1.21259e+08	4.21249e+08	4.58175e+08	4.55734e+08	4.4639e+08	1.22726e+08	4.51062e+08	0.0100941	0.0378877	1.87784	0.00260417	0.00434028	7.13378e-13	5.89893e-10	7.13378e-13	5.89893e-10
sp|P13987|CD59_HUMAN CD59 glycoprotein OS=Homo sapiens OX=9606 GN=CD59 PE=1 SV=1	P13987	CD59	sp|P13987|CD59_HUMAN CD59 glycoprotein OS=Homo sapiens OX=9606 GN=CD59 PE=1 SV=1	4	sp|P13987|CD59_HUMAN CD59 glycoprotein OS=Homo sapiens OX=9606 GN=CD59 PE=1 SV=1	1.87328e+06	2.02396e+06	2.06529e+06	2.08637e+06	9.56733e+06	9.4311e+06	9.85151e+06	1.00562e+07	2.04462e+06	9.70942e+06	0.047803	0.0288915	2.24747	0	0	8.73572e-13	6.56688e-10	8.73572e-13	6.56688e-10
sp|P10909|CLUS_HUMAN Clusterin OS=Homo sapiens OX=9606 GN=CLU PE=1 SV=1	P10909	CLU	sp|P10909|CLUS_HUMAN Clusterin OS=Homo sapiens OX=9606 GN=CLU PE=1 SV=1	9	sp|P10909|CLUS_HUMAN Clusterin OS=Homo sapiens OX=9606 GN=CLU PE=1 SV=1	2.66392e+06	2.70419e+06	2.62388e+06	2.61118e+06	1.09757e+06	1.05344e+06	1.05674e+06	1.08717e+06	2.6439e+06	1.07195e+06	0.0158818	0.020472	-1.30253	0	0.0147059	3.13096e-12	2.14577e-09	3.13096e-12	2.14577e-09
sp|Q8NFX7|STXB6_HUMAN Syntaxin-binding protein 6 OS=Homo sapiens OX=9606 GN=STXBP6 PE=1 SV=2	Q8NFX7	STXBP6	sp|Q8NFX7|STXB6_HUMAN Syntaxin-binding protein 6 OS=Homo sapiens OX=9606 GN=STXBP6 PE=1 SV=2	4	sp|Q8NFX7|STXB6_HUMAN Syntaxin-binding protein 6 OS=Homo sapiens OX=9606 GN=STXBP6 PE=1 SV=2	321929	310011	325081	321303	791001	779134	811774	790069	321616	790535	0.0206226	0.017188	1.29749	0	0	3.37345e-12	2.14577e-09	3.37345e-12	2.14577e-09
sp|P60903|S10AA_HUMAN Protein S100-A10 OS=Homo sapiens OX=9606 GN=S100A10 PE=1 SV=2	P60903	S100A10	sp|P60903|S10AA_HUMAN Protein S100-A10 OS=Homo sapiens OX=9606 GN=S100A10 PE=1 SV=2	6	sp|P60903|S10AA_HUMAN Protein S100-A10 OS=Homo sapiens OX=9606 GN=S100A10 PE=1 SV=2	7.67336e+06	7.82128e+06	7.72348e+06	7.64357e+06	2.61486e+07	2.57432e+07	2.71245e+07	2.89411e+07	7.69842e+06	2.66366e+07	0.0100958	0.0527787	1.79054	0	0	4.53324e-12	2.67753e-09	4.53324e-12	2.67753e-09
sp|Q16787|LAMA3_HUMAN Laminin subunit alpha-3 OS=Homo sapiens OX=9606 GN=LAMA3 PE=1 SV=2	Q16787	LAMA3	sp|Q16787|LAMA3_HUMAN Laminin subunit alpha-3 OS=Homo sapiens OX=9606 GN=LAMA3 PE=1 SV=2	21	sp|Q16787|LAMA3_HUMAN Laminin subunit alpha-3 OS=Homo sapiens OX=9606 GN=LAMA3 PE=1 SV=2	1.30255e+06	1.33311e+06	1.38438e+06	1.38276e+06	5.13651e+06	4.8298e+06	5.36663e+06	5.42789e+06	1.35794e+06	5.25157e+06	0.0295838	0.0522217	1.95123	0	0	5.58226e-12	3.07731e-09	5.58226e-12	3.07731e-09
sp|P21980|TGM2_HUMAN Protein-glutamine gamma-glutamyltransferase 2 OS=Homo sapiens OX=9606 GN=TGM2 PE=1 SV=2	P21980	TGM2	sp|P21980|TGM2_HUMAN Protein-glutamine gamma-glutamyltransferase 2 OS=Homo sapiens OX=9606 GN=TGM2 PE=1 SV=2	8	sp|P21980|TGM2_HUMAN Protein-glutamine gamma-glutamyltransferase 2 OS=Homo sapiens OX=9606 GN=TGM2 PE=1 SV=2	377315	369518	419912	404419	1.5571e+06	1.57717e+06	1.65761e+06	1.57426e+06	390867	1.57572e+06	0.0597408	0.0282328	2.01213	0	0	6.71456e-12	3.09671e-09	6.71456e-12	3.09671e-09
sp|P29034|S10A2_HUMAN Protein S100-A2 OS=Homo sapiens OX=9606 GN=S100A2 PE=1 SV=3	P29034	S100A2	sp|P29034|S10A2_HUMAN Protein S100-A2 OS=Homo sapiens OX=9606 GN=S100A2 PE=1 SV=3	3	sp|P29034|S10A2_HUMAN Protein S100-A2 OS=Homo sapiens OX=9606 GN=S100A2 PE=1 SV=3	331622	330466	368084	374759	1.83881e+06	2.01775e+06	1.8166e+06	1.82482e+06	349853	1.83181e+06	0.0668374	0.0511834	2.3904	0	0	7.51025e-12	3.09671e-09	7.51025e-12	3.09671e-09
sp|Q03135|CAV1_HUMAN Caveolin-1 OS=Homo sapiens OX=9606 GN=CAV1 PE=1 SV=4	Q03135	CAV1	sp|Q03135|CAV1_HUMAN Caveolin-1 OS=Homo sapiens OX=9606 GN=CAV1 PE=1 SV=4	7	sp|Q03135|CAV1_HUMAN Caveolin-1 OS=Homo sapiens OX=9606 GN=CAV1 PE=1 SV=4	702475	678993	729110	732922	3.97597e+06	3.36956e+06	3.52623e+06	3.75543e+06	715793	3.64083e+06	0.0354537	0.0725497	2.34619	0	0	7.19625e-12	3.09671e-09	7.19625e-12	3.09671e-09
sp|Q96DG6|CMBL_HUMAN Carboxymethylenebutenolidase homolog OS=Homo sapiens OX=9606 GN=CMBL PE=1 SV=1	Q96DG6	CMBL	sp|Q96DG6|CMBL_HUMAN Carboxymethylenebutenolidase homolog OS=Homo sapiens OX=9606 GN=CMBL PE=1 SV=1	11	sp|Q96DG6|CMBL_HUMAN Carboxymethylenebutenolidase homolog OS=Homo sapiens OX=9606 GN=CMBL PE=1 SV=1	4.68101e+06	4.81802e+06	4.85278e+06	4.83222e+06	1.19015e+07	1.13591e+07	1.19993e+07	1.15502e+07	4.82512e+06	1.17259e+07	0.0162599	0.0255799	1.2809	0	0	6.05561e-12	3.09671e-09	6.05561e-12	3.09671e-09
sp|Q9C0C4|SEM4C_HUMAN Semaphorin-4C OS=Homo sapiens OX=9606 GN=SEMA4C PE=1 SV=2	Q9C0C4	SEMA4C	sp|Q9C0C4|SEM4C_HUMAN Semaphorin-4C OS=Homo sapiens OX=9606 GN=SEMA4C PE=1 SV=2	13	sp|Q9C0C4|SEM4C_HUMAN Semaphorin-4C OS=Homo sapiens OX=9606 GN=SEMA4C PE=1 SV=2	2.17319e+06	2.05393e+06	2.13976e+06	2.14965e+06	937762	940420	926136	931030	2.1447e+06	934396	0.0244516	0.006938	-1.19868	0	0	6.95573e-12	3.09671e-09	6.95573e-12	3.09671e-09
sp|Q9NZT1|CALL5_HUMAN Calmodulin-like protein 5 OS=Homo sapiens OX=9606 GN=CALML5 PE=1 SV=2	Q9NZT1	CALML5	sp|Q9NZT1|CALL5_HUMAN Calmodulin-like protein 5 OS=Homo sapiens OX=9606 GN=CALML5 PE=1 SV=2	5	sp|Q9NZT1|CALL5_HUMAN Calmodulin-like protein 5 OS=Homo sapiens OX=9606 GN=CALML5 PE=1 SV=2	541943	533625	513760	542209	2.23011e+06	2.5361e+06	2.62259e+06	2.52613e+06	537784	2.53111e+06	0.0250673	0.0691129	2.23471	0	0	7.86443e-12	3.09671e-09	7.86443e-12	3.09671e-09
sp|P25815|S100P_HUMAN Protein S100-P OS=Homo sapiens OX=9606 GN=S100P PE=1 SV=2	P25815	S100P	sp|P25815|S100P_HUMAN Protein S100-P OS=Homo sapiens OX=9606 GN=S100P PE=1 SV=2	5	sp|P25815|S100P_HUMAN Protein S100-P OS=Homo sapiens OX=9606 GN=S100P PE=1 SV=2	3.18976e+06	3.03913e+06	3.77418e+06	3.62884e+06	2.84629e+07	3.22158e+07	3.01827e+07	3.0794e+07	3.4093e+06	3.04884e+07	0.102568	0.0511182	3.16364	0.00833333	0	8.46146e-12	3.18036e-09	8.46146e-12	3.18036e-09
sp|Q05655|KPCD_HUMAN Protein kinase C delta type OS=Homo sapiens OX=9606 GN=PRKCD PE=1 SV=2	Q05655	PRKCD	sp|Q05655|KPCD_HUMAN Protein kinase C delta type OS=Homo sapiens OX=9606 GN=PRKCD PE=1 SV=2	26	sp|Q05655|KPCD_HUMAN Protein kinase C delta type OS=Homo sapiens OX=9606 GN=PRKCD PE=1 SV=2	8.63562e+06	8.70142e+06	8.59739e+06	8.9785e+06	2.22206e+07	2.21988e+07	2.35284e+07	2.36383e+07	8.66852e+06	2.28745e+07	0.019739	0.0346965	1.3993	0	0	9.62153e-12	3.31502e-09	9.62153e-12	3.31502e-09
sp|Q8TCU6|PREX1_HUMAN Phosphatidylinositol 3,4,5-trisphosphate-dependent Rac exchanger 1 protein OS=Homo sapiens OX=9606 GN=PREX1 PE=1 SV=3	Q8TCU6	PREX1	sp|Q8TCU6|PREX1_HUMAN Phosphatidylinositol 3,4,5-trisphosphate-dependent Rac exchanger 1 protein OS=Homo sapiens OX=9606 GN=PREX1 PE=1 SV=3	37	sp|Q8TCU6|PREX1_HUMAN Phosphatidylinositol 3,4,5-trisphosphate-dependent Rac exchanger 1 protein OS=Homo sapiens OX=9606 GN=PREX1 PE=1 SV=3	1.50518e+07	1.63057e+07	1.48145e+07	1.50655e+07	4.76541e+06	4.56987e+06	4.57799e+06	4.3574e+06	1.50587e+07	4.57393e+06	0.0440334	0.0365087	-1.71909	0	0.0127119	9.23476e-12	3.31502e-09	9.23476e-12	3.31502e-09
sp|O00151|PDLI1_HUMAN PDZ and LIM domain protein 1 OS=Homo sapiens OX=9606 GN=PDLIM1 PE=1 SV=4	O00151	PDLIM1	sp|O00151|PDLI1_HUMAN PDZ and LIM domain protein 1 OS=Homo sapiens OX=9606 GN=PDLIM1 PE=1 SV=4	23	sp|O00151|PDLI1_HUMAN PDZ and LIM domain protein 1 OS=Homo sapiens OX=9606 GN=PDLIM1 PE=1 SV=4	6.8136e+06	6.89737e+06	7.00269e+06	6.79164e+06	1.58321e+07	1.66935e+07	1.63464e+07	1.56684e+07	6.85548e+06	1.60892e+07	0.0139281	0.0292039	1.23061	0.00735294	0	1.13433e-11	3.7519e-09	1.13433e-11	3.7519e-09
sp|P17655|CAN2_HUMAN Calpain-2 catalytic subunit OS=Homo sapiens OX=9606 GN=CAPN2 PE=1 SV=6	P17655	CAPN2	sp|P17655|CAN2_HUMAN Calpain-2 catalytic subunit OS=Homo sapiens OX=9606 GN=CAPN2 PE=1 SV=6	17	sp|P17655|CAN2_HUMAN Calpain-2 catalytic subunit OS=Homo sapiens OX=9606 GN=CAPN2 PE=1 SV=6	2.37535e+06	2.45053e+06	2.58742e+06	2.45225e+06	6.39798e+06	6.16871e+06	6.44032e+06	6.36921e+06	2.45139e+06	6.38359e+06	0.0357989	0.0189924	1.38076	0	0	1.22099e-11	3.88321e-09	1.22099e-11	3.88321e-09
sp|P00918|CAH2_HUMAN Carbonic anhydrase 2 OS=Homo sapiens OX=9606 GN=CA2 PE=1 SV=2	P00918	CA2	sp|P00918|CAH2_HUMAN Carbonic anhydrase 2 OS=Homo sapiens OX=9606 GN=CA2 PE=1 SV=2	8	sp|P00918|CAH2_HUMAN Carbonic anhydrase 2 OS=Homo sapiens OX=9606 GN=CA2 PE=1 SV=2	3.24165e+06	3.25818e+06	3.50265e+06	3.49504e+06	1.34374e+07	1.55175e+07	1.44089e+07	1.38584e+07	3.37661e+06	1.41337e+07	0.0426478	0.0629532	2.06611	0	0.03	1.33479e-11	4.08793e-09	1.33479e-11	4.08793e-09
sp|Q9H993|ARMT1_HUMAN Protein-glutamate O-methyltransferase OS=Homo sapiens OX=9606 GN=ARMT1 PE=1 SV=1	Q9H993	ARMT1	sp|Q9H993|ARMT1_HUMAN Protein-glutamate O-methyltransferase OS=Homo sapiens OX=9606 GN=ARMT1 PE=1 SV=1	15	sp|Q9H993|ARMT1_HUMAN Protein-glutamate O-methyltransferase OS=Homo sapiens OX=9606 GN=ARMT1 PE=1 SV=1	1.86004e+07	1.80775e+07	1.7646e+07	1.68544e+07	5.92316e+06	5.68322e+06	6.09636e+06	6.14159e+06	1.78617e+07	6.00976e+06	0.0414932	0.0348569	-1.57154	0	0	1.79814e-11	5.31029e-09	1.79814e-11	5.31029e-09
sp|Q16719|KYNU_HUMAN Kynureninase OS=Homo sapiens OX=9606 GN=KYNU PE=1 SV=1	Q16719	KYNU	sp|Q16719|KYNU_HUMAN Kynureninase OS=Homo sapiens OX=9606 GN=KYNU PE=1 SV=1	12	sp|Q16719|KYNU_HUMAN Kynureninase OS=Homo sapiens OX=9606 GN=KYNU PE=1 SV=1	1.09164e+07	1.12081e+07	1.04897e+07	1.08346e+07	3.40671e+06	3.02899e+06	3.22911e+06	3.42273e+06	1.08755e+07	3.31791e+06	0.0272147	0.0562897	-1.71324	0	0	2.02623e-11	5.77754e-09	2.02623e-11	5.77754e-09
sp|Q96CM8|ACSF2_HUMAN Acyl-CoA synthetase family member 2, mitochondrial OS=Homo sapiens OX=9606 GN=ACSF2 PE=1 SV=2	Q96CM8	ACSF2	sp|Q96CM8|ACSF2_HUMAN Acyl-CoA synthetase family member 2, mitochondrial OS=Homo sapiens OX=9606 GN=ACSF2 PE=1 SV=2	13	sp|Q96CM8|ACSF2_HUMAN Acyl-CoA synthetase family member 2, mitochondrial OS=Homo sapiens OX=9606 GN=ACSF2 PE=1 SV=2	1.90371e+06	1.94706e+06	1.93487e+06	1.92917e+06	3.86218e+06	3.94609e+06	4.0173e+06	3.8301e+06	1.93202e+06	3.90414e+06	0.00946586	0.0215918	1.01481	0	0	2.12137e-11	5.84721e-09	2.12137e-11	5.84721e-09
sp|P55268|LAMB2_HUMAN Laminin subunit beta-2 OS=Homo sapiens OX=9606 GN=LAMB2 PE=1 SV=2	P55268	LAMB2	sp|P55268|LAMB2_HUMAN Laminin subunit beta-2 OS=Homo sapiens OX=9606 GN=LAMB2 PE=1 SV=2	31	sp|P55268|LAMB2_HUMAN Laminin subunit beta-2 OS=Homo sapiens OX=9606 GN=LAMB2 PE=1 SV=2	2.83419e+06	2.80879e+06	2.92747e+06	2.79695e+06	7.28507e+06	6.94198e+06	7.52961e+06	7.60957e+06	2.82149e+06	7.40734e+06	0.0208154	0.0408666	1.39231	0.0765306	0.0102041	2.38972e-11	6.3744e-09	2.38972e-11	6.3744e-09
sp|Q1L5Z9|LONF2_HUMAN LON peptidase N-terminal domain and RING finger protein 2 OS=Homo sapiens OX=9606 GN=LONRF2 PE=2 SV=3	Q1L5Z9	LONRF2	sp|Q1L5Z9|LONF2_HUMAN LON peptidase N-terminal domain and RING finger protein 2 OS=Homo sapiens OX=9606 GN=LONRF2 PE=2 SV=3	7	sp|Q1L5Z9|LONF2_HUMAN LON peptidase N-terminal domain and RING finger protein 2 OS=Homo sapiens OX=9606 GN=LONRF2 PE=2 SV=3	994240	1.0459e+06	1.0423e+06	1.0393e+06	484977	464084	470286	485442	1.0408e+06	477632	0.023564	0.0224952	-1.12389	0	0	2.93371e-11	7.58088e-09	2.93371e-11	7.58088e-09
sp|Q10471|GALT2_HUMAN Polypeptide N-acetylgalactosaminyltransferase 2 OS=Homo sapiens OX=9606 GN=GALNT2 PE=1 SV=1	Q10471	GALNT2	sp|Q10471|GALT2_HUMAN Polypeptide N-acetylgalactosaminyltransferase 2 OS=Homo sapiens OX=9606 GN=GALNT2 PE=1 SV=1	14	sp|Q10471|GALT2_HUMAN Polypeptide N-acetylgalactosaminyltransferase 2 OS=Homo sapiens OX=9606 GN=GALNT2 PE=1 SV=1	1.47298e+06	1.46652e+06	1.53509e+06	1.49896e+06	3.27272e+06	3.26252e+06	3.43889e+06	3.45389e+06	1.48597e+06	3.35581e+06	0.0208509	0.0308242	1.17487	0	0	3.26883e-11	8.19089e-09	3.26883e-11	8.19089e-09
sp|A8K2U0|A2ML1_HUMAN Alpha-2-macroglobulin-like protein 1 OS=Homo sapiens OX=9606 GN=A2ML1 PE=1 SV=3	A8K2U0	A2ML1	sp|A8K2U0|A2ML1_HUMAN Alpha-2-macroglobulin-like protein 1 OS=Homo sapiens OX=9606 GN=A2ML1 PE=1 SV=3	8	sp|A8K2U0|A2ML1_HUMAN Alpha-2-macroglobulin-like protein 1 OS=Homo sapiens OX=9606 GN=A2ML1 PE=1 SV=3	561303	530670	542841	564056	1.57578e+06	1.78934e+06	1.73199e+06	1.65201e+06	552072	1.692e+06	0.0287614	0.0552706	1.6156	0	0	3.48068e-11	8.46522e-09	3.48068e-11	8.46522e-09
sp|P17931|LEG3_HUMAN Galectin-3 OS=Homo sapiens OX=9606 GN=LGALS3 PE=1 SV=5	P17931	LGALS3	sp|P17931|LEG3_HUMAN Galectin-3 OS=Homo sapiens OX=9606 GN=LGALS3 PE=1 SV=5	7	sp|P17931|LEG3_HUMAN Galectin-3 OS=Homo sapiens OX=9606 GN=LGALS3 PE=1 SV=5	2.37613e+06	2.49922e+06	2.3398e+06	2.4315e+06	6.92658e+06	6.35296e+06	6.23744e+06	6.6012e+06	2.40382e+06	6.47708e+06	0.0288138	0.046728	1.42985	0	0	4.12048e-11	9.73493e-09	4.12048e-11	9.73493e-09
sp|O95294|RASL1_HUMAN RasGAP-activating-like protein 1 OS=Homo sapiens OX=9606 GN=RASAL1 PE=1 SV=3	O95294	RASAL1	sp|O95294|RASL1_HUMAN RasGAP-activating-like protein 1 OS=Homo sapiens OX=9606 GN=RASAL1 PE=1 SV=3	10	sp|O95294|RASL1_HUMAN RasGAP-activating-like protein 1 OS=Homo sapiens OX=9606 GN=RASAL1 PE=1 SV=3	882882	910611	894584	906318	1.85585e+06	1.86145e+06	1.84639e+06	1.97284e+06	900451	1.85865e+06	0.0138847	0.0315605	1.04557	0	0	4.97873e-11	1.0834e-08	4.97873e-11	1.0834e-08
sp|P40123|CAP2_HUMAN Adenylyl cyclase-associated protein 2 OS=Homo sapiens OX=9606 GN=CAP2 PE=1 SV=1	P40123	CAP2	sp|P40123|CAP2_HUMAN Adenylyl cyclase-associated protein 2 OS=Homo sapiens OX=9606 GN=CAP2 PE=1 SV=1	15	sp|P40123|CAP2_HUMAN Adenylyl cyclase-associated protein 2 OS=Homo sapiens OX=9606 GN=CAP2 PE=1 SV=1	5.64091e+06	5.76184e+06	5.5718e+06	5.46499e+06	2.55123e+06	2.65816e+06	2.6548e+06	2.72462e+06	5.60635e+06	2.65648e+06	0.0221922	0.0270491	-1.07752	0	0	4.95236e-11	1.0834e-08	4.95236e-11	1.0834e-08
sp|Q68CZ2|TENS3_HUMAN Tensin-3 OS=Homo sapiens OX=9606 GN=TNS3 PE=1 SV=2	Q68CZ2	TNS3	sp|Q68CZ2|TENS3_HUMAN Tensin-3 OS=Homo sapiens OX=9606 GN=TNS3 PE=1 SV=2	8	sp|Q68CZ2|TENS3_HUMAN Tensin-3 OS=Homo sapiens OX=9606 GN=TNS3 PE=1 SV=2	801453	777030	782154	810893	1.70451e+06	1.70035e+06	1.69185e+06	1.60581e+06	791803	1.6961e+06	0.0201299	0.0279554	1.09911	0	0	4.92099e-11	1.0834e-08	4.92099e-11	1.0834e-08
sp|Q14134|TRI29_HUMAN Tripartite motif-containing protein 29 OS=Homo sapiens OX=9606 GN=TRIM29 PE=1 SV=2	Q14134	TRIM29	sp|Q14134|TRI29_HUMAN Tripartite motif-containing protein 29 OS=Homo sapiens OX=9606 GN=TRIM29 PE=1 SV=2	21	sp|Q14134|TRI29_HUMAN Tripartite motif-containing protein 29 OS=Homo sapiens OX=9606 GN=TRIM29 PE=1 SV=2	2.15967e+06	2.11389e+06	2.2593e+06	2.18903e+06	1.44747e+07	1.21097e+07	1.41135e+07	1.61046e+07	2.17435e+06	1.42941e+07	0.0279627	0.115568	2.71668	0.0909091	0	5.21812e-11	1.10638e-08	5.21812e-11	1.10638e-08
sp|P09467|F16P1_HUMAN Fructose-1,6-bisphosphatase 1 OS=Homo sapiens OX=9606 GN=FBP1 PE=1 SV=5	P09467	FBP1	sp|P09467|F16P1_HUMAN Fructose-1,6-bisphosphatase 1 OS=Homo sapiens OX=9606 GN=FBP1 PE=1 SV=5	19	sp|P09467|F16P1_HUMAN Fructose-1,6-bisphosphatase 1 OS=Homo sapiens OX=9606 GN=FBP1 PE=1 SV=5	2.53755e+07	2.5176e+07	2.48581e+07	2.43654e+07	1.08642e+07	1.02939e+07	1.09707e+07	1.13245e+07	2.5017e+07	1.09175e+07	0.0176609	0.0393594	-1.19626	0	0	5.56012e-11	1.14941e-08	5.56012e-11	1.14941e-08
sp|P22676|CALB2_HUMAN Calretinin OS=Homo sapiens OX=9606 GN=CALB2 PE=2 SV=2	P22676	CALB2	sp|P22676|CALB2_HUMAN Calretinin OS=Homo sapiens OX=9606 GN=CALB2 PE=2 SV=2	8	sp|P22676|CALB2_HUMAN Calretinin OS=Homo sapiens OX=9606 GN=CALB2 PE=2 SV=2	1.92959e+06	1.95952e+06	1.83061e+06	1.92694e+06	783265	847959	796993	826172	1.92826e+06	811583	0.0293032	0.0357263	-1.24873	0	0	6.21266e-11	1.25299e-08	6.21266e-11	1.25299e-08
sp|P02511|CRYAB_HUMAN Alpha-crystallin B chain OS=Homo sapiens OX=9606 GN=CRYAB PE=1 SV=2	P02511	CRYAB	sp|P02511|CRYAB_HUMAN Alpha-crystallin B chain OS=Homo sapiens OX=9606 GN=CRYAB PE=1 SV=2	5	sp|P02511|CRYAB_HUMAN Alpha-crystallin B chain OS=Homo sapiens OX=9606 GN=CRYAB PE=1 SV=2	547836	536788	567829	542723	2.82712e+06	2.29692e+06	2.79172e+06	2.85967e+06	545279	2.80942e+06	0.0245429	0.0987722	2.36519	0	0	8.28667e-11	1.63149e-08	8.28667e-11	1.63149e-08
sp|O95359|TACC2_HUMAN Transforming acidic coiled-coil-containing protein 2 OS=Homo sapiens OX=9606 GN=TACC2 PE=1 SV=3	O95359	TACC2	sp|O95359|TACC2_HUMAN Transforming acidic coiled-coil-containing protein 2 OS=Homo sapiens OX=9606 GN=TACC2 PE=1 SV=3	12	sp|O95359|TACC2_HUMAN Transforming acidic coiled-coil-containing protein 2 OS=Homo sapiens OX=9606 GN=TACC2 PE=1 SV=3	2.23314e+06	2.20361e+06	2.22752e+06	2.17669e+06	4.43293e+06	4.74327e+06	4.80264e+06	4.81155e+06	2.21556e+06	4.77295e+06	0.01166	0.0381108	1.1072	0	0	9.38164e-11	1.69614e-08	9.38164e-11	1.69614e-08
sp|Q09666|AHNK_HUMAN Neuroblast differentiation-associated protein AHNAK OS=Homo sapiens OX=9606 GN=AHNAK PE=1 SV=2	Q09666	AHNAK	sp|Q09666|AHNK_HUMAN Neuroblast differentiation-associated protein AHNAK OS=Homo sapiens OX=9606 GN=AHNAK PE=1 SV=2	286	sp|Q09666|AHNK_HUMAN Neuroblast differentiation-associated protein AHNAK OS=Homo sapiens OX=9606 GN=AHNAK PE=1 SV=2	2.82581e+08	2.75225e+08	2.77405e+08	2.70777e+08	7.76513e+08	7.49537e+08	8.34582e+08	8.65994e+08	2.76315e+08	8.05548e+08	0.0177401	0.0658788	1.54273	0	0	9.53418e-11	1.69614e-08	9.53418e-11	1.69614e-08
sp|Q16520|BATF_HUMAN Basic leucine zipper transcriptional factor ATF-like OS=Homo sapiens OX=9606 GN=BATF PE=1 SV=1	Q16520	BATF	sp|Q16520|BATF_HUMAN Basic leucine zipper transcriptional factor ATF-like OS=Homo sapiens OX=9606 GN=BATF PE=1 SV=1	2	sp|Q16520|BATF_HUMAN Basic leucine zipper transcriptional factor ATF-like OS=Homo sapiens OX=9606 GN=BATF PE=1 SV=1	396200	374270	342521	361453	1.02838e+06	1.093e+06	1.09974e+06	1.09257e+06	367862	1.09278e+06	0.061168	0.0310854	1.57099	0	0	9.64064e-11	1.69614e-08	9.64064e-11	1.69614e-08
sp|Q71F56|MD13L_HUMAN Mediator of RNA polymerase II transcription subunit 13-like OS=Homo sapiens OX=9606 GN=MED13L PE=1 SV=1	Q71F56	MED13L	sp|Q71F56|MD13L_HUMAN Mediator of RNA polymerase II transcription subunit 13-like OS=Homo sapiens OX=9606 GN=MED13L PE=1 SV=1	10	sp|Q71F56|MD13L_HUMAN Mediator of RNA polymerase II transcription subunit 13-like OS=Homo sapiens OX=9606 GN=MED13L PE=1 SV=1	1.45286e+06	1.45178e+06	1.43439e+06	1.47639e+06	756887	718188	721826	761096	1.45232e+06	739356	0.0118613	0.0305911	-0.974423	0	0	9.50827e-11	1.69614e-08	9.50827e-11	1.69614e-08
sp|Q8N2R8|FA43A_HUMAN Protein FAM43A OS=Homo sapiens OX=9606 GN=FAM43A PE=2 SV=2	Q8N2R8	FAM43A	sp|Q8N2R8|FA43A_HUMAN Protein FAM43A OS=Homo sapiens OX=9606 GN=FAM43A PE=2 SV=2	2	sp|Q8N2R8|FA43A_HUMAN Protein FAM43A OS=Homo sapiens OX=9606 GN=FAM43A PE=2 SV=2	53583.5	59466.2	65020.8	58052.8	201062	208394	206725	200898	58759.5	203893	0.0798763	0.0188968	1.79489	0.5	0	9.19603e-11	1.69614e-08	9.19603e-11	1.69614e-08
sp|Q12965|MYO1E_HUMAN Unconventional myosin-Ie OS=Homo sapiens OX=9606 GN=MYO1E PE=1 SV=2	Q12965	MYO1E	sp|Q12965|MYO1E_HUMAN Unconventional myosin-Ie OS=Homo sapiens OX=9606 GN=MYO1E PE=1 SV=2	13	sp|Q12965|MYO1E_HUMAN Unconventional myosin-Ie OS=Homo sapiens OX=9606 GN=MYO1E PE=1 SV=2	1.2771e+06	1.27672e+06	1.27847e+06	1.31499e+06	3.07399e+06	2.9266e+06	3.14834e+06	3.30654e+06	1.27778e+06	3.11117e+06	0.0146046	0.0507682	1.28371	0	0	9.85232e-11	1.69727e-08	9.85232e-11	1.69727e-08
sp|Q8TAB3|PCD19_HUMAN Protocadherin-19 OS=Homo sapiens OX=9606 GN=PCDH19 PE=1 SV=3	Q8TAB3	PCDH19	sp|Q8TAB3|PCD19_HUMAN Protocadherin-19 OS=Homo sapiens OX=9606 GN=PCDH19 PE=1 SV=3	5	sp|Q8TAB3|PCD19_HUMAN Protocadherin-19 OS=Homo sapiens OX=9606 GN=PCDH19 PE=1 SV=3	286810	292862	286549	285050	164277	159877	164381	165922	286679	164329	0.0119913	0.0159083	-0.802849	0	0.0833333	1.06659e-10	1.79992e-08	1.06659e-10	1.79992e-08
sp|Q15771|RAB30_HUMAN Ras-related protein Rab-30 OS=Homo sapiens OX=9606 GN=RAB30 PE=1 SV=2	Q15771	RAB30	sp|Q15771|RAB30_HUMAN Ras-related protein Rab-30 OS=Homo sapiens OX=9606 GN=RAB30 PE=1 SV=2	3	sp|Q15771|RAB30_HUMAN Ras-related protein Rab-30 OS=Homo sapiens OX=9606 GN=RAB30 PE=1 SV=2	409735	414117	416547	397308	195482	206297	201794	191480	411926	198638	0.0208997	0.0330885	-1.05241	0	0	1.15368e-10	1.90796e-08	1.15368e-10	1.90796e-08
sp|Q9UEW8|STK39_HUMAN STE20/SPS1-related proline-alanine-rich protein kinase OS=Homo sapiens OX=9606 GN=STK39 PE=1 SV=3	Q9UEW8	STK39	sp|Q9UEW8|STK39_HUMAN STE20/SPS1-related proline-alanine-rich protein kinase OS=Homo sapiens OX=9606 GN=STK39 PE=1 SV=3	7	sp|Q9UEW8|STK39_HUMAN STE20/SPS1-related proline-alanine-rich protein kinase OS=Homo sapiens OX=9606 GN=STK39 PE=1 SV=3	1.21949e+06	1.32041e+06	1.37064e+06	1.32399e+06	3.90417e+06	4.51879e+06	4.35684e+06	4.32198e+06	1.3222e+06	4.33941e+06	0.0486624	0.0612691	1.71455	0.0277778	0	1.18827e-10	1.92663e-08	1.18827e-10	1.92663e-08
sp|Q16625|OCLN_HUMAN Occludin OS=Homo sapiens OX=9606 GN=OCLN PE=1 SV=1	Q16625	OCLN	sp|Q16625|OCLN_HUMAN Occludin OS=Homo sapiens OX=9606 GN=OCLN PE=1 SV=1	8	sp|Q16625|OCLN_HUMAN Occludin OS=Homo sapiens OX=9606 GN=OCLN PE=1 SV=1	1.8985e+06	1.85685e+06	1.9206e+06	1.89087e+06	926160	987944	912559	928671	1.89469e+06	927416	0.0139735	0.035679	-1.03067	0	0	1.2816e-10	1.95325e-08	1.2816e-10	1.95325e-08
sp|Q8IZW8|TENS4_HUMAN Tensin-4 OS=Homo sapiens OX=9606 GN=TNS4 PE=1 SV=3	Q8IZW8	TNS4	sp|Q8IZW8|TENS4_HUMAN Tensin-4 OS=Homo sapiens OX=9606 GN=TNS4 PE=1 SV=3	3	sp|Q8IZW8|TENS4_HUMAN Tensin-4 OS=Homo sapiens OX=9606 GN=TNS4 PE=1 SV=3	202460	213743	209981	216100	393116	404090	403962	400654	211862	402308	0.0283322	0.0128481	0.925217	0	0	1.24409e-10	1.95325e-08	1.24409e-10	1.95325e-08
sp|Q92876|KLK6_HUMAN Kallikrein-6 OS=Homo sapiens OX=9606 GN=KLK6 PE=1 SV=1	Q92876	KLK6	sp|Q92876|KLK6_HUMAN Kallikrein-6 OS=Homo sapiens OX=9606 GN=KLK6 PE=1 SV=1	4	sp|Q92876|KLK6_HUMAN Kallikrein-6 OS=Homo sapiens OX=9606 GN=KLK6 PE=1 SV=1	311253	294717	305505	298171	634005	656757	609804	617592	301838	625798	0.0245185	0.0329769	1.05191	0	0	1.25321e-10	1.95325e-08	1.25321e-10	1.95325e-08
sp|Q9NX95|SYBU_HUMAN Syntabulin OS=Homo sapiens OX=9606 GN=SYBU PE=1 SV=2	Q9NX95	SYBU	sp|Q9NX95|SYBU_HUMAN Syntabulin OS=Homo sapiens OX=9606 GN=SYBU PE=1 SV=2	5	sp|Q9NX95|SYBU_HUMAN Syntabulin OS=Homo sapiens OX=9606 GN=SYBU PE=1 SV=2	371096	369890	391484	382577	756093	762110	803453	792399	376836	777255	0.0270066	0.0295394	1.04434	0	0	1.29917e-10	1.95325e-08	1.29917e-10	1.95325e-08
sp|P29762|RABP1_HUMAN Cellular retinoic acid-binding protein 1 OS=Homo sapiens OX=9606 GN=CRABP1 PE=1 SV=2	P29762	CRABP1	sp|P29762|RABP1_HUMAN Cellular retinoic acid-binding protein 1 OS=Homo sapiens OX=9606 GN=CRABP1 PE=1 SV=2	10	sp|P29762|RABP1_HUMAN Cellular retinoic acid-binding protein 1 OS=Homo sapiens OX=9606 GN=CRABP1 PE=1 SV=2	1.72291e+07	1.7958e+07	1.74207e+07	1.72816e+07	7.05622e+06	6.88743e+06	7.77643e+06	7.21873e+06	1.73512e+07	7.13748e+06	0.0190993	0.0533058	-1.28163	0	0	1.38246e-10	2.03119e-08	1.38246e-10	2.03119e-08
sp|Q9H9R9|DBND1_HUMAN Dysbindin domain-containing protein 1 OS=Homo sapiens OX=9606 GN=DBNDD1 PE=1 SV=2	Q9H9R9	DBNDD1	sp|Q9H9R9|DBND1_HUMAN Dysbindin domain-containing protein 1 OS=Homo sapiens OX=9606 GN=DBNDD1 PE=1 SV=2	2	sp|Q9H9R9|DBND1_HUMAN Dysbindin domain-containing protein 1 OS=Homo sapiens OX=9606 GN=DBNDD1 PE=1 SV=2	579487	561951	531768	560520	192197	209063	181176	185613	561235	188905	0.0353792	0.0637231	-1.57116	0	0	1.40014e-10	2.03119e-08	1.40014e-10	2.03119e-08
sp|Q13751|LAMB3_HUMAN Laminin subunit beta-3 OS=Homo sapiens OX=9606 GN=LAMB3 PE=1 SV=1	Q13751	LAMB3	sp|Q13751|LAMB3_HUMAN Laminin subunit beta-3 OS=Homo sapiens OX=9606 GN=LAMB3 PE=1 SV=1	1	sp|Q13751|LAMB3_HUMAN Laminin subunit beta-3 OS=Homo sapiens OX=9606 GN=LAMB3 PE=1 SV=1	19090.2	18541.9	16279.6	18002.8	62795.6	64727.2	66126.3	72364.7	18272.4	65426.7	0.0676692	0.0622408	1.84029	0	0	1.45935e-10	2.08058e-08	1.45935e-10	2.08058e-08
sp|Q13011|ECH1_HUMAN Delta(3,5)-Delta(2,4)-dienoyl-CoA isomerase, mitochondrial OS=Homo sapiens OX=9606 GN=ECH1 PE=1 SV=2	Q13011	ECH1	sp|Q13011|ECH1_HUMAN Delta(3,5)-Delta(2,4)-dienoyl-CoA isomerase, mitochondrial OS=Homo sapiens OX=9606 GN=ECH1 PE=1 SV=2	12	sp|Q13011|ECH1_HUMAN Delta(3,5)-Delta(2,4)-dienoyl-CoA isomerase, mitochondrial OS=Homo sapiens OX=9606 GN=ECH1 PE=1 SV=2	9.23122e+06	9.50117e+06	9.38878e+06	9.35427e+06	1.73837e+07	1.77493e+07	1.8179e+07	1.69664e+07	9.37153e+06	1.75665e+07	0.0118631	0.0294288	0.906399	0	0	1.59955e-10	2.24181e-08	1.59955e-10	2.24181e-08
sp|O75044|SRGP2_HUMAN SLIT-ROBO Rho GTPase-activating protein 2 OS=Homo sapiens OX=9606 GN=SRGAP2 PE=1 SV=3	O75044	SRGAP2	sp|O75044|SRGP2_HUMAN SLIT-ROBO Rho GTPase-activating protein 2 OS=Homo sapiens OX=9606 GN=SRGAP2 PE=1 SV=3	29	sp|O75044|SRGP2_HUMAN SLIT-ROBO Rho GTPase-activating protein 2 OS=Homo sapiens OX=9606 GN=SRGAP2 PE=1 SV=3	5.5019e+06	5.50555e+06	5.6823e+06	5.54158e+06	9.86729e+06	9.91719e+06	1.03803e+07	1.02038e+07	5.52356e+06	1.00605e+07	0.015274	0.0240454	0.864892	0	0	1.70106e-10	2.30591e-08	1.70106e-10	2.30591e-08
sp|Q14165|MLEC_HUMAN Malectin OS=Homo sapiens OX=9606 GN=MLEC PE=1 SV=1	Q14165	MLEC	sp|Q14165|MLEC_HUMAN Malectin OS=Homo sapiens OX=9606 GN=MLEC PE=1 SV=1	15	sp|Q14165|MLEC_HUMAN Malectin OS=Homo sapiens OX=9606 GN=MLEC PE=1 SV=1	1.58988e+07	1.59022e+07	1.55084e+07	1.54345e+07	4.07898e+07	4.59201e+07	4.7525e+07	4.26785e+07	1.57036e+07	4.42993e+07	0.0159095	0.0690192	1.49533	0	0	1.68816e-10	2.30591e-08	1.68816e-10	2.30591e-08
sp|P21579|SYT1_HUMAN Synaptotagmin-1 OS=Homo sapiens OX=9606 GN=SYT1 PE=1 SV=1	P21579	SYT1	sp|P21579|SYT1_HUMAN Synaptotagmin-1 OS=Homo sapiens OX=9606 GN=SYT1 PE=1 SV=1	2	sp|P21579|SYT1_HUMAN Synaptotagmin-1 OS=Homo sapiens OX=9606 GN=SYT1 PE=1 SV=1	554076	561448	561657	540058	258399	269349	272691	283399	557762	271020	0.0182825	0.0380025	-1.04125	0	0	1.81629e-10	2.42241e-08	1.81629e-10	2.42241e-08
sp|Q6ZVM7|TM1L2_HUMAN TOM1-like protein 2 OS=Homo sapiens OX=9606 GN=TOM1L2 PE=1 SV=1	Q6ZVM7	TOM1L2	sp|Q6ZVM7|TM1L2_HUMAN TOM1-like protein 2 OS=Homo sapiens OX=9606 GN=TOM1L2 PE=1 SV=1	12	sp|Q6ZVM7|TM1L2_HUMAN TOM1-like protein 2 OS=Homo sapiens OX=9606 GN=TOM1L2 PE=1 SV=1	1.48551e+06	1.54498e+06	1.47129e+06	1.47152e+06	2.63116e+06	2.69252e+06	2.66409e+06	2.61688e+06	1.47851e+06	2.64763e+06	0.0234872	0.0127965	0.84054	0	0	1.91469e-10	2.51311e-08	1.91469e-10	2.51311e-08
sp|P55786|PSA_HUMAN Puromycin-sensitive aminopeptidase OS=Homo sapiens OX=9606 GN=NPEPPS PE=1 SV=2	P55786	NPEPPS	sp|P55786|PSA_HUMAN Puromycin-sensitive aminopeptidase OS=Homo sapiens OX=9606 GN=NPEPPS PE=1 SV=2	38	sp|P55786|PSA_HUMAN Puromycin-sensitive aminopeptidase OS=Homo sapiens OX=9606 GN=NPEPPS PE=1 SV=2	4.90567e+07	4.85031e+07	4.77786e+07	4.78867e+07	2.90871e+07	2.86449e+07	2.92251e+07	2.94315e+07	4.81949e+07	2.91561e+07	0.0122843	0.0114468	-0.725058	0	0	2.03764e-10	2.63269e-08	2.03764e-10	2.63269e-08
sp|Q9UPN3|MACF1_HUMAN Microtubule-actin cross-linking factor 1, isoforms 1/2/3/5 OS=Homo sapiens OX=9606 GN=MACF1 PE=1 SV=4	Q9UPN3	MACF1	sp|Q9UPN3|MACF1_HUMAN Microtubule-actin cross-linking factor 1, isoforms 1/2/3/5 OS=Homo sapiens OX=9606 GN=MACF1 PE=1 SV=4	80	sp|Q9UPN3|MACF1_HUMAN Microtubule-actin cross-linking factor 1, isoforms 1/2/3/5 OS=Homo sapiens OX=9606 GN=MACF1 PE=1 SV=4	1.08196e+07	1.09688e+07	1.07522e+07	1.08452e+07	6.31479e+06	6.29242e+06	6.03322e+06	6.04866e+06	1.08324e+07	6.17054e+06	0.00834428	0.0246354	-0.812164	0	0.00268817	2.11145e-10	2.68608e-08	2.11145e-10	2.68608e-08
sp|P55317|FOXA1_HUMAN Hepatocyte nuclear factor 3-alpha OS=Homo sapiens OX=9606 GN=FOXA1 PE=1 SV=2	P55317	FOXA1	sp|P55317|FOXA1_HUMAN Hepatocyte nuclear factor 3-alpha OS=Homo sapiens OX=9606 GN=FOXA1 PE=1 SV=2	5	sp|P55317|FOXA1_HUMAN Hepatocyte nuclear factor 3-alpha OS=Homo sapiens OX=9606 GN=FOXA1 PE=1 SV=2	953158	941158	907399	932815	528767	522576	526564	542630	936986	527665	0.0207576	0.0164406	-0.828394	0	0	2.17023e-10	2.71903e-08	2.17023e-10	2.71903e-08
sp|P28676|GRAN_HUMAN Grancalcin OS=Homo sapiens OX=9606 GN=GCA PE=1 SV=2	P28676	GCA	sp|P28676|GRAN_HUMAN Grancalcin OS=Homo sapiens OX=9606 GN=GCA PE=1 SV=2	6	sp|P28676|GRAN_HUMAN Grancalcin OS=Homo sapiens OX=9606 GN=GCA PE=1 SV=2	6.8735e+06	6.65115e+06	7.30433e+06	6.71235e+06	3.20714e+06	3.31484e+06	3.16127e+06	3.29559e+06	6.79292e+06	3.25136e+06	0.0427947	0.0224233	-1.06302	0	0.0322581	2.28319e-10	2.81787e-08	2.28319e-10	2.81787e-08
sp|Q9NZU7|CABP1_HUMAN Calcium-binding protein 1 OS=Homo sapiens OX=9606 GN=CABP1 PE=1 SV=5	Q9NZU7	CABP1	sp|Q9NZU7|CABP1_HUMAN Calcium-binding protein 1 OS=Homo sapiens OX=9606 GN=CABP1 PE=1 SV=5	2	sp|Q9NZU7|CABP1_HUMAN Calcium-binding protein 1 OS=Homo sapiens OX=9606 GN=CABP1 PE=1 SV=5	107501	85220.3	103027	110749	505023	516443	535211	485122	105264	510733	0.112029	0.0410937	2.27879	0	0	2.42986e-10	2.95478e-08	2.42986e-10	2.95478e-08
sp|O00468|AGRIN_HUMAN Agrin OS=Homo sapiens OX=9606 GN=AGRN PE=1 SV=6	O00468	AGRN	sp|O00468|AGRIN_HUMAN Agrin OS=Homo sapiens OX=9606 GN=AGRN PE=1 SV=6	27	sp|O00468|AGRIN_HUMAN Agrin OS=Homo sapiens OX=9606 GN=AGRN PE=1 SV=6	2.66171e+06	2.72241e+06	2.74576e+06	2.72011e+06	4.59277e+06	4.44402e+06	4.49486e+06	4.543e+06	2.72126e+06	4.51893e+06	0.0131935	0.0141257	0.731686	0	0	2.47053e-10	2.9607e-08	2.47053e-10	2.9607e-08
sp|P05187|PPB1_HUMAN Alkaline phosphatase, placental type OS=Homo sapiens OX=9606 GN=ALPP PE=1 SV=2	P05187	ALPP	sp|P05187|PPB1_HUMAN Alkaline phosphatase, placental type OS=Homo sapiens OX=9606 GN=ALPP PE=1 SV=2	22	sp|P05187|PPB1_HUMAN Alkaline phosphatase, placental type OS=Homo sapiens OX=9606 GN=ALPP PE=1 SV=2	4.39129e+06	4.25739e+06	4.16276e+06	4.17932e+06	2.3572e+07	2.96852e+07	2.42184e+07	2.15878e+07	4.21835e+06	2.38952e+07	0.0245428	0.139924	2.5019	0.025	0	2.52228e-10	2.97334e-08	2.52228e-10	2.97334e-08
sp|P22413|ENPP1_HUMAN Ectonucleotide pyrophosphatase/phosphodiesterase family member 1 OS=Homo sapiens OX=9606 GN=ENPP1 PE=1 SV=2	P22413	ENPP1	sp|P22413|ENPP1_HUMAN Ectonucleotide pyrophosphatase/phosphodiesterase family member 1 OS=Homo sapiens OX=9606 GN=ENPP1 PE=1 SV=2	16	sp|P22413|ENPP1_HUMAN Ectonucleotide pyrophosphatase/phosphodiesterase family member 1 OS=Homo sapiens OX=9606 GN=ENPP1 PE=1 SV=2	1.28926e+06	1.2944e+06	1.31931e+06	1.28979e+06	3.79376e+06	3.35039e+06	3.87114e+06	3.98871e+06	1.29209e+06	3.83245e+06	0.010992	0.0743383	1.56848	0	0	2.55299e-10	2.97334e-08	2.55299e-10	2.97334e-08
sp|Q12765|SCRN1_HUMAN Secernin-1 OS=Homo sapiens OX=9606 GN=SCRN1 PE=1 SV=2	Q12765	SCRN1	sp|Q12765|SCRN1_HUMAN Secernin-1 OS=Homo sapiens OX=9606 GN=SCRN1 PE=1 SV=2	12	sp|Q12765|SCRN1_HUMAN Secernin-1 OS=Homo sapiens OX=9606 GN=SCRN1 PE=1 SV=2	6.6582e+06	6.48521e+06	6.52711e+06	6.43793e+06	3.90168e+06	3.93238e+06	3.85218e+06	3.98243e+06	6.50616e+06	3.91703e+06	0.014506	0.0139463	-0.732047	0	0	2.64604e-10	3.0389e-08	2.64604e-10	3.0389e-08
sp|P17275|JUNB_HUMAN Transcription factor jun-B OS=Homo sapiens OX=9606 GN=JUNB PE=1 SV=1	P17275	JUNB	sp|P17275|JUNB_HUMAN Transcription factor jun-B OS=Homo sapiens OX=9606 GN=JUNB PE=1 SV=1	8	sp|P17275|JUNB_HUMAN Transcription factor jun-B OS=Homo sapiens OX=9606 GN=JUNB PE=1 SV=1	1.16313e+06	1.16044e+06	1.1725e+06	1.13773e+06	2.00105e+06	2.00294e+06	2.11034e+06	2.06564e+06	1.16178e+06	2.03429e+06	0.012733	0.025869	0.808013	0	0	2.74145e-10	3.07315e-08	2.74145e-10	3.07315e-08
sp|Q13740|CD166_HUMAN CD166 antigen OS=Homo sapiens OX=9606 GN=ALCAM PE=1 SV=2	Q13740	ALCAM	sp|Q13740|CD166_HUMAN CD166 antigen OS=Homo sapiens OX=9606 GN=ALCAM PE=1 SV=2	23	sp|Q13740|CD166_HUMAN CD166 antigen OS=Homo sapiens OX=9606 GN=ALCAM PE=1 SV=2	1.0432e+07	1.0132e+07	1.07844e+07	1.02791e+07	6.30913e+07	5.52523e+07	6.78822e+07	7.77977e+07	1.03556e+07	6.54868e+07	0.0268974	0.142846	2.65987	0.00347222	0	2.75019e-10	3.07315e-08	2.75019e-10	3.07315e-08
sp|Q6F5E8|CARL2_HUMAN Capping protein, Arp2/3 and myosin-I linker protein 2 OS=Homo sapiens OX=9606 GN=CARMIL2 PE=1 SV=2	Q6F5E8	CARMIL2	sp|Q6F5E8|CARL2_HUMAN Capping protein, Arp2/3 and myosin-I linker protein 2 OS=Homo sapiens OX=9606 GN=CARMIL2 PE=1 SV=2	6	sp|Q6F5E8|CARL2_HUMAN Capping protein, Arp2/3 and myosin-I linker protein 2 OS=Homo sapiens OX=9606 GN=CARMIL2 PE=1 SV=2	373201	358428	370119	363826	933055	809343	873602	879215	366973	876408	0.0179851	0.0579612	1.25598	0	0	2.85889e-10	3.15202e-08	2.85889e-10	3.15202e-08
sp|Q9BW30|TPPP3_HUMAN Tubulin polymerization-promoting protein family member 3 OS=Homo sapiens OX=9606 GN=TPPP3 PE=1 SV=1	Q9BW30	TPPP3	sp|Q9BW30|TPPP3_HUMAN Tubulin polymerization-promoting protein family member 3 OS=Homo sapiens OX=9606 GN=TPPP3 PE=1 SV=1	2	sp|Q9BW30|TPPP3_HUMAN Tubulin polymerization-promoting protein family member 3 OS=Homo sapiens OX=9606 GN=TPPP3 PE=1 SV=1	236922	217244	247751	244269	714948	702966	797253	786871	240596	750909	0.05765	0.0645098	1.64054	0	0	2.92464e-10	3.18209e-08	2.92464e-10	3.18209e-08
sp|P42765|THIM_HUMAN 3-ketoacyl-CoA thiolase, mitochondrial OS=Homo sapiens OX=9606 GN=ACAA2 PE=1 SV=2	P42765	ACAA2	sp|P42765|THIM_HUMAN 3-ketoacyl-CoA thiolase, mitochondrial OS=Homo sapiens OX=9606 GN=ACAA2 PE=1 SV=2	16	sp|P42765|THIM_HUMAN 3-ketoacyl-CoA thiolase, mitochondrial OS=Homo sapiens OX=9606 GN=ACAA2 PE=1 SV=2	9.41104e+06	9.56155e+06	9.54065e+06	9.52958e+06	1.80945e+07	1.95148e+07	1.97034e+07	1.83613e+07	9.53511e+06	1.8938e+07	0.00712384	0.0427363	0.989296	0	0	3.00148e-10	3.22327e-08	3.00148e-10	3.22327e-08
sp|P35475|IDUA_HUMAN Alpha-L-iduronidase OS=Homo sapiens OX=9606 GN=IDUA PE=1 SV=2	P35475	IDUA	sp|P35475|IDUA_HUMAN Alpha-L-iduronidase OS=Homo sapiens OX=9606 GN=IDUA PE=1 SV=2	2	sp|P35475|IDUA_HUMAN Alpha-L-iduronidase OS=Homo sapiens OX=9606 GN=IDUA PE=1 SV=2	171366	167762	166838	172140	286244	290061	299960	299001	169564	294531	0.0154422	0.0229207	0.796507	0	0	3.21298e-10	3.40617e-08	3.21298e-10	3.40617e-08
sp|Q13572|ITPK1_HUMAN Inositol-tetrakisphosphate 1-kinase OS=Homo sapiens OX=9606 GN=ITPK1 PE=1 SV=2	Q13572	ITPK1	sp|Q13572|ITPK1_HUMAN Inositol-tetrakisphosphate 1-kinase OS=Homo sapiens OX=9606 GN=ITPK1 PE=1 SV=2	13	sp|Q13572|ITPK1_HUMAN Inositol-tetrakisphosphate 1-kinase OS=Homo sapiens OX=9606 GN=ITPK1 PE=1 SV=2	5.55214e+06	5.39674e+06	5.5614e+06	5.71453e+06	2.57126e+06	2.65044e+06	2.3661e+06	2.44626e+06	5.55677e+06	2.50876e+06	0.0233601	0.0505489	-1.14772	0	0	3.44099e-10	3.60171e-08	3.44099e-10	3.60171e-08
sp|Q16851|UGPA_HUMAN UTP--glucose-1-phosphate uridylyltransferase OS=Homo sapiens OX=9606 GN=UGP2 PE=1 SV=5	Q16851	UGP2	sp|Q16851|UGPA_HUMAN UTP--glucose-1-phosphate uridylyltransferase OS=Homo sapiens OX=9606 GN=UGP2 PE=1 SV=5	24	sp|Q16851|UGPA_HUMAN UTP--glucose-1-phosphate uridylyltransferase OS=Homo sapiens OX=9606 GN=UGP2 PE=1 SV=5	7.91142e+06	7.73888e+06	7.82631e+06	7.80435e+06	1.68485e+07	1.56955e+07	1.75149e+07	1.75744e+07	7.81533e+06	1.71817e+07	0.00910883	0.0516294	1.13622	0	0	3.51338e-10	3.63152e-08	3.51338e-10	3.63152e-08
sp|O96007|MOC2B_HUMAN Molybdopterin synthase catalytic subunit OS=Homo sapiens OX=9606 GN=MOCS2 PE=1 SV=1	O96007	MOCS2	sp|O96007|MOC2B_HUMAN Molybdopterin synthase catalytic subunit OS=Homo sapiens OX=9606 GN=MOCS2 PE=1 SV=1	4	sp|O96007|MOC2B_HUMAN Molybdopterin synthase catalytic subunit OS=Homo sapiens OX=9606 GN=MOCS2 PE=1 SV=1	1.78668e+06	1.72892e+06	1.63979e+06	1.66144e+06	705054	783454	745729	722509	1.69518e+06	734119	0.0392027	0.0458474	-1.20725	0	0	3.56052e-10	3.63481e-08	3.56052e-10	3.63481e-08
sp|O15551|CLD3_HUMAN Claudin-3 OS=Homo sapiens OX=9606 GN=CLDN3 PE=1 SV=1	O15551	CLDN3	sp|O15551|CLD3_HUMAN Claudin-3 OS=Homo sapiens OX=9606 GN=CLDN3 PE=1 SV=1	4	sp|O15551|CLD3_HUMAN Claudin-3 OS=Homo sapiens OX=9606 GN=CLDN3 PE=1 SV=1	4.80459e+06	4.93127e+06	4.59702e+06	4.69534e+06	1.70053e+06	1.52297e+06	1.69576e+06	1.82191e+06	4.74997e+06	1.69815e+06	0.0302282	0.0729578	-1.48386	0	0	3.79466e-10	3.78866e-08	3.79466e-10	3.78866e-08
sp|Q9Y6K5|OAS3_HUMAN 2'-5'-oligoadenylate synthase 3 OS=Homo sapiens OX=9606 GN=OAS3 PE=1 SV=3	Q9Y6K5	OAS3	sp|Q9Y6K5|OAS3_HUMAN 2'-5'-oligoadenylate synthase 3 OS=Homo sapiens OX=9606 GN=OAS3 PE=1 SV=3	13	sp|Q9Y6K5|OAS3_HUMAN 2'-5'-oligoadenylate synthase 3 OS=Homo sapiens OX=9606 GN=OAS3 PE=1 SV=3	3.45116e+06	3.23357e+06	3.22002e+06	3.0711e+06	1.52165e+06	1.48191e+06	1.51204e+06	1.56313e+06	3.2268e+06	1.51685e+06	0.048249	0.0220751	-1.08903	0	0	3.80287e-10	3.78866e-08	3.80287e-10	3.78866e-08
sp|P36542|ATPG_HUMAN ATP synthase subunit gamma, mitochondrial OS=Homo sapiens OX=9606 GN=ATP5F1C PE=1 SV=1	P36542	ATP5F1C	sp|P36542|ATPG_HUMAN ATP synthase subunit gamma, mitochondrial OS=Homo sapiens OX=9606 GN=ATP5F1C PE=1 SV=1	9	sp|P36542|ATPG_HUMAN ATP synthase subunit gamma, mitochondrial OS=Homo sapiens OX=9606 GN=ATP5F1C PE=1 SV=1	6.8216e+06	7.04222e+06	6.58169e+06	6.52105e+06	1.37963e+07	1.36726e+07	1.47987e+07	1.44451e+07	6.70165e+06	1.41207e+07	0.0354123	0.0377126	1.07508	0	0	3.91631e-10	3.85524e-08	3.91631e-10	3.85524e-08
sp|P49888|ST1E1_HUMAN Estrogen sulfotransferase OS=Homo sapiens OX=9606 GN=SULT1E1 PE=1 SV=1	P49888	SULT1E1	sp|P49888|ST1E1_HUMAN Estrogen sulfotransferase OS=Homo sapiens OX=9606 GN=SULT1E1 PE=1 SV=1	7	sp|P49888|ST1E1_HUMAN Estrogen sulfotransferase OS=Homo sapiens OX=9606 GN=SULT1E1 PE=1 SV=1	530205	539389	571094	575166	2.13282e+06	1.91605e+06	2.32912e+06	2.41697e+06	555242	2.23097e+06	0.0406316	0.101317	2.00567	0	0	4.02386e-10	3.9145e-08	4.02386e-10	3.9145e-08
sp|O43353|RIPK2_HUMAN Receptor-interacting serine/threonine-protein kinase 2 OS=Homo sapiens OX=9606 GN=RIPK2 PE=1 SV=2	O43353	RIPK2	sp|O43353|RIPK2_HUMAN Receptor-interacting serine/threonine-protein kinase 2 OS=Homo sapiens OX=9606 GN=RIPK2 PE=1 SV=2	6	sp|O43353|RIPK2_HUMAN Receptor-interacting serine/threonine-protein kinase 2 OS=Homo sapiens OX=9606 GN=RIPK2 PE=1 SV=2	2.16416e+06	2.07352e+06	2.06969e+06	2.1456e+06	1.16739e+06	1.21282e+06	1.20828e+06	1.22704e+06	2.10956e+06	1.21055e+06	0.0230443	0.0212694	-0.801066	0	0	4.1284e-10	3.9695e-08	4.1284e-10	3.9695e-08
sp|Q15149|PLEC_HUMAN Plectin OS=Homo sapiens OX=9606 GN=PLEC PE=1 SV=3	Q15149	PLEC	sp|Q15149|PLEC_HUMAN Plectin OS=Homo sapiens OX=9606 GN=PLEC PE=1 SV=3	268	sp|Q15149|PLEC_HUMAN Plectin OS=Homo sapiens OX=9606 GN=PLEC PE=1 SV=3	1.61732e+08	1.6593e+08	1.57431e+08	1.62794e+08	2.74255e+08	2.8635e+08	2.86083e+08	2.78849e+08	1.62263e+08	2.82466e+08	0.0216885	0.0209231	0.799629	0.00102881	0.00102881	4.18718e-10	3.97975e-08	4.18718e-10	3.97975e-08
sp|P43490|NAMPT_HUMAN Nicotinamide phosphoribosyltransferase OS=Homo sapiens OX=9606 GN=NAMPT PE=1 SV=1	P43490	NAMPT	sp|P43490|NAMPT_HUMAN Nicotinamide phosphoribosyltransferase OS=Homo sapiens OX=9606 GN=NAMPT PE=1 SV=1	27	sp|P43490|NAMPT_HUMAN Nicotinamide phosphoribosyltransferase OS=Homo sapiens OX=9606 GN=NAMPT PE=1 SV=1	2.61711e+07	2.55291e+07	2.5754e+07	2.61838e+07	5.42692e+07	5.48418e+07	5.83866e+07	6.11353e+07	2.59625e+07	5.66142e+07	0.0124588	0.0562739	1.12407	0	0	4.35514e-10	4.09234e-08	4.35514e-10	4.09234e-08
sp|P19484|TFEB_HUMAN Transcription factor EB OS=Homo sapiens OX=9606 GN=TFEB PE=1 SV=3	P19484	TFEB	sp|P19484|TFEB_HUMAN Transcription factor EB OS=Homo sapiens OX=9606 GN=TFEB PE=1 SV=3	5	sp|P19484|TFEB_HUMAN Transcription factor EB OS=Homo sapiens OX=9606 GN=TFEB PE=1 SV=3	403111	426375	413017	433725	888853	911359	995386	940510	419696	925934	0.0325872	0.0493016	1.14157	0	0	4.53532e-10	4.21377e-08	4.53532e-10	4.21377e-08
sp|O43933|PEX1_HUMAN Peroxisome biogenesis factor 1 OS=Homo sapiens OX=9606 GN=PEX1 PE=1 SV=1	O43933	PEX1	sp|O43933|PEX1_HUMAN Peroxisome biogenesis factor 1 OS=Homo sapiens OX=9606 GN=PEX1 PE=1 SV=1	10	sp|O43933|PEX1_HUMAN Peroxisome biogenesis factor 1 OS=Homo sapiens OX=9606 GN=PEX1 PE=1 SV=1	1.26942e+06	1.27197e+06	1.28365e+06	1.26153e+06	821732	822811	831343	830615	1.2707e+06	826713	0.00720202	0.00611589	-0.620175	0	0	4.8704e-10	4.2844e-08	4.8704e-10	4.2844e-08
sp|O95757|HS74L_HUMAN Heat shock 70 kDa protein 4L OS=Homo sapiens OX=9606 GN=HSPA4L PE=1 SV=3	O95757	HSPA4L	sp|O95757|HS74L_HUMAN Heat shock 70 kDa protein 4L OS=Homo sapiens OX=9606 GN=HSPA4L PE=1 SV=3	32	sp|O95757|HS74L_HUMAN Heat shock 70 kDa protein 4L OS=Homo sapiens OX=9606 GN=HSPA4L PE=1 SV=3	1.80921e+07	1.83422e+07	1.8113e+07	1.84171e+07	1.10733e+07	1.09174e+07	1.04359e+07	1.06506e+07	1.82276e+07	1.0784e+07	0.00894163	0.0262423	-0.757311	0	0	4.71598e-10	4.2844e-08	4.71598e-10	4.2844e-08
sp|Q86TG7|PEG10_HUMAN Retrotransposon-derived protein PEG10 OS=Homo sapiens OX=9606 GN=PEG10 PE=1 SV=2	Q86TG7	PEG10	sp|Q86TG7|PEG10_HUMAN Retrotransposon-derived protein PEG10 OS=Homo sapiens OX=9606 GN=PEG10 PE=1 SV=2	4	sp|Q86TG7|PEG10_HUMAN Retrotransposon-derived protein PEG10 OS=Homo sapiens OX=9606 GN=PEG10 PE=1 SV=2	800632	778289	835776	846546	324635	313527	281535	287728	818204	300628	0.0386598	0.0680975	-1.44548	0	0	4.80753e-10	4.2844e-08	4.80753e-10	4.2844e-08
sp|Q8IWB1|IPRI_HUMAN Inositol 1,4,5-trisphosphate receptor-interacting protein OS=Homo sapiens OX=9606 GN=ITPRIP PE=1 SV=1	Q8IWB1	ITPRIP	sp|Q8IWB1|IPRI_HUMAN Inositol 1,4,5-trisphosphate receptor-interacting protein OS=Homo sapiens OX=9606 GN=ITPRIP PE=1 SV=1	6	sp|Q8IWB1|IPRI_HUMAN Inositol 1,4,5-trisphosphate receptor-interacting protein OS=Homo sapiens OX=9606 GN=ITPRIP PE=1 SV=1	354671	366896	367988	361487	576750	590209	581971	585663	364192	583817	0.0168055	0.00976821	0.68085	0	0	4.67249e-10	4.2844e-08	4.67249e-10	4.2844e-08
sp|Q9UQ13|SHOC2_HUMAN Leucine-rich repeat protein SHOC-2 OS=Homo sapiens OX=9606 GN=SHOC2 PE=1 SV=2	Q9UQ13	SHOC2	sp|Q9UQ13|SHOC2_HUMAN Leucine-rich repeat protein SHOC-2 OS=Homo sapiens OX=9606 GN=SHOC2 PE=1 SV=2	4	sp|Q9UQ13|SHOC2_HUMAN Leucine-rich repeat protein SHOC-2 OS=Homo sapiens OX=9606 GN=SHOC2 PE=1 SV=2	1.91002e+06	1.89111e+06	1.81551e+06	1.79068e+06	1.06431e+06	1.06269e+06	1.07011e+06	1.05423e+06	1.85331e+06	1.0635e+06	0.031158	0.00617556	-0.800983	0	0	4.85791e-10	4.2844e-08	4.85791e-10	4.2844e-08
sp|O76041|NEBL_HUMAN Nebulette OS=Homo sapiens OX=9606 GN=NEBL PE=1 SV=1	O76041	NEBL	sp|O76041|NEBL_HUMAN Nebulette OS=Homo sapiens OX=9606 GN=NEBL PE=1 SV=1	6	sp|O76041|NEBL_HUMAN Nebulette OS=Homo sapiens OX=9606 GN=NEBL PE=1 SV=1	779928	785280	790654	768687	1.73144e+06	1.53006e+06	1.65969e+06	1.69006e+06	782604	1.67487e+06	0.0120136	0.0526113	1.09765	0	0	5.43204e-10	4.72816e-08	5.43204e-10	4.72816e-08
sp|P15311|EZRI_HUMAN Ezrin OS=Homo sapiens OX=9606 GN=EZR PE=1 SV=4	P15311	EZR	sp|P15311|EZRI_HUMAN Ezrin OS=Homo sapiens OX=9606 GN=EZR PE=1 SV=4	35	sp|P15311|EZRI_HUMAN Ezrin OS=Homo sapiens OX=9606 GN=EZR PE=1 SV=4	3.93941e+07	3.93243e+07	3.94677e+07	3.7767e+07	6.30856e+07	6.25038e+07	6.27188e+07	6.33489e+07	3.93592e+07	6.29022e+07	0.0209376	0.00598225	0.676403	0	0	5.74226e-10	4.94612e-08	5.74226e-10	4.94612e-08
sp|P10636|TAU_HUMAN Microtubule-associated protein tau OS=Homo sapiens OX=9606 GN=MAPT PE=1 SV=5	P10636	MAPT	sp|P10636|TAU_HUMAN Microtubule-associated protein tau OS=Homo sapiens OX=9606 GN=MAPT PE=1 SV=5	9	sp|P10636|TAU_HUMAN Microtubule-associated protein tau OS=Homo sapiens OX=9606 GN=MAPT PE=1 SV=5	4.36159e+06	4.1891e+06	4.19723e+06	4.1964e+06	2.3931e+06	2.47057e+06	2.40086e+06	2.53252e+06	4.19681e+06	2.43572e+06	0.0197712	0.0267547	-0.785097	0	0	6.33377e-10	5.38983e-08	6.33377e-10	5.38983e-08
sp|P49748|ACADV_HUMAN Very long-chain specific acyl-CoA dehydrogenase, mitochondrial OS=Homo sapiens OX=9606 GN=ACADVL PE=1 SV=1	P49748	ACADVL	sp|P49748|ACADV_HUMAN Very long-chain specific acyl-CoA dehydrogenase, mitochondrial OS=Homo sapiens OX=9606 GN=ACADVL PE=1 SV=1	28	sp|P49748|ACADV_HUMAN Very long-chain specific acyl-CoA dehydrogenase, mitochondrial OS=Homo sapiens OX=9606 GN=ACADVL PE=1 SV=1	1.17214e+07	1.13643e+07	1.13359e+07	1.14591e+07	1.86697e+07	1.87319e+07	1.9527e+07	1.87188e+07	1.14117e+07	1.87254e+07	0.0153092	0.0217314	0.714497	0	0	6.38775e-10	5.38983e-08	6.38775e-10	5.38983e-08
sp|P43007|SATT_HUMAN Neutral amino acid transporter A OS=Homo sapiens OX=9606 GN=SLC1A4 PE=1 SV=1	P43007	SLC1A4	sp|P43007|SATT_HUMAN Neutral amino acid transporter A OS=Homo sapiens OX=9606 GN=SLC1A4 PE=1 SV=1	3	sp|P43007|SATT_HUMAN Neutral amino acid transporter A OS=Homo sapiens OX=9606 GN=SLC1A4 PE=1 SV=1	1.10767e+06	1.00017e+06	997633	949525	428550	407554	415376	431520	998903	421963	0.0659	0.0267437	-1.2434	0	0	6.55055e-10	5.47136e-08	6.55055e-10	5.47136e-08
sp|P36952|SPB5_HUMAN Serpin B5 OS=Homo sapiens OX=9606 GN=SERPINB5 PE=1 SV=2	P36952	SERPINB5	sp|P36952|SPB5_HUMAN Serpin B5 OS=Homo sapiens OX=9606 GN=SERPINB5 PE=1 SV=2	11	sp|P36952|SPB5_HUMAN Serpin B5 OS=Homo sapiens OX=9606 GN=SERPINB5 PE=1 SV=2	2.02806e+06	2.27423e+06	2.42619e+06	2.51504e+06	1.22406e+07	1.5795e+07	1.35706e+07	1.21923e+07	2.35021e+06	1.29056e+07	0.0922409	0.125579	2.45597	0	0	6.62287e-10	5.47645e-08	6.62287e-10	5.47645e-08
sp|P49407|ARRB1_HUMAN Beta-arrestin-1 OS=Homo sapiens OX=9606 GN=ARRB1 PE=1 SV=2	P49407	ARRB1	sp|P49407|ARRB1_HUMAN Beta-arrestin-1 OS=Homo sapiens OX=9606 GN=ARRB1 PE=1 SV=2	9	sp|P49407|ARRB1_HUMAN Beta-arrestin-1 OS=Homo sapiens OX=9606 GN=ARRB1 PE=1 SV=2	1.00326e+06	1.04622e+06	1.16042e+06	1.12284e+06	2.94231e+06	3.4037e+06	3.29722e+06	3.17668e+06	1.08453e+06	3.23695e+06	0.0659124	0.0618262	1.57822	0	0	6.93541e-10	5.65591e-08	6.93541e-10	5.65591e-08
sp|Q5SZK8|FREM2_HUMAN FRAS1-related extracellular matrix protein 2 OS=Homo sapiens OX=9606 GN=FREM2 PE=1 SV=2	Q5SZK8	FREM2	sp|Q5SZK8|FREM2_HUMAN FRAS1-related extracellular matrix protein 2 OS=Homo sapiens OX=9606 GN=FREM2 PE=1 SV=2	10	sp|Q5SZK8|FREM2_HUMAN FRAS1-related extracellular matrix protein 2 OS=Homo sapiens OX=9606 GN=FREM2 PE=1 SV=2	884531	819708	821134	891845	440180	443032	433029	445920	852832	441606	0.0459358	0.0125498	-0.948513	0	0	6.97669e-10	5.65591e-08	6.97669e-10	5.65591e-08
sp|Q02952|AKA12_HUMAN A-kinase anchor protein 12 OS=Homo sapiens OX=9606 GN=AKAP12 PE=1 SV=4	Q02952	AKAP12	sp|Q02952|AKA12_HUMAN A-kinase anchor protein 12 OS=Homo sapiens OX=9606 GN=AKAP12 PE=1 SV=4	17	sp|Q02952|AKA12_HUMAN A-kinase anchor protein 12 OS=Homo sapiens OX=9606 GN=AKAP12 PE=1 SV=4	1.13047e+06	1.16082e+06	1.23145e+06	1.2207e+06	3.75038e+06	4.2744e+06	3.48841e+06	4.15881e+06	1.19076e+06	3.95459e+06	0.0407002	0.0929243	1.73017	0	0	7.46892e-10	5.93851e-08	7.46892e-10	5.93851e-08
sp|Q9BTV4|TMM43_HUMAN Transmembrane protein 43 OS=Homo sapiens OX=9606 GN=TMEM43 PE=1 SV=1	Q9BTV4	TMEM43	sp|Q9BTV4|TMM43_HUMAN Transmembrane protein 43 OS=Homo sapiens OX=9606 GN=TMEM43 PE=1 SV=1	19	sp|Q9BTV4|TMM43_HUMAN Transmembrane protein 43 OS=Homo sapiens OX=9606 GN=TMEM43 PE=1 SV=1	8.7902e+06	8.67394e+06	8.95223e+06	8.48544e+06	1.41968e+07	1.45553e+07	1.48279e+07	1.44482e+07	8.73207e+06	1.45018e+07	0.0225244	0.0180197	0.731854	0	0	7.40196e-10	5.93851e-08	7.40196e-10	5.93851e-08
sp|B0FP48|UPK3L_HUMAN Uroplakin-3b-like protein 1 OS=Homo sapiens OX=9606 GN=UPK3BL1 PE=2 SV=1;sp|E5RIL1|UPKL2_HUMAN Uroplakin-3b-like protein 2 OS=Homo sapiens OX=9606 GN=UPK3BL2 PE=3 SV=2	B0FP48	UPK3BL1	sp|B0FP48|UPK3L_HUMAN Uroplakin-3b-like protein 1 OS=Homo sapiens OX=9606 GN=UPK3BL1 PE=2 SV=1;sp|E5RIL1|UPKL2_HUMAN Uroplakin-3b-like protein 2 OS=Homo sapiens OX=9606 GN=UPK3BL2 PE=3 SV=2	5	sp|B0FP48|UPK3L_HUMAN Uroplakin-3b-like protein 1 OS=Homo sapiens OX=9606 GN=UPK3BL1 PE=2 SV=1;sp|E5RIL1|UPKL2_HUMAN Uroplakin-3b-like protein 2 OS=Homo sapiens OX=9606 GN=UPK3BL2 PE=3 SV=2	533549	530733	546901	572352	1.33248e+06	1.31384e+06	1.26018e+06	1.16974e+06	540225	1.28701e+06	0.0348103	0.0574917	1.25219	0	0	7.57141e-10	5.96267e-08	7.57141e-10	5.96267e-08
sp|P16219|ACADS_HUMAN Short-chain specific acyl-CoA dehydrogenase, mitochondrial OS=Homo sapiens OX=9606 GN=ACADS PE=1 SV=1	P16219	ACADS	sp|P16219|ACADS_HUMAN Short-chain specific acyl-CoA dehydrogenase, mitochondrial OS=Homo sapiens OX=9606 GN=ACADS PE=1 SV=1	8	sp|P16219|ACADS_HUMAN Short-chain specific acyl-CoA dehydrogenase, mitochondrial OS=Homo sapiens OX=9606 GN=ACADS PE=1 SV=1	439350	458762	461459	462159	785817	761274	803579	804644	460110	794698	0.0237608	0.0257317	0.788343	0	0	8.20356e-10	6.39955e-08	8.20356e-10	6.39955e-08
sp|Q08380|LG3BP_HUMAN Galectin-3-binding protein OS=Homo sapiens OX=9606 GN=LGALS3BP PE=1 SV=1	Q08380	LGALS3BP	sp|Q08380|LG3BP_HUMAN Galectin-3-binding protein OS=Homo sapiens OX=9606 GN=LGALS3BP PE=1 SV=1	4	sp|Q08380|LG3BP_HUMAN Galectin-3-binding protein OS=Homo sapiens OX=9606 GN=LGALS3BP PE=1 SV=1	868289	823935	852210	845024	255648	256694	203887	244786	848617	250217	0.0217152	0.103369	-1.76226	0	0	8.29957e-10	6.41394e-08	8.29957e-10	6.41394e-08
sp|O75369|FLNB_HUMAN Filamin-B OS=Homo sapiens OX=9606 GN=FLNB PE=1 SV=2	O75369	FLNB	sp|O75369|FLNB_HUMAN Filamin-B OS=Homo sapiens OX=9606 GN=FLNB PE=1 SV=2	135	sp|O75369|FLNB_HUMAN Filamin-B OS=Homo sapiens OX=9606 GN=FLNB PE=1 SV=2	1.38217e+08	1.4293e+08	1.39019e+08	1.33152e+08	2.4753e+08	2.45982e+08	2.61699e+08	2.59203e+08	1.38618e+08	2.53366e+08	0.0290535	0.0315348	0.869733	0	0.000475285	8.65322e-10	6.62532e-08	8.65322e-10	6.62532e-08
sp|Q9HCH5|SYTL2_HUMAN Synaptotagmin-like protein 2 OS=Homo sapiens OX=9606 GN=SYTL2 PE=1 SV=3	Q9HCH5	SYTL2	sp|Q9HCH5|SYTL2_HUMAN Synaptotagmin-like protein 2 OS=Homo sapiens OX=9606 GN=SYTL2 PE=1 SV=3	20	sp|Q9HCH5|SYTL2_HUMAN Synaptotagmin-like protein 2 OS=Homo sapiens OX=9606 GN=SYTL2 PE=1 SV=3	3.15455e+06	3.13134e+06	2.9557e+06	3.17043e+06	1.81902e+06	1.80649e+06	1.78031e+06	1.75677e+06	3.14295e+06	1.7934e+06	0.0320684	0.0154985	-0.809452	0	0.0208333	8.92939e-10	6.77405e-08	8.92939e-10	6.77405e-08
sp|O14494|PLPP1_HUMAN Phospholipid phosphatase 1 OS=Homo sapiens OX=9606 GN=PLPP1 PE=1 SV=1	O14494	PLPP1	sp|O14494|PLPP1_HUMAN Phospholipid phosphatase 1 OS=Homo sapiens OX=9606 GN=PLPP1 PE=1 SV=1	1	sp|O14494|PLPP1_HUMAN Phospholipid phosphatase 1 OS=Homo sapiens OX=9606 GN=PLPP1 PE=1 SV=1	30745.1	25936.8	32197.6	28794.1	106351	112713	116503	99380.3	29769.6	109532	0.0920432	0.0690986	1.87961	0	0	9.37981e-10	7.05106e-08	9.37981e-10	7.05106e-08
sp|P11137|MTAP2_HUMAN Microtubule-associated protein 2 OS=Homo sapiens OX=9606 GN=MAP2 PE=1 SV=4	P11137	MAP2	sp|P11137|MTAP2_HUMAN Microtubule-associated protein 2 OS=Homo sapiens OX=9606 GN=MAP2 PE=1 SV=4	14	sp|P11137|MTAP2_HUMAN Microtubule-associated protein 2 OS=Homo sapiens OX=9606 GN=MAP2 PE=1 SV=4	1.10568e+06	1.1199e+06	1.10617e+06	1.13973e+06	1.96379e+06	2.11282e+06	1.99613e+06	1.93606e+06	1.11303e+06	1.97996e+06	0.0143097	0.0388205	0.830956	0	0	9.59564e-10	7.08449e-08	9.59564e-10	7.08449e-08
sp|Q8TDI0|CHD5_HUMAN Chromodomain-helicase-DNA-binding protein 5 OS=Homo sapiens OX=9606 GN=CHD5 PE=1 SV=1	Q8TDI0	CHD5	sp|Q8TDI0|CHD5_HUMAN Chromodomain-helicase-DNA-binding protein 5 OS=Homo sapiens OX=9606 GN=CHD5 PE=1 SV=1	1	sp|Q8TDI0|CHD5_HUMAN Chromodomain-helicase-DNA-binding protein 5 OS=Homo sapiens OX=9606 GN=CHD5 PE=1 SV=1	51980.1	50752.9	49136.1	49112.8	115349	125799	136221	119979	49944.5	122889	0.0276248	0.0724054	1.29874	0	0	9.57355e-10	7.08449e-08	9.57355e-10	7.08449e-08
sp|Q96TA1|NIBL1_HUMAN Niban-like protein 1 OS=Homo sapiens OX=9606 GN=FAM129B PE=1 SV=3	Q96TA1	FAM129B	sp|Q96TA1|NIBL1_HUMAN Niban-like protein 1 OS=Homo sapiens OX=9606 GN=FAM129B PE=1 SV=3	29	sp|Q96TA1|NIBL1_HUMAN Niban-like protein 1 OS=Homo sapiens OX=9606 GN=FAM129B PE=1 SV=3	1.55819e+07	1.59748e+07	1.56203e+07	1.5731e+07	2.86623e+07	3.16878e+07	3.08633e+07	2.91033e+07	1.56756e+07	2.99833e+07	0.0112479	0.0476488	0.935023	0	0	9.73178e-10	7.12142e-08	9.73178e-10	7.12142e-08
sp|P12830|CADH1_HUMAN Cadherin-1 OS=Homo sapiens OX=9606 GN=CDH1 PE=1 SV=3	P12830	CDH1	sp|P12830|CADH1_HUMAN Cadherin-1 OS=Homo sapiens OX=9606 GN=CDH1 PE=1 SV=3	19	sp|P12830|CADH1_HUMAN Cadherin-1 OS=Homo sapiens OX=9606 GN=CDH1 PE=1 SV=3	3.78628e+06	3.71719e+06	3.75257e+06	3.83925e+06	2.47395e+06	2.4841e+06	2.45383e+06	2.50208e+06	3.76943e+06	2.47903e+06	0.0137648	0.00812616	-0.604561	0	0	9.90759e-10	7.18648e-08	9.90759e-10	7.18648e-08
sp|O15217|GSTA4_HUMAN Glutathione S-transferase A4 OS=Homo sapiens OX=9606 GN=GSTA4 PE=1 SV=1	O15217	GSTA4	sp|O15217|GSTA4_HUMAN Glutathione S-transferase A4 OS=Homo sapiens OX=9606 GN=GSTA4 PE=1 SV=1	5	sp|O15217|GSTA4_HUMAN Glutathione S-transferase A4 OS=Homo sapiens OX=9606 GN=GSTA4 PE=1 SV=1	559024	536600	604792	551006	2.00868e+06	1.64926e+06	1.83297e+06	2.01298e+06	555015	1.92083e+06	0.0523342	0.0921383	1.78966	0	0	1.01955e-09	7.33099e-08	1.01955e-09	7.33099e-08
sp|Q16772|GSTA3_HUMAN Glutathione S-transferase A3 OS=Homo sapiens OX=9606 GN=GSTA3 PE=1 SV=3	Q16772	GSTA3	sp|Q16772|GSTA3_HUMAN Glutathione S-transferase A3 OS=Homo sapiens OX=9606 GN=GSTA3 PE=1 SV=3	1	sp|Q16772|GSTA3_HUMAN Glutathione S-transferase A3 OS=Homo sapiens OX=9606 GN=GSTA3 PE=1 SV=3	66127	65862.2	65094.8	71169.5	131222	127784	124252	124317	65994.6	126050	0.0413368	0.0261964	0.933446	0	0	1.02964e-09	7.33971e-08	1.02964e-09	7.33971e-08
sp|O14933|UB2L6_HUMAN Ubiquitin/ISG15-conjugating enzyme E2 L6 OS=Homo sapiens OX=9606 GN=UBE2L6 PE=1 SV=4	O14933	UBE2L6	sp|O14933|UB2L6_HUMAN Ubiquitin/ISG15-conjugating enzyme E2 L6 OS=Homo sapiens OX=9606 GN=UBE2L6 PE=1 SV=4	3	sp|O14933|UB2L6_HUMAN Ubiquitin/ISG15-conjugating enzyme E2 L6 OS=Homo sapiens OX=9606 GN=UBE2L6 PE=1 SV=4	1.51117e+06	1.48312e+06	1.39277e+06	1.45249e+06	723274	716232	783092	748092	1.46781e+06	735683	0.0347685	0.040682	-0.996635	0	0	1.12229e-09	7.76095e-08	1.12229e-09	7.76095e-08
sp|P08195|4F2_HUMAN 4F2 cell-surface antigen heavy chain OS=Homo sapiens OX=9606 GN=SLC3A2 PE=1 SV=3	P08195	SLC3A2	sp|P08195|4F2_HUMAN 4F2 cell-surface antigen heavy chain OS=Homo sapiens OX=9606 GN=SLC3A2 PE=1 SV=3	26	sp|P08195|4F2_HUMAN 4F2 cell-surface antigen heavy chain OS=Homo sapiens OX=9606 GN=SLC3A2 PE=1 SV=3	2.95494e+08	2.95331e+08	2.72602e+08	2.86747e+08	1.07815e+08	1.24999e+08	1.19752e+08	1.22721e+08	2.91039e+08	1.21236e+08	0.0374414	0.0643487	-1.26334	0.00166667	0.00333333	1.11391e-09	7.76095e-08	1.11391e-09	7.76095e-08
sp|P23458|JAK1_HUMAN Tyrosine-protein kinase JAK1 OS=Homo sapiens OX=9606 GN=JAK1 PE=1 SV=2	P23458	JAK1	sp|P23458|JAK1_HUMAN Tyrosine-protein kinase JAK1 OS=Homo sapiens OX=9606 GN=JAK1 PE=1 SV=2	9	sp|P23458|JAK1_HUMAN Tyrosine-protein kinase JAK1 OS=Homo sapiens OX=9606 GN=JAK1 PE=1 SV=2	921336	881458	891492	915756	1.50366e+06	1.56265e+06	1.4932e+06	1.47283e+06	903624	1.49843e+06	0.0211634	0.0255717	0.729774	0	0	1.12627e-09	7.76095e-08	1.12627e-09	7.76095e-08
sp|Q96L92|SNX27_HUMAN Sorting nexin-27 OS=Homo sapiens OX=9606 GN=SNX27 PE=1 SV=2	Q96L92	SNX27	sp|Q96L92|SNX27_HUMAN Sorting nexin-27 OS=Homo sapiens OX=9606 GN=SNX27 PE=1 SV=2	9	sp|Q96L92|SNX27_HUMAN Sorting nexin-27 OS=Homo sapiens OX=9606 GN=SNX27 PE=1 SV=2	3.77765e+06	3.48198e+06	3.71886e+06	3.66081e+06	7.42218e+06	8.20171e+06	8.38201e+06	7.82513e+06	3.68983e+06	8.01342e+06	0.0349196	0.0535085	1.11851	0	0	1.10909e-09	7.76095e-08	1.10909e-09	7.76095e-08
sp|P50995|ANX11_HUMAN Annexin A11 OS=Homo sapiens OX=9606 GN=ANXA11 PE=1 SV=1	P50995	ANXA11	sp|P50995|ANX11_HUMAN Annexin A11 OS=Homo sapiens OX=9606 GN=ANXA11 PE=1 SV=1	16	sp|P50995|ANX11_HUMAN Annexin A11 OS=Homo sapiens OX=9606 GN=ANXA11 PE=1 SV=1	1.18944e+07	1.19424e+07	1.15717e+07	1.1422e+07	1.92904e+07	1.91858e+07	2.0309e+07	1.9723e+07	1.1733e+07	1.95067e+07	0.0215008	0.0260168	0.733444	0	0	1.14683e-09	7.83728e-08	1.14683e-09	7.83728e-08
sp|P31151|S10A7_HUMAN Protein S100-A7 OS=Homo sapiens OX=9606 GN=S100A7 PE=1 SV=4	P31151	S100A7	sp|P31151|S10A7_HUMAN Protein S100-A7 OS=Homo sapiens OX=9606 GN=S100A7 PE=1 SV=4	6	sp|P31151|S10A7_HUMAN Protein S100-A7 OS=Homo sapiens OX=9606 GN=S100A7 PE=1 SV=4	1.01045e+06	963486	908587	852290	2.57899e+06	2.34653e+06	2.60868e+06	2.56136e+06	936037	2.57017e+06	0.0732589	0.0474826	1.45784	0.0625	0.0104167	1.16134e-09	7.8714e-08	1.16134e-09	7.8714e-08
sp|O14896|IRF6_HUMAN Interferon regulatory factor 6 OS=Homo sapiens OX=9606 GN=IRF6 PE=1 SV=1	O14896	IRF6	sp|O14896|IRF6_HUMAN Interferon regulatory factor 6 OS=Homo sapiens OX=9606 GN=IRF6 PE=1 SV=1	4	sp|O14896|IRF6_HUMAN Interferon regulatory factor 6 OS=Homo sapiens OX=9606 GN=IRF6 PE=1 SV=1	514660	527923	527001	517888	316736	299772	303601	320447	522445	310169	0.0126529	0.0322441	-0.752494	0	0	1.20732e-09	8.1165e-08	1.20732e-09	8.1165e-08
sp|P19623|SPEE_HUMAN Spermidine synthase OS=Homo sapiens OX=9606 GN=SRM PE=1 SV=1	P19623	SRM	sp|P19623|SPEE_HUMAN Spermidine synthase OS=Homo sapiens OX=9606 GN=SRM PE=1 SV=1	15	sp|P19623|SPEE_HUMAN Spermidine synthase OS=Homo sapiens OX=9606 GN=SRM PE=1 SV=1	2.80366e+07	2.80097e+07	2.79693e+07	2.79589e+07	4.41399e+07	4.3686e+07	4.61132e+07	4.61633e+07	2.79895e+07	4.51266e+07	0.00128915	0.0288332	0.688746	0	0	1.35662e-09	9.04669e-08	1.35662e-09	9.04669e-08
sp|Q7L5L3|GDPD3_HUMAN Lysophospholipase D GDPD3 OS=Homo sapiens OX=9606 GN=GDPD3 PE=2 SV=3	Q7L5L3	GDPD3	sp|Q7L5L3|GDPD3_HUMAN Lysophospholipase D GDPD3 OS=Homo sapiens OX=9606 GN=GDPD3 PE=2 SV=3	7	sp|Q7L5L3|GDPD3_HUMAN Lysophospholipase D GDPD3 OS=Homo sapiens OX=9606 GN=GDPD3 PE=2 SV=3	983378	1.01829e+06	970331	972976	1.65608e+06	1.77352e+06	1.79527e+06	1.77063e+06	978177	1.77207e+06	0.0224013	0.0359292	0.857289	0	0	1.39956e-09	9.13628e-08	1.39956e-09	9.13628e-08
sp|Q96AC1|FERM2_HUMAN Fermitin family homolog 2 OS=Homo sapiens OX=9606 GN=FERMT2 PE=1 SV=1	Q96AC1	FERMT2	sp|Q96AC1|FERM2_HUMAN Fermitin family homolog 2 OS=Homo sapiens OX=9606 GN=FERMT2 PE=1 SV=1	18	sp|Q96AC1|FERM2_HUMAN Fermitin family homolog 2 OS=Homo sapiens OX=9606 GN=FERMT2 PE=1 SV=1	1.8258e+06	1.83074e+06	1.89405e+06	1.81634e+06	4.97313e+06	4.24206e+06	5.05352e+06	5.04054e+06	1.82827e+06	5.00684e+06	0.0192138	0.0811538	1.45339	0	0	1.4032e-09	9.13628e-08	1.4032e-09	9.13628e-08
sp|Q9UM54|MYO6_HUMAN Unconventional myosin-VI OS=Homo sapiens OX=9606 GN=MYO6 PE=1 SV=4	Q9UM54	MYO6	sp|Q9UM54|MYO6_HUMAN Unconventional myosin-VI OS=Homo sapiens OX=9606 GN=MYO6 PE=1 SV=4	34	sp|Q9UM54|MYO6_HUMAN Unconventional myosin-VI OS=Homo sapiens OX=9606 GN=MYO6 PE=1 SV=4	9.27912e+06	9.4168e+06	9.20894e+06	9.24346e+06	6.21397e+06	6.21412e+06	6.21828e+06	6.34077e+06	9.26129e+06	6.2162e+06	0.00981003	0.0100357	-0.575178	0	0	1.39717e-09	9.13628e-08	1.39717e-09	9.13628e-08
sp|P04626|ERBB2_HUMAN Receptor tyrosine-protein kinase erbB-2 OS=Homo sapiens OX=9606 GN=ERBB2 PE=1 SV=1	P04626	ERBB2	sp|P04626|ERBB2_HUMAN Receptor tyrosine-protein kinase erbB-2 OS=Homo sapiens OX=9606 GN=ERBB2 PE=1 SV=1	10	sp|P04626|ERBB2_HUMAN Receptor tyrosine-protein kinase erbB-2 OS=Homo sapiens OX=9606 GN=ERBB2 PE=1 SV=1	3.12499e+06	3.09609e+06	2.9203e+06	3.01719e+06	1.86536e+06	1.83096e+06	1.8163e+06	1.79578e+06	3.05664e+06	1.82363e+06	0.0301617	0.0160388	-0.745025	0	0	1.4222e-09	9.18762e-08	1.4222e-09	9.18762e-08
sp|Q53FA7|QORX_HUMAN Quinone oxidoreductase PIG3 OS=Homo sapiens OX=9606 GN=TP53I3 PE=1 SV=2	Q53FA7	TP53I3	sp|Q53FA7|QORX_HUMAN Quinone oxidoreductase PIG3 OS=Homo sapiens OX=9606 GN=TP53I3 PE=1 SV=2	9	sp|Q53FA7|QORX_HUMAN Quinone oxidoreductase PIG3 OS=Homo sapiens OX=9606 GN=TP53I3 PE=1 SV=2	2.34793e+06	2.40118e+06	2.29993e+06	2.28257e+06	4.09563e+06	4.54833e+06	4.42449e+06	4.40677e+06	2.32393e+06	4.41563e+06	0.0228284	0.0441073	0.926127	0	0	1.52426e-09	9.77064e-08	1.52426e-09	9.77064e-08
sp|Q8N370|LAT4_HUMAN Large neutral amino acids transporter small subunit 4 OS=Homo sapiens OX=9606 GN=SLC43A2 PE=1 SV=1	Q8N370	SLC43A2	sp|Q8N370|LAT4_HUMAN Large neutral amino acids transporter small subunit 4 OS=Homo sapiens OX=9606 GN=SLC43A2 PE=1 SV=1	4	sp|Q8N370|LAT4_HUMAN Large neutral amino acids transporter small subunit 4 OS=Homo sapiens OX=9606 GN=SLC43A2 PE=1 SV=1	1.97649e+06	1.8676e+06	1.74827e+06	1.90171e+06	946708	991603	953415	960588	1.88465e+06	957001	0.0507499	0.0206035	-0.977657	0	0	1.59262e-09	1.01303e-07	1.59262e-09	1.01303e-07
sp|O95340|PAPS2_HUMAN Bifunctional 3'-phosphoadenosine 5'-phosphosulfate synthase 2 OS=Homo sapiens OX=9606 GN=PAPSS2 PE=1 SV=2	O95340	PAPSS2	sp|O95340|PAPS2_HUMAN Bifunctional 3'-phosphoadenosine 5'-phosphosulfate synthase 2 OS=Homo sapiens OX=9606 GN=PAPSS2 PE=1 SV=2	23	sp|O95340|PAPS2_HUMAN Bifunctional 3'-phosphoadenosine 5'-phosphosulfate synthase 2 OS=Homo sapiens OX=9606 GN=PAPSS2 PE=1 SV=2	1.78115e+07	1.78689e+07	1.73684e+07	1.80909e+07	2.74585e+07	2.76683e+07	2.81746e+07	2.69912e+07	1.78402e+07	2.75634e+07	0.017018	0.0177992	0.627613	0	0	1.68044e-09	1.04891e-07	1.68044e-09	1.04891e-07
sp|P55771|PAX9_HUMAN Paired box protein Pax-9 OS=Homo sapiens OX=9606 GN=PAX9 PE=1 SV=3	P55771	PAX9	sp|P55771|PAX9_HUMAN Paired box protein Pax-9 OS=Homo sapiens OX=9606 GN=PAX9 PE=1 SV=3	3	sp|P55771|PAX9_HUMAN Paired box protein Pax-9 OS=Homo sapiens OX=9606 GN=PAX9 PE=1 SV=3	220550	217992	233328	245088	774202	914144	779337	709695	226939	776770	0.0545957	0.108169	1.77575	0	0	1.69863e-09	1.04891e-07	1.69863e-09	1.04891e-07
sp|Q08AF3|SLFN5_HUMAN Schlafen family member 5 OS=Homo sapiens OX=9606 GN=SLFN5 PE=1 SV=1	Q08AF3	SLFN5	sp|Q08AF3|SLFN5_HUMAN Schlafen family member 5 OS=Homo sapiens OX=9606 GN=SLFN5 PE=1 SV=1	3	sp|Q08AF3|SLFN5_HUMAN Schlafen family member 5 OS=Homo sapiens OX=9606 GN=SLFN5 PE=1 SV=1	587970	592087	561209	553381	272853	272949	260668	296846	574589	272901	0.0335403	0.054931	-1.07376	0	0	1.69977e-09	1.04891e-07	1.69977e-09	1.04891e-07
sp|Q8N1I0|DOCK4_HUMAN Dedicator of cytokinesis protein 4 OS=Homo sapiens OX=9606 GN=DOCK4 PE=1 SV=3	Q8N1I0	DOCK4	sp|Q8N1I0|DOCK4_HUMAN Dedicator of cytokinesis protein 4 OS=Homo sapiens OX=9606 GN=DOCK4 PE=1 SV=3	6	sp|Q8N1I0|DOCK4_HUMAN Dedicator of cytokinesis protein 4 OS=Homo sapiens OX=9606 GN=DOCK4 PE=1 SV=3	253712	267618	265616	287378	584830	665415	619360	651324	266617	635342	0.0519548	0.0569326	1.25232	0	0	1.69306e-09	1.04891e-07	1.69306e-09	1.04891e-07
sp|P22528|SPR1B_HUMAN Cornifin-B OS=Homo sapiens OX=9606 GN=SPRR1B PE=1 SV=2;sp|P35321|SPR1A_HUMAN Cornifin-A OS=Homo sapiens OX=9606 GN=SPRR1A PE=1 SV=2	P22528	SPRR1B	sp|P22528|SPR1B_HUMAN Cornifin-B OS=Homo sapiens OX=9606 GN=SPRR1B PE=1 SV=2;sp|P35321|SPR1A_HUMAN Cornifin-A OS=Homo sapiens OX=9606 GN=SPRR1A PE=1 SV=2	1	sp|P22528|SPR1B_HUMAN Cornifin-B OS=Homo sapiens OX=9606 GN=SPRR1B PE=1 SV=2;sp|P35321|SPR1A_HUMAN Cornifin-A OS=Homo sapiens OX=9606 GN=SPRR1A PE=1 SV=2	73514.5	76579.9	74162.6	67448.7	164733	190669	177067	182851	73838.5	179959	0.0532422	0.0611022	1.28505	0	0	1.72014e-09	1.05362e-07	1.72014e-09	1.05362e-07
sp|P11171|41_HUMAN Protein 4.1 OS=Homo sapiens OX=9606 GN=EPB41 PE=1 SV=4	P11171	EPB41	sp|P11171|41_HUMAN Protein 4.1 OS=Homo sapiens OX=9606 GN=EPB41 PE=1 SV=4	12	sp|P11171|41_HUMAN Protein 4.1 OS=Homo sapiens OX=9606 GN=EPB41 PE=1 SV=4	2.3542e+06	2.31516e+06	2.28208e+06	2.31874e+06	1.54275e+06	1.57023e+06	1.57684e+06	1.5497e+06	2.31695e+06	1.55997e+06	0.0127231	0.0104139	-0.57074	0	0	1.75795e-09	1.06886e-07	1.75795e-09	1.06886e-07
sp|Q8IV36|HID1_HUMAN Protein HID1 OS=Homo sapiens OX=9606 GN=HID1 PE=1 SV=1	Q8IV36	HID1	sp|Q8IV36|HID1_HUMAN Protein HID1 OS=Homo sapiens OX=9606 GN=HID1 PE=1 SV=1	10	sp|Q8IV36|HID1_HUMAN Protein HID1 OS=Homo sapiens OX=9606 GN=HID1 PE=1 SV=1	4.88651e+06	5.14274e+06	4.79477e+06	4.69761e+06	2.27497e+06	2.25442e+06	2.48935e+06	2.44365e+06	4.84064e+06	2.35931e+06	0.0391651	0.0500064	-1.03769	0	0	1.78642e-09	1.07043e-07	1.78642e-09	1.07043e-07
sp|Q9Y6M1|IF2B2_HUMAN Insulin-like growth factor 2 mRNA-binding protein 2 OS=Homo sapiens OX=9606 GN=IGF2BP2 PE=1 SV=2	Q9Y6M1	IGF2BP2	sp|Q9Y6M1|IF2B2_HUMAN Insulin-like growth factor 2 mRNA-binding protein 2 OS=Homo sapiens OX=9606 GN=IGF2BP2 PE=1 SV=2	4	sp|Q9Y6M1|IF2B2_HUMAN Insulin-like growth factor 2 mRNA-binding protein 2 OS=Homo sapiens OX=9606 GN=IGF2BP2 PE=1 SV=2	238709	224940	231942	240037	529705	600329	523219	515391	235326	526462	0.0297121	0.072336	1.16179	0	0	1.7795e-09	1.07043e-07	1.7795e-09	1.07043e-07
sp|O00764|PDXK_HUMAN Pyridoxal kinase OS=Homo sapiens OX=9606 GN=PDXK PE=1 SV=1	O00764	PDXK	sp|O00764|PDXK_HUMAN Pyridoxal kinase OS=Homo sapiens OX=9606 GN=PDXK PE=1 SV=1	12	sp|O00764|PDXK_HUMAN Pyridoxal kinase OS=Homo sapiens OX=9606 GN=PDXK PE=1 SV=1	7.2815e+06	7.46002e+06	7.23446e+06	7.22513e+06	1.13774e+07	1.11523e+07	1.11343e+07	1.09068e+07	7.25798e+06	1.11433e+07	0.0149745	0.017255	0.618545	0.0147059	0.0220588	1.87483e-09	1.1126e-07	1.87483e-09	1.1126e-07
sp|P56159|GFRA1_HUMAN GDNF family receptor alpha-1 OS=Homo sapiens OX=9606 GN=GFRA1 PE=2 SV=2	P56159	GFRA1	sp|P56159|GFRA1_HUMAN GDNF family receptor alpha-1 OS=Homo sapiens OX=9606 GN=GFRA1 PE=2 SV=2	7	sp|P56159|GFRA1_HUMAN GDNF family receptor alpha-1 OS=Homo sapiens OX=9606 GN=GFRA1 PE=2 SV=2	1.30565e+06	1.35714e+06	1.38704e+06	1.40793e+06	609060	592310	586005	517036	1.37209e+06	589157	0.0325332	0.0704075	-1.21959	0	0.0454545	1.91063e-09	1.1126e-07	1.91063e-09	1.1126e-07
sp|Q14258|TRI25_HUMAN E3 ubiquitin/ISG15 ligase TRIM25 OS=Homo sapiens OX=9606 GN=TRIM25 PE=1 SV=2	Q14258	TRIM25	sp|Q14258|TRI25_HUMAN E3 ubiquitin/ISG15 ligase TRIM25 OS=Homo sapiens OX=9606 GN=TRIM25 PE=1 SV=2	21	sp|Q14258|TRI25_HUMAN E3 ubiquitin/ISG15 ligase TRIM25 OS=Homo sapiens OX=9606 GN=TRIM25 PE=1 SV=2	7.79009e+06	7.61603e+06	7.48143e+06	7.61909e+06	4.89675e+06	5.06303e+06	5.05388e+06	4.95613e+06	7.61756e+06	5.005e+06	0.0165802	0.0160377	-0.606027	0.0102041	0.0153061	1.89896e-09	1.1126e-07	1.89896e-09	1.1126e-07
sp|Q5T0W9|FA83B_HUMAN Protein FAM83B OS=Homo sapiens OX=9606 GN=FAM83B PE=1 SV=1	Q5T0W9	FAM83B	sp|Q5T0W9|FA83B_HUMAN Protein FAM83B OS=Homo sapiens OX=9606 GN=FAM83B PE=1 SV=1	18	sp|Q5T0W9|FA83B_HUMAN Protein FAM83B OS=Homo sapiens OX=9606 GN=FAM83B PE=1 SV=1	5.04114e+06	5.0931e+06	4.93445e+06	5.13859e+06	2.7795e+06	2.53993e+06	2.61449e+06	2.82123e+06	5.06712e+06	2.69699e+06	0.0173785	0.049642	-0.91047	0	0	1.90478e-09	1.1126e-07	1.90478e-09	1.1126e-07
sp|Q9UBC2|EP15R_HUMAN Epidermal growth factor receptor substrate 15-like 1 OS=Homo sapiens OX=9606 GN=EPS15L1 PE=1 SV=1	Q9UBC2	EPS15L1	sp|Q9UBC2|EP15R_HUMAN Epidermal growth factor receptor substrate 15-like 1 OS=Homo sapiens OX=9606 GN=EPS15L1 PE=1 SV=1	23	sp|Q9UBC2|EP15R_HUMAN Epidermal growth factor receptor substrate 15-like 1 OS=Homo sapiens OX=9606 GN=EPS15L1 PE=1 SV=1	9.2432e+06	9.5335e+06	9.19234e+06	9.40376e+06	5.24503e+06	5.49416e+06	5.62574e+06	5.68714e+06	9.32348e+06	5.55995e+06	0.0166545	0.0355447	-0.745844	0	0	1.9498e-09	1.12747e-07	1.9498e-09	1.12747e-07
sp|Q8WY54|PPM1E_HUMAN Protein phosphatase 1E OS=Homo sapiens OX=9606 GN=PPM1E PE=1 SV=3	Q8WY54	PPM1E	sp|Q8WY54|PPM1E_HUMAN Protein phosphatase 1E OS=Homo sapiens OX=9606 GN=PPM1E PE=1 SV=3	3	sp|Q8WY54|PPM1E_HUMAN Protein phosphatase 1E OS=Homo sapiens OX=9606 GN=PPM1E PE=1 SV=3	1.80679e+06	1.63464e+06	1.6547e+06	1.61605e+06	475792	603840	514072	509149	1.64467e+06	511611	0.0520046	0.10422	-1.68467	0	0	2.03128e-09	1.16571e-07	2.03128e-09	1.16571e-07
sp|Q96SI1|KCD15_HUMAN BTB/POZ domain-containing protein KCTD15 OS=Homo sapiens OX=9606 GN=KCTD15 PE=1 SV=1	Q96SI1	KCTD15	sp|Q96SI1|KCD15_HUMAN BTB/POZ domain-containing protein KCTD15 OS=Homo sapiens OX=9606 GN=KCTD15 PE=1 SV=1	3	sp|Q96SI1|KCD15_HUMAN BTB/POZ domain-containing protein KCTD15 OS=Homo sapiens OX=9606 GN=KCTD15 PE=1 SV=1	661647	658225	703254	654344	401106	412189	398726	398180	659936	399916	0.0340428	0.0162723	-0.722631	0	0	2.04411e-09	1.16571e-07	2.04411e-09	1.16571e-07
sp|P53004|BIEA_HUMAN Biliverdin reductase A OS=Homo sapiens OX=9606 GN=BLVRA PE=1 SV=2	P53004	BLVRA	sp|P53004|BIEA_HUMAN Biliverdin reductase A OS=Homo sapiens OX=9606 GN=BLVRA PE=1 SV=2	12	sp|P53004|BIEA_HUMAN Biliverdin reductase A OS=Homo sapiens OX=9606 GN=BLVRA PE=1 SV=2	6.96214e+06	7.00037e+06	6.78003e+06	6.6618e+06	4.36945e+06	4.23887e+06	4.39322e+06	4.40099e+06	6.87109e+06	4.38133e+06	0.0231553	0.0174005	-0.649046	0	0	2.07014e-09	1.17247e-07	2.07014e-09	1.17247e-07
sp|Q9Y4K0|LOXL2_HUMAN Lysyl oxidase homolog 2 OS=Homo sapiens OX=9606 GN=LOXL2 PE=1 SV=1	Q9Y4K0	LOXL2	sp|Q9Y4K0|LOXL2_HUMAN Lysyl oxidase homolog 2 OS=Homo sapiens OX=9606 GN=LOXL2 PE=1 SV=1	5	sp|Q9Y4K0|LOXL2_HUMAN Lysyl oxidase homolog 2 OS=Homo sapiens OX=9606 GN=LOXL2 PE=1 SV=1	192400	183690	198015	199473	439354	426420	463767	501399	195207	451561	0.0369837	0.0720324	1.20953	0	0	2.09372e-09	1.17775e-07	2.09372e-09	1.17775e-07
sp|P80723|BASP1_HUMAN Brain acid soluble protein 1 OS=Homo sapiens OX=9606 GN=BASP1 PE=1 SV=2	P80723	BASP1	sp|P80723|BASP1_HUMAN Brain acid soluble protein 1 OS=Homo sapiens OX=9606 GN=BASP1 PE=1 SV=2	20	sp|P80723|BASP1_HUMAN Brain acid soluble protein 1 OS=Homo sapiens OX=9606 GN=BASP1 PE=1 SV=2	2.14146e+07	2.26708e+07	2.08446e+07	2.13131e+07	6.32783e+06	6.79858e+06	5.30378e+06	5.36775e+06	2.13639e+07	5.84779e+06	0.0362005	0.123494	-1.87408	0	0.0227273	2.1722e-09	1.2055e-07	2.1722e-09	1.2055e-07
sp|Q96DT7|ZBT10_HUMAN Zinc finger and BTB domain-containing protein 10 OS=Homo sapiens OX=9606 GN=ZBTB10 PE=1 SV=2	Q96DT7	ZBTB10	sp|Q96DT7|ZBT10_HUMAN Zinc finger and BTB domain-containing protein 10 OS=Homo sapiens OX=9606 GN=ZBTB10 PE=1 SV=2	5	sp|Q96DT7|ZBT10_HUMAN Zinc finger and BTB domain-containing protein 10 OS=Homo sapiens OX=9606 GN=ZBTB10 PE=1 SV=2	707459	716929	740543	773566	432422	419398	418415	412735	728736	418907	0.0400935	0.0197787	-0.798579	0	0	2.16656e-09	1.2055e-07	2.16656e-09	1.2055e-07
sp|Q86X27|RGPS2_HUMAN Ras-specific guanine nucleotide-releasing factor RalGPS2 OS=Homo sapiens OX=9606 GN=RALGPS2 PE=1 SV=1	Q86X27	RALGPS2	sp|Q86X27|RGPS2_HUMAN Ras-specific guanine nucleotide-releasing factor RalGPS2 OS=Homo sapiens OX=9606 GN=RALGPS2 PE=1 SV=1	4	sp|Q86X27|RGPS2_HUMAN Ras-specific guanine nucleotide-releasing factor RalGPS2 OS=Homo sapiens OX=9606 GN=RALGPS2 PE=1 SV=1	583929	570779	594908	601153	384476	374096	379740	370985	589418	376918	0.0226909	0.0158708	-0.645019	0	0	2.19068e-09	1.20765e-07	2.19068e-09	1.20765e-07
sp|O76082|S22A5_HUMAN Solute carrier family 22 member 5 OS=Homo sapiens OX=9606 GN=SLC22A5 PE=1 SV=1	O76082	SLC22A5	sp|O76082|S22A5_HUMAN Solute carrier family 22 member 5 OS=Homo sapiens OX=9606 GN=SLC22A5 PE=1 SV=1	2	sp|O76082|S22A5_HUMAN Solute carrier family 22 member 5 OS=Homo sapiens OX=9606 GN=SLC22A5 PE=1 SV=1	331235	347414	356144	336139	726499	809980	776158	700892	341776	751328	0.0327266	0.0650266	1.1358	0	0	2.25339e-09	1.2154e-07	2.25339e-09	1.2154e-07
sp|P05109|S10A8_HUMAN Protein S100-A8 OS=Homo sapiens OX=9606 GN=S100A8 PE=1 SV=1	P05109	S100A8	sp|P05109|S10A8_HUMAN Protein S100-A8 OS=Homo sapiens OX=9606 GN=S100A8 PE=1 SV=1	7	sp|P05109|S10A8_HUMAN Protein S100-A8 OS=Homo sapiens OX=9606 GN=S100A8 PE=1 SV=1	1.018e+06	1.06299e+06	918773	948570	3.41023e+06	2.88174e+06	3.61924e+06	3.48341e+06	983286	3.44682e+06	0.0663478	0.0964848	1.8104	0.03125	0	2.23792e-09	1.2154e-07	2.23792e-09	1.2154e-07
sp|Q01581|HMCS1_HUMAN Hydroxymethylglutaryl-CoA synthase, cytoplasmic OS=Homo sapiens OX=9606 GN=HMGCS1 PE=1 SV=2	Q01581	HMGCS1	sp|Q01581|HMCS1_HUMAN Hydroxymethylglutaryl-CoA synthase, cytoplasmic OS=Homo sapiens OX=9606 GN=HMGCS1 PE=1 SV=2	20	sp|Q01581|HMCS1_HUMAN Hydroxymethylglutaryl-CoA synthase, cytoplasmic OS=Homo sapiens OX=9606 GN=HMGCS1 PE=1 SV=2	1.92739e+07	1.89137e+07	1.84222e+07	1.82738e+07	9.33405e+06	8.68017e+06	9.69885e+06	9.85159e+06	1.8668e+07	9.51645e+06	0.0245195	0.0555154	-0.972208	0	0	2.26353e-09	1.2154e-07	2.26353e-09	1.2154e-07
sp|Q16527|CSRP2_HUMAN Cysteine and glycine-rich protein 2 OS=Homo sapiens OX=9606 GN=CSRP2 PE=1 SV=3	Q16527	CSRP2	sp|Q16527|CSRP2_HUMAN Cysteine and glycine-rich protein 2 OS=Homo sapiens OX=9606 GN=CSRP2 PE=1 SV=3	4	sp|Q16527|CSRP2_HUMAN Cysteine and glycine-rich protein 2 OS=Homo sapiens OX=9606 GN=CSRP2 PE=1 SV=3	236030	249500	212994	230414	481266	485069	477246	480740	233222	481003	0.065115	0.00665579	1.04445	0	0	2.22711e-09	1.2154e-07	2.22711e-09	1.2154e-07
sp|P51553|IDH3G_HUMAN Isocitrate dehydrogenase [NAD] subunit gamma, mitochondrial OS=Homo sapiens OX=9606 GN=IDH3G PE=1 SV=1	P51553	IDH3G	sp|P51553|IDH3G_HUMAN Isocitrate dehydrogenase [NAD] subunit gamma, mitochondrial OS=Homo sapiens OX=9606 GN=IDH3G PE=1 SV=1	11	sp|P51553|IDH3G_HUMAN Isocitrate dehydrogenase [NAD] subunit gamma, mitochondrial OS=Homo sapiens OX=9606 GN=IDH3G PE=1 SV=1	4.52698e+06	4.45921e+06	4.26971e+06	4.51992e+06	7.61979e+06	7.94155e+06	7.82319e+06	7.34917e+06	4.48956e+06	7.72149e+06	0.0270209	0.0337668	0.782212	0	0	2.30357e-09	1.22892e-07	2.30357e-09	1.22892e-07
sp|Q6P1M0|S27A4_HUMAN Long-chain fatty acid transport protein 4 OS=Homo sapiens OX=9606 GN=SLC27A4 PE=1 SV=1	Q6P1M0	SLC27A4	sp|Q6P1M0|S27A4_HUMAN Long-chain fatty acid transport protein 4 OS=Homo sapiens OX=9606 GN=SLC27A4 PE=1 SV=1	13	sp|Q6P1M0|S27A4_HUMAN Long-chain fatty acid transport protein 4 OS=Homo sapiens OX=9606 GN=SLC27A4 PE=1 SV=1	3.58187e+06	3.60476e+06	3.32279e+06	3.39817e+06	2.04354e+06	1.99735e+06	1.97087e+06	2.0414e+06	3.49002e+06	2.01937e+06	0.0397538	0.0175823	-0.788915	0	0	2.35263e-09	1.24704e-07	2.35263e-09	1.24704e-07
sp|Q9UPQ0|LIMC1_HUMAN LIM and calponin homology domains-containing protein 1 OS=Homo sapiens OX=9606 GN=LIMCH1 PE=1 SV=4	Q9UPQ0	LIMCH1	sp|Q9UPQ0|LIMC1_HUMAN LIM and calponin homology domains-containing protein 1 OS=Homo sapiens OX=9606 GN=LIMCH1 PE=1 SV=4	10	sp|Q9UPQ0|LIMC1_HUMAN LIM and calponin homology domains-containing protein 1 OS=Homo sapiens OX=9606 GN=LIMCH1 PE=1 SV=4	425974	402598	454833	454450	1.46306e+06	1.30564e+06	1.5225e+06	1.69649e+06	440212	1.49278e+06	0.0579529	0.107867	1.7622	0	0	2.38051e-09	1.25378e-07	2.38051e-09	1.25378e-07
sp|Q8WVQ1|CANT1_HUMAN Soluble calcium-activated nucleotidase 1 OS=Homo sapiens OX=9606 GN=CANT1 PE=1 SV=1	Q8WVQ1	CANT1	sp|Q8WVQ1|CANT1_HUMAN Soluble calcium-activated nucleotidase 1 OS=Homo sapiens OX=9606 GN=CANT1 PE=1 SV=1	8	sp|Q8WVQ1|CANT1_HUMAN Soluble calcium-activated nucleotidase 1 OS=Homo sapiens OX=9606 GN=CANT1 PE=1 SV=1	2.78876e+06	2.94795e+06	2.86997e+06	2.98527e+06	1.70919e+06	1.80665e+06	1.73605e+06	1.74139e+06	2.90896e+06	1.73872e+06	0.0301025	0.023657	-0.742348	0	0	2.45432e-09	1.28448e-07	2.45432e-09	1.28448e-07
sp|O76050|NEUL1_HUMAN E3 ubiquitin-protein ligase NEURL1 OS=Homo sapiens OX=9606 GN=NEURL1 PE=2 SV=1	O76050	NEURL1	sp|O76050|NEUL1_HUMAN E3 ubiquitin-protein ligase NEURL1 OS=Homo sapiens OX=9606 GN=NEURL1 PE=2 SV=1	1	sp|O76050|NEUL1_HUMAN E3 ubiquitin-protein ligase NEURL1 OS=Homo sapiens OX=9606 GN=NEURL1 PE=2 SV=1	54193.6	59225.9	55697.7	52041.8	113928	127503	117491	121614	54945.6	119552	0.0546702	0.0485357	1.12148	0	0	2.51966e-09	1.31038e-07	2.51966e-09	1.31038e-07
sp|Q07654|TFF3_HUMAN Trefoil factor 3 OS=Homo sapiens OX=9606 GN=TFF3 PE=1 SV=2	Q07654	TFF3	sp|Q07654|TFF3_HUMAN Trefoil factor 3 OS=Homo sapiens OX=9606 GN=TFF3 PE=1 SV=2	3	sp|Q07654|TFF3_HUMAN Trefoil factor 3 OS=Homo sapiens OX=9606 GN=TFF3 PE=1 SV=2	472533	451255	458683	422155	229281	224453	206699	214225	454969	219339	0.047102	0.0464204	-1.05295	0	0	2.55926e-09	1.32266e-07	2.55926e-09	1.32266e-07
sp|P15408|FOSL2_HUMAN Fos-related antigen 2 OS=Homo sapiens OX=9606 GN=FOSL2 PE=1 SV=1	P15408	FOSL2	sp|P15408|FOSL2_HUMAN Fos-related antigen 2 OS=Homo sapiens OX=9606 GN=FOSL2 PE=1 SV=1	3	sp|P15408|FOSL2_HUMAN Fos-related antigen 2 OS=Homo sapiens OX=9606 GN=FOSL2 PE=1 SV=1	138485	147245	143746	143958	344821	312774	378205	363948	143852	354385	0.0252682	0.0808711	1.30021	0	0	2.6228e-09	1.33876e-07	2.6228e-09	1.33876e-07
sp|P99999|CYC_HUMAN Cytochrome c OS=Homo sapiens OX=9606 GN=CYCS PE=1 SV=2	P99999	CYCS	sp|P99999|CYC_HUMAN Cytochrome c OS=Homo sapiens OX=9606 GN=CYCS PE=1 SV=2	8	sp|P99999|CYC_HUMAN Cytochrome c OS=Homo sapiens OX=9606 GN=CYCS PE=1 SV=2	7.65866e+06	7.56727e+06	8.13053e+06	7.86193e+06	1.6935e+07	1.82521e+07	1.91639e+07	1.63912e+07	7.76029e+06	1.75935e+07	0.0320019	0.0711105	1.17997	0	0.00714286	2.60666e-09	1.33876e-07	2.60666e-09	1.33876e-07
sp|Q96ED9|HOOK2_HUMAN Protein Hook homolog 2 OS=Homo sapiens OX=9606 GN=HOOK2 PE=1 SV=3	Q96ED9	HOOK2	sp|Q96ED9|HOOK2_HUMAN Protein Hook homolog 2 OS=Homo sapiens OX=9606 GN=HOOK2 PE=1 SV=3	20	sp|Q96ED9|HOOK2_HUMAN Protein Hook homolog 2 OS=Homo sapiens OX=9606 GN=HOOK2 PE=1 SV=3	6.27447e+06	6.09895e+06	6.01992e+06	6.04997e+06	3.79195e+06	3.71201e+06	3.93695e+06	3.90857e+06	6.07446e+06	3.85026e+06	0.0186318	0.0272337	-0.657954	0	0	2.65762e-09	1.34821e-07	2.65762e-09	1.34821e-07
sp|Q8IVL5|P3H2_HUMAN Prolyl 3-hydroxylase 2 OS=Homo sapiens OX=9606 GN=P3H2 PE=1 SV=1	Q8IVL5	P3H2	sp|Q8IVL5|P3H2_HUMAN Prolyl 3-hydroxylase 2 OS=Homo sapiens OX=9606 GN=P3H2 PE=1 SV=1	2	sp|Q8IVL5|P3H2_HUMAN Prolyl 3-hydroxylase 2 OS=Homo sapiens OX=9606 GN=P3H2 PE=1 SV=1	107414	101367	101817	96857	285215	250148	278117	312530	101592	281666	0.0424592	0.0910563	1.47109	0	0	2.76542e-09	1.39434e-07	2.76542e-09	1.39434e-07
sp|Q9UNA1|RHG26_HUMAN Rho GTPase-activating protein 26 OS=Homo sapiens OX=9606 GN=ARHGAP26 PE=1 SV=1	Q9UNA1	ARHGAP26	sp|Q9UNA1|RHG26_HUMAN Rho GTPase-activating protein 26 OS=Homo sapiens OX=9606 GN=ARHGAP26 PE=1 SV=1	2	sp|Q9UNA1|RHG26_HUMAN Rho GTPase-activating protein 26 OS=Homo sapiens OX=9606 GN=ARHGAP26 PE=1 SV=1	69067.2	73606.5	68722.1	67906.6	123980	128317	129313	136812	68894.7	128815	0.0367649	0.0411497	0.90283	0	0	2.80748e-09	1.40697e-07	2.80748e-09	1.40697e-07
sp|O75382|TRIM3_HUMAN Tripartite motif-containing protein 3 OS=Homo sapiens OX=9606 GN=TRIM3 PE=1 SV=2	O75382	TRIM3	sp|O75382|TRIM3_HUMAN Tripartite motif-containing protein 3 OS=Homo sapiens OX=9606 GN=TRIM3 PE=1 SV=2	10	sp|O75382|TRIM3_HUMAN Tripartite motif-containing protein 3 OS=Homo sapiens OX=9606 GN=TRIM3 PE=1 SV=2	2.20401e+06	2.20838e+06	2.1206e+06	2.20346e+06	1.17226e+06	1.24926e+06	1.29e+06	1.27841e+06	2.20374e+06	1.26383e+06	0.019413	0.0424819	-0.80224	0	0	2.92978e-09	1.43497e-07	2.92978e-09	1.43497e-07
sp|P23634|AT2B4_HUMAN Plasma membrane calcium-transporting ATPase 4 OS=Homo sapiens OX=9606 GN=ATP2B4 PE=1 SV=2	P23634	ATP2B4	sp|P23634|AT2B4_HUMAN Plasma membrane calcium-transporting ATPase 4 OS=Homo sapiens OX=9606 GN=ATP2B4 PE=1 SV=2	9	sp|P23634|AT2B4_HUMAN Plasma membrane calcium-transporting ATPase 4 OS=Homo sapiens OX=9606 GN=ATP2B4 PE=1 SV=2	1.16372e+06	1.13509e+06	1.11302e+06	1.14441e+06	761049	723955	730731	736090	1.13975e+06	733411	0.0184893	0.0219199	-0.636021	0	0	2.88242e-09	1.43497e-07	2.88242e-09	1.43497e-07
sp|Q5GLZ8|HERC4_HUMAN Probable E3 ubiquitin-protein ligase HERC4 OS=Homo sapiens OX=9606 GN=HERC4 PE=1 SV=1	Q5GLZ8	HERC4	sp|Q5GLZ8|HERC4_HUMAN Probable E3 ubiquitin-protein ligase HERC4 OS=Homo sapiens OX=9606 GN=HERC4 PE=1 SV=1	23	sp|Q5GLZ8|HERC4_HUMAN Probable E3 ubiquitin-protein ligase HERC4 OS=Homo sapiens OX=9606 GN=HERC4 PE=1 SV=1	5.14014e+06	5.0833e+06	5.11633e+06	5.10881e+06	7.48283e+06	7.81048e+06	7.9238e+06	7.69206e+06	5.11257e+06	7.75127e+06	0.00457915	0.0243875	0.600343	0	0	2.93276e-09	1.43497e-07	2.93276e-09	1.43497e-07
sp|Q9NQ86|TRI36_HUMAN E3 ubiquitin-protein ligase TRIM36 OS=Homo sapiens OX=9606 GN=TRIM36 PE=1 SV=2	Q9NQ86	TRIM36	sp|Q9NQ86|TRI36_HUMAN E3 ubiquitin-protein ligase TRIM36 OS=Homo sapiens OX=9606 GN=TRIM36 PE=1 SV=2	6	sp|Q9NQ86|TRI36_HUMAN E3 ubiquitin-protein ligase TRIM36 OS=Homo sapiens OX=9606 GN=TRIM36 PE=1 SV=2	695658	677948	680534	675487	450531	445830	453134	466915	679241	451832	0.0132933	0.0199534	-0.588139	0	0	2.92197e-09	1.43497e-07	2.92197e-09	1.43497e-07
sp|Q16890|TPD53_HUMAN Tumor protein D53 OS=Homo sapiens OX=9606 GN=TPD52L1 PE=1 SV=1	Q16890	TPD52L1	sp|Q16890|TPD53_HUMAN Tumor protein D53 OS=Homo sapiens OX=9606 GN=TPD52L1 PE=1 SV=1	8	sp|Q16890|TPD53_HUMAN Tumor protein D53 OS=Homo sapiens OX=9606 GN=TPD52L1 PE=1 SV=1	6.74098e+06	6.78078e+06	6.63349e+06	6.71694e+06	4.64115e+06	4.67351e+06	4.74809e+06	4.68029e+06	6.72896e+06	4.6769e+06	0.00926069	0.0095881	-0.524829	0	0	3.09164e-09	1.50381e-07	3.09164e-09	1.50381e-07
sp|Q765P7|MTSSL_HUMAN MTSS1-like protein OS=Homo sapiens OX=9606 GN=MTSS1L PE=1 SV=1	Q765P7	MTSS1L	sp|Q765P7|MTSSL_HUMAN MTSS1-like protein OS=Homo sapiens OX=9606 GN=MTSS1L PE=1 SV=1	6	sp|Q765P7|MTSSL_HUMAN MTSS1-like protein OS=Homo sapiens OX=9606 GN=MTSS1L PE=1 SV=1	956066	936936	895064	919801	1.69594e+06	1.59035e+06	1.57455e+06	1.5652e+06	928369	1.58245e+06	0.0279602	0.0376701	0.769435	0	0	3.11475e-09	1.50619e-07	3.11475e-09	1.50619e-07
sp|O14548|COX7R_HUMAN Cytochrome c oxidase subunit 7A-related protein, mitochondrial OS=Homo sapiens OX=9606 GN=COX7A2L PE=1 SV=2	O14548	COX7A2L	sp|O14548|COX7R_HUMAN Cytochrome c oxidase subunit 7A-related protein, mitochondrial OS=Homo sapiens OX=9606 GN=COX7A2L PE=1 SV=2	4	sp|O14548|COX7R_HUMAN Cytochrome c oxidase subunit 7A-related protein, mitochondrial OS=Homo sapiens OX=9606 GN=COX7A2L PE=1 SV=2	2.58377e+06	2.61932e+06	2.59557e+06	2.71151e+06	4.23031e+06	4.46813e+06	4.41224e+06	4.17257e+06	2.60744e+06	4.32128e+06	0.0220356	0.0327925	0.728518	0	0	3.24262e-09	1.5499e-07	3.24262e-09	1.5499e-07
sp|P35241|RADI_HUMAN Radixin OS=Homo sapiens OX=9606 GN=RDX PE=1 SV=1	P35241	RDX	sp|P35241|RADI_HUMAN Radixin OS=Homo sapiens OX=9606 GN=RDX PE=1 SV=1	37	sp|P35241|RADI_HUMAN Radixin OS=Homo sapiens OX=9606 GN=RDX PE=1 SV=1	2.33233e+07	2.3504e+07	2.36365e+07	2.41558e+07	3.66427e+07	3.52488e+07	3.55705e+07	3.50126e+07	2.35702e+07	3.54097e+07	0.0151247	0.0202131	0.587169	0.00227273	0	3.23777e-09	1.5499e-07	3.23777e-09	1.5499e-07
sp|Q9P0T7|TMEM9_HUMAN Transmembrane protein 9 OS=Homo sapiens OX=9606 GN=TMEM9 PE=1 SV=1	Q9P0T7	TMEM9	sp|Q9P0T7|TMEM9_HUMAN Transmembrane protein 9 OS=Homo sapiens OX=9606 GN=TMEM9 PE=1 SV=1	4	sp|Q9P0T7|TMEM9_HUMAN Transmembrane protein 9 OS=Homo sapiens OX=9606 GN=TMEM9 PE=1 SV=1	805759	802512	808014	815832	535446	530275	503014	530298	806887	530287	0.00701835	0.0280107	-0.605592	0.0357143	0.0357143	3.26411e-09	1.5512e-07	3.26411e-09	1.5512e-07
sp|Q5T8I3|F102B_HUMAN Protein FAM102B OS=Homo sapiens OX=9606 GN=FAM102B PE=1 SV=2	Q5T8I3	FAM102B	sp|Q5T8I3|F102B_HUMAN Protein FAM102B OS=Homo sapiens OX=9606 GN=FAM102B PE=1 SV=2	9	sp|Q5T8I3|F102B_HUMAN Protein FAM102B OS=Homo sapiens OX=9606 GN=FAM102B PE=1 SV=2	876458	921410	901300	929075	533233	506473	536374	492715	911355	519853	0.0259351	0.0408526	-0.810299	0	0	3.2875e-09	1.55339e-07	3.2875e-09	1.55339e-07
sp|P51168|SCNNB_HUMAN Amiloride-sensitive sodium channel subunit beta OS=Homo sapiens OX=9606 GN=SCNN1B PE=1 SV=2	P51168	SCNN1B	sp|P51168|SCNNB_HUMAN Amiloride-sensitive sodium channel subunit beta OS=Homo sapiens OX=9606 GN=SCNN1B PE=1 SV=2	4	sp|P51168|SCNNB_HUMAN Amiloride-sensitive sodium channel subunit beta OS=Homo sapiens OX=9606 GN=SCNN1B PE=1 SV=2	182293	162400	228838	206291	794123	811075	794588	820286	194292	802832	0.147974	0.0159935	2.04955	0	0	3.34439e-09	1.57129e-07	3.34439e-09	1.57129e-07
sp|O60353|FZD6_HUMAN Frizzled-6 OS=Homo sapiens OX=9606 GN=FZD6 PE=1 SV=2	O60353	FZD6	sp|O60353|FZD6_HUMAN Frizzled-6 OS=Homo sapiens OX=9606 GN=FZD6 PE=1 SV=2	11	sp|O60353|FZD6_HUMAN Frizzled-6 OS=Homo sapiens OX=9606 GN=FZD6 PE=1 SV=2	2.01795e+06	2.06191e+06	1.98648e+06	2.00716e+06	1.3179e+06	1.31857e+06	1.30586e+06	1.37251e+06	2.01256e+06	1.31823e+06	0.0157675	0.0224106	-0.61042	0	0	3.41138e-09	1.59371e-07	3.41138e-09	1.59371e-07
sp|P30626|SORCN_HUMAN Sorcin OS=Homo sapiens OX=9606 GN=SRI PE=1 SV=1	P30626	SRI	sp|P30626|SORCN_HUMAN Sorcin OS=Homo sapiens OX=9606 GN=SRI PE=1 SV=1	9	sp|P30626|SORCN_HUMAN Sorcin OS=Homo sapiens OX=9606 GN=SRI PE=1 SV=1	4.45819e+06	4.308e+06	4.43513e+06	4.31059e+06	6.71976e+06	6.9992e+06	7.23326e+06	7.07704e+06	4.37286e+06	7.03812e+06	0.0182437	0.0306816	0.686736	0	0	3.449e-09	1.60224e-07	3.449e-09	1.60224e-07
sp|P21796|VDAC1_HUMAN Voltage-dependent anion-selective channel protein 1 OS=Homo sapiens OX=9606 GN=VDAC1 PE=1 SV=2	P21796	VDAC1	sp|P21796|VDAC1_HUMAN Voltage-dependent anion-selective channel protein 1 OS=Homo sapiens OX=9606 GN=VDAC1 PE=1 SV=2	14	sp|P21796|VDAC1_HUMAN Voltage-dependent anion-selective channel protein 1 OS=Homo sapiens OX=9606 GN=VDAC1 PE=1 SV=2	4.19899e+07	4.17301e+07	4.02243e+07	4.08228e+07	6.33073e+07	6.35947e+07	6.6179e+07	6.26612e+07	4.12764e+07	6.3451e+07	0.0198169	0.0241763	0.620407	0	0	3.50126e-09	1.61743e-07	3.50126e-09	1.61743e-07
sp|Q9UNQ0|ABCG2_HUMAN ATP-binding cassette sub-family G member 2 OS=Homo sapiens OX=9606 GN=ABCG2 PE=1 SV=3	Q9UNQ0	ABCG2	sp|Q9UNQ0|ABCG2_HUMAN ATP-binding cassette sub-family G member 2 OS=Homo sapiens OX=9606 GN=ABCG2 PE=1 SV=3	6	sp|Q9UNQ0|ABCG2_HUMAN ATP-binding cassette sub-family G member 2 OS=Homo sapiens OX=9606 GN=ABCG2 PE=1 SV=3	3.6299e+06	3.77597e+06	3.42802e+06	4.09598e+06	1.03783e+06	1.13544e+06	894288	891872	3.70294e+06	966061	0.0753421	0.119863	-1.9422	0	0	3.56064e-09	1.63572e-07	3.56064e-09	1.63572e-07
sp|Q86XI6|PPR3B_HUMAN Protein phosphatase 1 regulatory subunit 3B OS=Homo sapiens OX=9606 GN=PPP1R3B PE=1 SV=1	Q86XI6	PPP1R3B	sp|Q86XI6|PPR3B_HUMAN Protein phosphatase 1 regulatory subunit 3B OS=Homo sapiens OX=9606 GN=PPP1R3B PE=1 SV=1	1	sp|Q86XI6|PPR3B_HUMAN Protein phosphatase 1 regulatory subunit 3B OS=Homo sapiens OX=9606 GN=PPP1R3B PE=1 SV=1	112076	118238	111020	108895	49564.1	40765.4	42112.1	45795.7	111548	43953.9	0.0356411	0.0887888	-1.34485	0	0	3.64869e-09	1.66691e-07	3.64869e-09	1.66691e-07
sp|Q92802|N42L2_HUMAN NEDD4-binding protein 2-like 2 OS=Homo sapiens OX=9606 GN=N4BP2L2 PE=1 SV=1	Q92802	N4BP2L2	sp|Q92802|N42L2_HUMAN NEDD4-binding protein 2-like 2 OS=Homo sapiens OX=9606 GN=N4BP2L2 PE=1 SV=1	1	sp|Q92802|N42L2_HUMAN NEDD4-binding protein 2-like 2 OS=Homo sapiens OX=9606 GN=N4BP2L2 PE=1 SV=1	65019.7	65248.1	67443.5	66500.7	161673	138319	145337	136848	65874.4	141828	0.017149	0.078138	1.10598	0	0	3.69604e-09	1.67926e-07	3.69604e-09	1.67926e-07
sp|O75052|CAPON_HUMAN Carboxyl-terminal PDZ ligand of neuronal nitric oxide synthase protein OS=Homo sapiens OX=9606 GN=NOS1AP PE=1 SV=3	O75052	NOS1AP	sp|O75052|CAPON_HUMAN Carboxyl-terminal PDZ ligand of neuronal nitric oxide synthase protein OS=Homo sapiens OX=9606 GN=NOS1AP PE=1 SV=3	8	sp|O75052|CAPON_HUMAN Carboxyl-terminal PDZ ligand of neuronal nitric oxide synthase protein OS=Homo sapiens OX=9606 GN=NOS1AP PE=1 SV=3	1.12415e+06	1.10113e+06	1.08126e+06	1.0706e+06	644851	589568	573602	593028	1.0912e+06	591298	0.0215584	0.0514878	-0.883899	0	0.0227273	3.74307e-09	1.69133e-07	3.74307e-09	1.69133e-07
sp|O94855|SC24D_HUMAN Protein transport protein Sec24D OS=Homo sapiens OX=9606 GN=SEC24D PE=1 SV=2	O94855	SEC24D	sp|O94855|SC24D_HUMAN Protein transport protein Sec24D OS=Homo sapiens OX=9606 GN=SEC24D PE=1 SV=2	15	sp|O94855|SC24D_HUMAN Protein transport protein Sec24D OS=Homo sapiens OX=9606 GN=SEC24D PE=1 SV=2	3.10062e+06	3.04967e+06	2.99435e+06	2.98594e+06	1.97647e+06	2.05805e+06	2.04579e+06	2.03732e+06	3.02201e+06	2.04156e+06	0.0176114	0.0178881	-0.565783	0	0	3.84573e-09	1.72828e-07	3.84573e-09	1.72828e-07
sp|Q14019|COTL1_HUMAN Coactosin-like protein OS=Homo sapiens OX=9606 GN=COTL1 PE=1 SV=3	Q14019	COTL1	sp|Q14019|COTL1_HUMAN Coactosin-like protein OS=Homo sapiens OX=9606 GN=COTL1 PE=1 SV=3	8	sp|Q14019|COTL1_HUMAN Coactosin-like protein OS=Homo sapiens OX=9606 GN=COTL1 PE=1 SV=3	3.54141e+06	3.51496e+06	3.62277e+06	3.48129e+06	1.05108e+07	1.23611e+07	1.02574e+07	9.42037e+06	3.52819e+06	1.03841e+07	0.0170473	0.116568	1.55728	0	0	3.89961e-09	1.73928e-07	3.89961e-09	1.73928e-07
sp|Q9NZU5|LMCD1_HUMAN LIM and cysteine-rich domains protein 1 OS=Homo sapiens OX=9606 GN=LMCD1 PE=1 SV=1	Q9NZU5	LMCD1	sp|Q9NZU5|LMCD1_HUMAN LIM and cysteine-rich domains protein 1 OS=Homo sapiens OX=9606 GN=LMCD1 PE=1 SV=1	19	sp|Q9NZU5|LMCD1_HUMAN LIM and cysteine-rich domains protein 1 OS=Homo sapiens OX=9606 GN=LMCD1 PE=1 SV=1	5.41147e+06	5.83737e+06	5.31659e+06	5.4892e+06	3.15197e+06	3.0577e+06	3.18619e+06	3.2677e+06	5.45033e+06	3.16908e+06	0.0411814	0.027462	-0.782264	0	0	3.91227e-09	1.73928e-07	3.91227e-09	1.73928e-07
sp|Q14185|DOCK1_HUMAN Dedicator of cytokinesis protein 1 OS=Homo sapiens OX=9606 GN=DOCK1 PE=1 SV=2	Q14185	DOCK1	sp|Q14185|DOCK1_HUMAN Dedicator of cytokinesis protein 1 OS=Homo sapiens OX=9606 GN=DOCK1 PE=1 SV=2	14	sp|Q14185|DOCK1_HUMAN Dedicator of cytokinesis protein 1 OS=Homo sapiens OX=9606 GN=DOCK1 PE=1 SV=2	863062	855200	847051	878680	1.2305e+06	1.24784e+06	1.23767e+06	1.23248e+06	859131	1.23507e+06	0.0156548	0.00626966	0.52366	0	0	3.95498e-09	1.74886e-07	3.95498e-09	1.74886e-07
sp|Q9Y4K1|CRBG1_HUMAN Beta/gamma crystallin domain-containing protein 1 OS=Homo sapiens OX=9606 GN=CRYBG1 PE=1 SV=3	Q9Y4K1	CRYBG1	sp|Q9Y4K1|CRBG1_HUMAN Beta/gamma crystallin domain-containing protein 1 OS=Homo sapiens OX=9606 GN=CRYBG1 PE=1 SV=3	11	sp|Q9Y4K1|CRBG1_HUMAN Beta/gamma crystallin domain-containing protein 1 OS=Homo sapiens OX=9606 GN=CRYBG1 PE=1 SV=3	1.62828e+06	1.60751e+06	1.61766e+06	1.63403e+06	1.06633e+06	1.12279e+06	1.09595e+06	1.06923e+06	1.62297e+06	1.08259e+06	0.00723255	0.0242692	-0.584256	0	0	4.11368e-09	1.80936e-07	4.11368e-09	1.80936e-07
sp|P12109|CO6A1_HUMAN Collagen alpha-1(VI) chain OS=Homo sapiens OX=9606 GN=COL6A1 PE=1 SV=3	P12109	COL6A1	sp|P12109|CO6A1_HUMAN Collagen alpha-1(VI) chain OS=Homo sapiens OX=9606 GN=COL6A1 PE=1 SV=3	8	sp|P12109|CO6A1_HUMAN Collagen alpha-1(VI) chain OS=Homo sapiens OX=9606 GN=COL6A1 PE=1 SV=3	1.04854e+06	1.07135e+06	1.03661e+06	1.10694e+06	1.76148e+06	1.71029e+06	1.68226e+06	1.6659e+06	1.05995e+06	1.69627e+06	0.029034	0.0245679	0.678409	0	0	4.3888e-09	1.92016e-07	4.3888e-09	1.92016e-07
sp|P09497|CLCB_HUMAN Clathrin light chain B OS=Homo sapiens OX=9606 GN=CLTB PE=1 SV=1	P09497	CLTB	sp|P09497|CLCB_HUMAN Clathrin light chain B OS=Homo sapiens OX=9606 GN=CLTB PE=1 SV=1	6	sp|P09497|CLCB_HUMAN Clathrin light chain B OS=Homo sapiens OX=9606 GN=CLTB PE=1 SV=1	7.11872e+06	7.26464e+06	6.8073e+06	7.06042e+06	1.05908e+07	1.07887e+07	1.09302e+07	1.07584e+07	7.08957e+06	1.07736e+07	0.0270072	0.01294	0.603741	0	0	4.4513e-09	1.93725e-07	4.4513e-09	1.93725e-07
sp|Q6NUK1|SCMC1_HUMAN Calcium-binding mitochondrial carrier protein SCaMC-1 OS=Homo sapiens OX=9606 GN=SLC25A24 PE=1 SV=2	Q6NUK1	SLC25A24	sp|Q6NUK1|SCMC1_HUMAN Calcium-binding mitochondrial carrier protein SCaMC-1 OS=Homo sapiens OX=9606 GN=SLC25A24 PE=1 SV=2	23	sp|Q6NUK1|SCMC1_HUMAN Calcium-binding mitochondrial carrier protein SCaMC-1 OS=Homo sapiens OX=9606 GN=SLC25A24 PE=1 SV=2	1.45239e+07	1.49675e+07	1.47183e+07	1.47192e+07	2.14061e+07	2.18008e+07	2.23801e+07	2.14304e+07	1.47188e+07	2.16156e+07	0.0123362	0.0208954	0.554365	0	0	4.47948e-09	1.93931e-07	4.47948e-09	1.93931e-07
sp|Q9BYF1|ACE2_HUMAN Angiotensin-converting enzyme 2 OS=Homo sapiens OX=9606 GN=ACE2 PE=1 SV=2	Q9BYF1	ACE2	sp|Q9BYF1|ACE2_HUMAN Angiotensin-converting enzyme 2 OS=Homo sapiens OX=9606 GN=ACE2 PE=1 SV=2	2	sp|Q9BYF1|ACE2_HUMAN Angiotensin-converting enzyme 2 OS=Homo sapiens OX=9606 GN=ACE2 PE=1 SV=2	50201.3	53063.3	53281.1	46743.3	214493	176895	243091	238642	51632.3	226568	0.0602103	0.138888	2.1321	0	0	4.53696e-09	1.95396e-07	4.53696e-09	1.95396e-07
sp|Q86UY5|FA83A_HUMAN Protein FAM83A OS=Homo sapiens OX=9606 GN=FAM83A PE=1 SV=1	Q86UY5	FAM83A	sp|Q86UY5|FA83A_HUMAN Protein FAM83A OS=Homo sapiens OX=9606 GN=FAM83A PE=1 SV=1	2	sp|Q86UY5|FA83A_HUMAN Protein FAM83A OS=Homo sapiens OX=9606 GN=FAM83A PE=1 SV=1	130972	115106	135432	116855	538633	409186	441754	481466	123914	461610	0.0813329	0.119147	1.89835	0	0	4.59138e-09	1.95484e-07	4.59138e-09	1.95484e-07
sp|Q8WWI1|LMO7_HUMAN LIM domain only protein 7 OS=Homo sapiens OX=9606 GN=LMO7 PE=1 SV=3	Q8WWI1	LMO7	sp|Q8WWI1|LMO7_HUMAN LIM domain only protein 7 OS=Homo sapiens OX=9606 GN=LMO7 PE=1 SV=3	24	sp|Q8WWI1|LMO7_HUMAN LIM domain only protein 7 OS=Homo sapiens OX=9606 GN=LMO7 PE=1 SV=3	2.87929e+06	2.88121e+06	2.8402e+06	2.78516e+06	4.97483e+06	4.58032e+06	4.59213e+06	4.62137e+06	2.85974e+06	4.60675e+06	0.0158176	0.0403296	0.687892	0	0	4.60992e-09	1.95484e-07	4.60992e-09	1.95484e-07
sp|Q9BXW9|FACD2_HUMAN Fanconi anemia group D2 protein OS=Homo sapiens OX=9606 GN=FANCD2 PE=1 SV=2	Q9BXW9	FANCD2	sp|Q9BXW9|FACD2_HUMAN Fanconi anemia group D2 protein OS=Homo sapiens OX=9606 GN=FANCD2 PE=1 SV=2	15	sp|Q9BXW9|FACD2_HUMAN Fanconi anemia group D2 protein OS=Homo sapiens OX=9606 GN=FANCD2 PE=1 SV=2	2.88601e+06	2.83379e+06	2.86361e+06	2.89347e+06	1.88524e+06	1.73849e+06	1.84079e+06	1.83537e+06	2.87481e+06	1.83808e+06	0.00934624	0.0338818	-0.645257	0	0	4.58532e-09	1.95484e-07	4.58532e-09	1.95484e-07
sp|Q9Y3L3|3BP1_HUMAN SH3 domain-binding protein 1 OS=Homo sapiens OX=9606 GN=SH3BP1 PE=1 SV=3	Q9Y3L3	SH3BP1	sp|Q9Y3L3|3BP1_HUMAN SH3 domain-binding protein 1 OS=Homo sapiens OX=9606 GN=SH3BP1 PE=1 SV=3	12	sp|Q9Y3L3|3BP1_HUMAN SH3 domain-binding protein 1 OS=Homo sapiens OX=9606 GN=SH3BP1 PE=1 SV=3	1.74801e+06	1.73523e+06	1.68631e+06	1.72929e+06	1.11506e+06	1.16491e+06	1.16369e+06	1.16739e+06	1.73226e+06	1.1643e+06	0.0155171	0.0218446	-0.573189	0	0	4.64452e-09	1.95947e-07	4.64452e-09	1.95947e-07
sp|P56556|NDUA6_HUMAN NADH dehydrogenase [ubiquinone] 1 alpha subcomplex subunit 6 OS=Homo sapiens OX=9606 GN=NDUFA6 PE=1 SV=4	P56556	NDUFA6	sp|P56556|NDUA6_HUMAN NADH dehydrogenase [ubiquinone] 1 alpha subcomplex subunit 6 OS=Homo sapiens OX=9606 GN=NDUFA6 PE=1 SV=4	6	sp|P56556|NDUA6_HUMAN NADH dehydrogenase [ubiquinone] 1 alpha subcomplex subunit 6 OS=Homo sapiens OX=9606 GN=NDUFA6 PE=1 SV=4	1.88761e+06	1.98297e+06	1.98035e+06	2.0053e+06	3.46124e+06	3.61941e+06	3.8177e+06	3.4187e+06	1.98166e+06	3.54033e+06	0.0265666	0.0505406	0.836814	0	0	4.73213e-09	1.9863e-07	4.73213e-09	1.9863e-07
sp|P23229|ITA6_HUMAN Integrin alpha-6 OS=Homo sapiens OX=9606 GN=ITGA6 PE=1 SV=5	P23229	ITGA6	sp|P23229|ITA6_HUMAN Integrin alpha-6 OS=Homo sapiens OX=9606 GN=ITGA6 PE=1 SV=5	5	sp|P23229|ITA6_HUMAN Integrin alpha-6 OS=Homo sapiens OX=9606 GN=ITGA6 PE=1 SV=5	210573	211880	213334	221031	416495	367017	384644	389233	212607	386938	0.0218874	0.0525905	0.863899	0	0	4.7859e-09	1.99872e-07	4.7859e-09	1.99872e-07
sp|Q9Y2I9|TBC30_HUMAN TBC1 domain family member 30 OS=Homo sapiens OX=9606 GN=TBC1D30 PE=1 SV=2	Q9Y2I9	TBC1D30	sp|Q9Y2I9|TBC30_HUMAN TBC1 domain family member 30 OS=Homo sapiens OX=9606 GN=TBC1D30 PE=1 SV=2	11	sp|Q9Y2I9|TBC30_HUMAN TBC1 domain family member 30 OS=Homo sapiens OX=9606 GN=TBC1D30 PE=1 SV=2	1.7721e+06	1.7164e+06	1.66382e+06	1.75587e+06	996848	914015	970911	1.01494e+06	1.73613e+06	983880	0.0279128	0.0451587	-0.819356	0	0	4.97568e-09	2.06753e-07	4.97568e-09	2.06753e-07
sp|Q14116|IL18_HUMAN Interleukin-18 OS=Homo sapiens OX=9606 GN=IL18 PE=1 SV=1	Q14116	IL18	sp|Q14116|IL18_HUMAN Interleukin-18 OS=Homo sapiens OX=9606 GN=IL18 PE=1 SV=1	4	sp|Q14116|IL18_HUMAN Interleukin-18 OS=Homo sapiens OX=9606 GN=IL18 PE=1 SV=1	209557	206686	221652	209032	692227	887156	699837	661578	209294	696032	0.0317885	0.139615	1.7336	0.0625	0	5.14374e-09	2.12668e-07	5.14374e-09	2.12668e-07
sp|P20142|PEPC_HUMAN Gastricsin OS=Homo sapiens OX=9606 GN=PGC PE=1 SV=1	P20142	PGC	sp|P20142|PEPC_HUMAN Gastricsin OS=Homo sapiens OX=9606 GN=PGC PE=1 SV=1	1	sp|P20142|PEPC_HUMAN Gastricsin OS=Homo sapiens OX=9606 GN=PGC PE=1 SV=1	74576.3	66084.9	72982.7	75855.9	148880	139980	152445	145311	73779.5	147095	0.0601722	0.0362596	0.995438	0	0	5.19731e-09	2.12781e-07	5.19731e-09	2.12781e-07
sp|Q9UMR2|DD19B_HUMAN ATP-dependent RNA helicase DDX19B OS=Homo sapiens OX=9606 GN=DDX19B PE=1 SV=1	Q9UMR2	DDX19B	sp|Q9UMR2|DD19B_HUMAN ATP-dependent RNA helicase DDX19B OS=Homo sapiens OX=9606 GN=DDX19B PE=1 SV=1	2	sp|Q9UMR2|DD19B_HUMAN ATP-dependent RNA helicase DDX19B OS=Homo sapiens OX=9606 GN=DDX19B PE=1 SV=1	585656	573403	538500	585498	320189	334535	304669	316508	579451	318349	0.0390039	0.0385804	-0.864025	0	0	5.19794e-09	2.12781e-07	5.19794e-09	2.12781e-07
sp|P01040|CYTA_HUMAN Cystatin-A OS=Homo sapiens OX=9606 GN=CSTA PE=1 SV=1	P01040	CSTA	sp|P01040|CYTA_HUMAN Cystatin-A OS=Homo sapiens OX=9606 GN=CSTA PE=1 SV=1	2	sp|P01040|CYTA_HUMAN Cystatin-A OS=Homo sapiens OX=9606 GN=CSTA PE=1 SV=1	776551	779571	811776	819795	398451	342267	375969	398042	795673	387006	0.0276806	0.0698517	-1.04011	0	0	5.25509e-09	2.14061e-07	5.25509e-09	2.14061e-07
sp|P25788|PSA3_HUMAN Proteasome subunit alpha type-3 OS=Homo sapiens OX=9606 GN=PSMA3 PE=1 SV=2	P25788	PSMA3	sp|P25788|PSA3_HUMAN Proteasome subunit alpha type-3 OS=Homo sapiens OX=9606 GN=PSMA3 PE=1 SV=2	11	sp|P25788|PSA3_HUMAN Proteasome subunit alpha type-3 OS=Homo sapiens OX=9606 GN=PSMA3 PE=1 SV=2	8.92117e+06	9.48857e+06	9.14707e+06	8.86301e+06	1.64236e+07	1.63264e+07	1.71585e+07	1.53284e+07	9.03412e+06	1.6375e+07	0.0311454	0.0461108	0.858146	0	0	5.44862e-09	2.20856e-07	5.44862e-09	2.20856e-07
sp|P08069|IGF1R_HUMAN Insulin-like growth factor 1 receptor OS=Homo sapiens OX=9606 GN=IGF1R PE=1 SV=1	P08069	IGF1R	sp|P08069|IGF1R_HUMAN Insulin-like growth factor 1 receptor OS=Homo sapiens OX=9606 GN=IGF1R PE=1 SV=1	14	sp|P08069|IGF1R_HUMAN Insulin-like growth factor 1 receptor OS=Homo sapiens OX=9606 GN=IGF1R PE=1 SV=1	2.14609e+06	2.16041e+06	2.09808e+06	2.14305e+06	1.44334e+06	1.48117e+06	1.43031e+06	1.39655e+06	2.14457e+06	1.43682e+06	0.0126192	0.0243246	-0.577821	0	0	5.60941e-09	2.26264e-07	5.60941e-09	2.26264e-07
sp|O15394|NCAM2_HUMAN Neural cell adhesion molecule 2 OS=Homo sapiens OX=9606 GN=NCAM2 PE=1 SV=2	O15394	NCAM2	sp|O15394|NCAM2_HUMAN Neural cell adhesion molecule 2 OS=Homo sapiens OX=9606 GN=NCAM2 PE=1 SV=2	26	sp|O15394|NCAM2_HUMAN Neural cell adhesion molecule 2 OS=Homo sapiens OX=9606 GN=NCAM2 PE=1 SV=2	6.74487e+06	6.66376e+06	6.28346e+06	6.45285e+06	3.46301e+06	3.11308e+06	3.3103e+06	3.56823e+06	6.55831e+06	3.38666e+06	0.0319266	0.0588012	-0.953643	0	0	5.84789e-09	2.34739e-07	5.84789e-09	2.34739e-07
sp|Q9UGI8|TES_HUMAN Testin OS=Homo sapiens OX=9606 GN=TES PE=1 SV=1	Q9UGI8	TES	sp|Q9UGI8|TES_HUMAN Testin OS=Homo sapiens OX=9606 GN=TES PE=1 SV=1	17	sp|Q9UGI8|TES_HUMAN Testin OS=Homo sapiens OX=9606 GN=TES PE=1 SV=1	4.43965e+06	4.42322e+06	4.39881e+06	4.19827e+06	6.94748e+06	6.8527e+06	7.31552e+06	7.31298e+06	4.41102e+06	7.13023e+06	0.025751	0.0340823	0.692369	0	0	5.9233e-09	2.36617e-07	5.9233e-09	2.36617e-07
sp|Q96GR2|ACBG1_HUMAN Long-chain-fatty-acid--CoA ligase ACSBG1 OS=Homo sapiens OX=9606 GN=ACSBG1 PE=2 SV=2	Q96GR2	ACSBG1	sp|Q96GR2|ACBG1_HUMAN Long-chain-fatty-acid--CoA ligase ACSBG1 OS=Homo sapiens OX=9606 GN=ACSBG1 PE=2 SV=2	1	sp|Q96GR2|ACBG1_HUMAN Long-chain-fatty-acid--CoA ligase ACSBG1 OS=Homo sapiens OX=9606 GN=ACSBG1 PE=2 SV=2	22835.7	18222.2	14495.2	19512.8	129670	144987	173221	179313	18867.5	159104	0.183704	0.149663	3.07114	0	0	5.97293e-09	2.37453e-07	5.97293e-09	2.37453e-07
sp|Q9UHR4|BI2L1_HUMAN Brain-specific angiogenesis inhibitor 1-associated protein 2-like protein 1 OS=Homo sapiens OX=9606 GN=BAIAP2L1 PE=1 SV=2	Q9UHR4	BAIAP2L1	sp|Q9UHR4|BI2L1_HUMAN Brain-specific angiogenesis inhibitor 1-associated protein 2-like protein 1 OS=Homo sapiens OX=9606 GN=BAIAP2L1 PE=1 SV=2	20	sp|Q9UHR4|BI2L1_HUMAN Brain-specific angiogenesis inhibitor 1-associated protein 2-like protein 1 OS=Homo sapiens OX=9606 GN=BAIAP2L1 PE=1 SV=2	3.71865e+06	3.78989e+06	3.62471e+06	3.79347e+06	6.27316e+06	6.91217e+06	6.53518e+06	6.22515e+06	3.75427e+06	6.40417e+06	0.0212245	0.0485386	0.770243	0	0	6.03027e-09	2.38585e-07	6.03027e-09	2.38585e-07
sp|P80404|GABT_HUMAN 4-aminobutyrate aminotransferase, mitochondrial OS=Homo sapiens OX=9606 GN=ABAT PE=1 SV=3	P80404	ABAT	sp|P80404|GABT_HUMAN 4-aminobutyrate aminotransferase, mitochondrial OS=Homo sapiens OX=9606 GN=ABAT PE=1 SV=3	19	sp|P80404|GABT_HUMAN 4-aminobutyrate aminotransferase, mitochondrial OS=Homo sapiens OX=9606 GN=ABAT PE=1 SV=3	1.60859e+07	1.71754e+07	1.51972e+07	1.5399e+07	8.93382e+06	8.70926e+06	8.74288e+06	8.43852e+06	1.57425e+07	8.72607e+06	0.0559029	0.0234289	-0.850916	0	0	6.11601e-09	2.40825e-07	6.11601e-09	2.40825e-07
sp|Q9Y6Q5|AP1M2_HUMAN AP-1 complex subunit mu-2 OS=Homo sapiens OX=9606 GN=AP1M2 PE=1 SV=4	Q9Y6Q5	AP1M2	sp|Q9Y6Q5|AP1M2_HUMAN AP-1 complex subunit mu-2 OS=Homo sapiens OX=9606 GN=AP1M2 PE=1 SV=4	8	sp|Q9Y6Q5|AP1M2_HUMAN AP-1 complex subunit mu-2 OS=Homo sapiens OX=9606 GN=AP1M2 PE=1 SV=4	3.35683e+06	3.45937e+06	3.28304e+06	3.4925e+06	2.06128e+06	2.14127e+06	1.97085e+06	2.08903e+06	3.4081e+06	2.07515e+06	0.0282323	0.034542	-0.715618	0	0	6.15414e-09	2.41178e-07	6.15414e-09	2.41178e-07
sp|O60437|PEPL_HUMAN Periplakin OS=Homo sapiens OX=9606 GN=PPL PE=1 SV=4	O60437	PPL	sp|O60437|PEPL_HUMAN Periplakin OS=Homo sapiens OX=9606 GN=PPL PE=1 SV=4	105	sp|O60437|PEPL_HUMAN Periplakin OS=Homo sapiens OX=9606 GN=PPL PE=1 SV=4	3.32688e+07	3.34355e+07	3.18551e+07	3.22146e+07	5.03009e+07	5.45323e+07	5.21197e+07	5.29579e+07	3.27417e+07	5.25388e+07	0.0237842	0.0335849	0.682394	0	0	6.2599e-09	2.43356e-07	6.2599e-09	2.43356e-07
sp|Q96HL8|SH3Y1_HUMAN SH3 domain-containing YSC84-like protein 1 OS=Homo sapiens OX=9606 GN=SH3YL1 PE=1 SV=1	Q96HL8	SH3YL1	sp|Q96HL8|SH3Y1_HUMAN SH3 domain-containing YSC84-like protein 1 OS=Homo sapiens OX=9606 GN=SH3YL1 PE=1 SV=1	2	sp|Q96HL8|SH3Y1_HUMAN SH3 domain-containing YSC84-like protein 1 OS=Homo sapiens OX=9606 GN=SH3YL1 PE=1 SV=1	84361.1	88255.9	88079.6	87968	127041	127238	126175	130099	88023.8	127140	0.0214967	0.0133514	0.530448	0	0	6.26858e-09	2.43356e-07	6.26858e-09	2.43356e-07
sp|Q8TCG1|CIP2A_HUMAN Protein CIP2A OS=Homo sapiens OX=9606 GN=CIP2A PE=1 SV=2	Q8TCG1	CIP2A	sp|Q8TCG1|CIP2A_HUMAN Protein CIP2A OS=Homo sapiens OX=9606 GN=CIP2A PE=1 SV=2	21	sp|Q8TCG1|CIP2A_HUMAN Protein CIP2A OS=Homo sapiens OX=9606 GN=CIP2A PE=1 SV=2	4.74785e+06	4.70506e+06	4.7014e+06	4.96727e+06	3.23665e+06	3.18428e+06	3.14817e+06	3.11042e+06	4.72645e+06	3.16623e+06	0.0264328	0.0169615	-0.578001	0	0	6.38472e-09	2.46544e-07	6.38472e-09	2.46544e-07
sp|Q969T9|WBP2_HUMAN WW domain-binding protein 2 OS=Homo sapiens OX=9606 GN=WBP2 PE=1 SV=1	Q969T9	WBP2	sp|Q969T9|WBP2_HUMAN WW domain-binding protein 2 OS=Homo sapiens OX=9606 GN=WBP2 PE=1 SV=1	5	sp|Q969T9|WBP2_HUMAN WW domain-binding protein 2 OS=Homo sapiens OX=9606 GN=WBP2 PE=1 SV=1	1.84407e+06	1.87686e+06	1.84771e+06	1.81896e+06	1.05342e+06	1.0133e+06	1.0859e+06	1.14127e+06	1.84589e+06	1.06966e+06	0.0128394	0.0503745	-0.787326	0	0	6.41032e-09	2.46544e-07	6.41032e-09	2.46544e-07
sp|Q9H6K5|PRR36_HUMAN Proline-rich protein 36 OS=Homo sapiens OX=9606 GN=PRR36 PE=1 SV=2	Q9H6K5	PRR36	sp|Q9H6K5|PRR36_HUMAN Proline-rich protein 36 OS=Homo sapiens OX=9606 GN=PRR36 PE=1 SV=2	4	sp|Q9H6K5|PRR36_HUMAN Proline-rich protein 36 OS=Homo sapiens OX=9606 GN=PRR36 PE=1 SV=2	276385	268145	267804	271969	156453	165279	163072	148167	270057	159763	0.0147981	0.0486154	-0.757608	0	0	6.50912e-09	2.49185e-07	6.50912e-09	2.49185e-07
sp|O95084|PRS23_HUMAN Serine protease 23 OS=Homo sapiens OX=9606 GN=PRSS23 PE=1 SV=1	O95084	PRSS23	sp|O95084|PRS23_HUMAN Serine protease 23 OS=Homo sapiens OX=9606 GN=PRSS23 PE=1 SV=1	2	sp|O95084|PRS23_HUMAN Serine protease 23 OS=Homo sapiens OX=9606 GN=PRSS23 PE=1 SV=1	152240	150100	160523	164381	74680.8	75119.8	65779.6	76534.1	156381	74900.3	0.0430984	0.0670551	-1.06152	0	0	6.57578e-09	2.50577e-07	6.57578e-09	2.50577e-07
sp|Q8N0X7|SPART_HUMAN Spartin OS=Homo sapiens OX=9606 GN=SPART PE=1 SV=1	Q8N0X7	SPART	sp|Q8N0X7|SPART_HUMAN Spartin OS=Homo sapiens OX=9606 GN=SPART PE=1 SV=1	14	sp|Q8N0X7|SPART_HUMAN Spartin OS=Homo sapiens OX=9606 GN=SPART PE=1 SV=1	1.5193e+06	1.58816e+06	1.56019e+06	1.62006e+06	1.03483e+06	1.05615e+06	1.01661e+06	1.0116e+06	1.57418e+06	1.02572e+06	0.0272078	0.019622	-0.617956	0	0	6.61781e-09	2.51021e-07	6.61781e-09	2.51021e-07
sp|Q92747|ARC1A_HUMAN Actin-related protein 2/3 complex subunit 1A OS=Homo sapiens OX=9606 GN=ARPC1A PE=2 SV=2	Q92747	ARPC1A	sp|Q92747|ARC1A_HUMAN Actin-related protein 2/3 complex subunit 1A OS=Homo sapiens OX=9606 GN=ARPC1A PE=2 SV=2	13	sp|Q92747|ARC1A_HUMAN Actin-related protein 2/3 complex subunit 1A OS=Homo sapiens OX=9606 GN=ARPC1A PE=2 SV=2	3.35017e+06	3.38046e+06	3.40732e+06	3.26763e+06	5.10104e+06	5.49866e+06	5.40763e+06	5.18702e+06	3.36531e+06	5.29732e+06	0.01806	0.0350367	0.654224	0	0	6.75504e-09	2.55057e-07	6.75504e-09	2.55057e-07
sp|Q96R06|SPAG5_HUMAN Sperm-associated antigen 5 OS=Homo sapiens OX=9606 GN=SPAG5 PE=1 SV=2	Q96R06	SPAG5	sp|Q96R06|SPAG5_HUMAN Sperm-associated antigen 5 OS=Homo sapiens OX=9606 GN=SPAG5 PE=1 SV=2	22	sp|Q96R06|SPAG5_HUMAN Sperm-associated antigen 5 OS=Homo sapiens OX=9606 GN=SPAG5 PE=1 SV=2	2.92796e+06	2.92497e+06	2.94627e+06	2.99371e+06	2.0938e+06	2.00969e+06	2.04157e+06	1.99327e+06	2.93712e+06	2.02563e+06	0.0107693	0.0217642	-0.536067	0	0	6.90481e-09	2.58352e-07	6.90481e-09	2.58352e-07
sp|Q9H8K7|CJ088_HUMAN Uncharacterized protein C10orf88 OS=Homo sapiens OX=9606 GN=C10orf88 PE=1 SV=2	Q9H8K7	C10orf88	sp|Q9H8K7|CJ088_HUMAN Uncharacterized protein C10orf88 OS=Homo sapiens OX=9606 GN=C10orf88 PE=1 SV=2	2	sp|Q9H8K7|CJ088_HUMAN Uncharacterized protein C10orf88 OS=Homo sapiens OX=9606 GN=C10orf88 PE=1 SV=2	162021	157663	159170	171056	100226	99459	95998.1	93783.4	160596	97728.5	0.0369145	0.0309642	-0.716751	0	0	6.88488e-09	2.58352e-07	6.88488e-09	2.58352e-07
sp|P09493|TPM1_HUMAN Tropomyosin alpha-1 chain OS=Homo sapiens OX=9606 GN=TPM1 PE=1 SV=2	P09493	TPM1	sp|P09493|TPM1_HUMAN Tropomyosin alpha-1 chain OS=Homo sapiens OX=9606 GN=TPM1 PE=1 SV=2	8	sp|P09493|TPM1_HUMAN Tropomyosin alpha-1 chain OS=Homo sapiens OX=9606 GN=TPM1 PE=1 SV=2	3.82806e+06	4.09101e+06	3.57183e+06	3.23761e+06	1.05614e+07	1.00778e+07	1.13448e+07	1.18254e+07	3.69995e+06	1.09531e+07	0.09895	0.071387	1.5657	0	0	6.9718e-09	2.59684e-07	6.9718e-09	2.59684e-07
sp|Q5JUR7|TEX30_HUMAN Testis-expressed protein 30 OS=Homo sapiens OX=9606 GN=TEX30 PE=2 SV=1	Q5JUR7	TEX30	sp|Q5JUR7|TEX30_HUMAN Testis-expressed protein 30 OS=Homo sapiens OX=9606 GN=TEX30 PE=2 SV=1	3	sp|Q5JUR7|TEX30_HUMAN Testis-expressed protein 30 OS=Homo sapiens OX=9606 GN=TEX30 PE=2 SV=1	435467	400548	397709	407368	251320	250206	242278	238995	403958	246242	0.0421131	0.0244824	-0.714266	0	0	7.03516e-09	2.59704e-07	7.03516e-09	2.59704e-07
sp|Q9BSH4|TACO1_HUMAN Translational activator of cytochrome c oxidase 1 OS=Homo sapiens OX=9606 GN=TACO1 PE=1 SV=1	Q9BSH4	TACO1	sp|Q9BSH4|TACO1_HUMAN Translational activator of cytochrome c oxidase 1 OS=Homo sapiens OX=9606 GN=TACO1 PE=1 SV=1	7	sp|Q9BSH4|TACO1_HUMAN Translational activator of cytochrome c oxidase 1 OS=Homo sapiens OX=9606 GN=TACO1 PE=1 SV=1	1.22032e+06	1.14378e+06	1.1836e+06	1.20514e+06	1.94761e+06	2.14034e+06	2.07022e+06	1.97591e+06	1.19437e+06	2.02306e+06	0.027967	0.0434843	0.759959	0	0	7.00706e-09	2.59704e-07	7.00706e-09	2.59704e-07
sp|O60462|NRP2_HUMAN Neuropilin-2 OS=Homo sapiens OX=9606 GN=NRP2 PE=1 SV=3	O60462	NRP2	sp|O60462|NRP2_HUMAN Neuropilin-2 OS=Homo sapiens OX=9606 GN=NRP2 PE=1 SV=3	3	sp|O60462|NRP2_HUMAN Neuropilin-2 OS=Homo sapiens OX=9606 GN=NRP2 PE=1 SV=3	148542	143000	142207	136319	326762	309457	339666	381189	142603	333214	0.0350927	0.0900911	1.22418	0	0	7.08522e-09	2.6039e-07	7.08522e-09	2.6039e-07
sp|O43491|E41L2_HUMAN Band 4.1-like protein 2 OS=Homo sapiens OX=9606 GN=EPB41L2 PE=1 SV=1	O43491	EPB41L2	sp|O43491|E41L2_HUMAN Band 4.1-like protein 2 OS=Homo sapiens OX=9606 GN=EPB41L2 PE=1 SV=1	12	sp|O43491|E41L2_HUMAN Band 4.1-like protein 2 OS=Homo sapiens OX=9606 GN=EPB41L2 PE=1 SV=1	1.52268e+06	1.52129e+06	1.50644e+06	1.52553e+06	2.15403e+06	2.17845e+06	2.27849e+06	2.2099e+06	1.52199e+06	2.19418e+06	0.00562967	0.024458	0.527684	0	0	7.2814e-09	2.62925e-07	7.2814e-09	2.62925e-07
sp|P06737|PYGL_HUMAN Glycogen phosphorylase, liver form OS=Homo sapiens OX=9606 GN=PYGL PE=1 SV=4	P06737	PYGL	sp|P06737|PYGL_HUMAN Glycogen phosphorylase, liver form OS=Homo sapiens OX=9606 GN=PYGL PE=1 SV=4	11	sp|P06737|PYGL_HUMAN Glycogen phosphorylase, liver form OS=Homo sapiens OX=9606 GN=PYGL PE=1 SV=4	1.5056e+06	1.46624e+06	1.51438e+06	1.49539e+06	2.25944e+06	2.46069e+06	2.44162e+06	2.43474e+06	1.5005e+06	2.43818e+06	0.0139971	0.0390848	0.700373	0	0	7.19235e-09	2.62925e-07	7.19235e-09	2.62925e-07
sp|Q14289|FAK2_HUMAN Protein-tyrosine kinase 2-beta OS=Homo sapiens OX=9606 GN=PTK2B PE=1 SV=2	Q14289	PTK2B	sp|Q14289|FAK2_HUMAN Protein-tyrosine kinase 2-beta OS=Homo sapiens OX=9606 GN=PTK2B PE=1 SV=2	5	sp|Q14289|FAK2_HUMAN Protein-tyrosine kinase 2-beta OS=Homo sapiens OX=9606 GN=PTK2B PE=1 SV=2	288745	286883	308288	297918	446183	456917	460102	461166	293332	458510	0.0332344	0.0150148	0.644587	0	0	7.27857e-09	2.62925e-07	7.27857e-09	2.62925e-07
sp|Q9BW04|SARG_HUMAN Specifically androgen-regulated gene protein OS=Homo sapiens OX=9606 GN=SARG PE=1 SV=2	Q9BW04	SARG	sp|Q9BW04|SARG_HUMAN Specifically androgen-regulated gene protein OS=Homo sapiens OX=9606 GN=SARG PE=1 SV=2	6	sp|Q9BW04|SARG_HUMAN Specifically androgen-regulated gene protein OS=Homo sapiens OX=9606 GN=SARG PE=1 SV=2	225925	198052	217980	215295	733123	947179	752290	695113	216638	742706	0.054793	0.144134	1.77742	0	0	7.27085e-09	2.62925e-07	7.27085e-09	2.62925e-07
sp|O75815|BCAR3_HUMAN Breast cancer anti-estrogen resistance protein 3 OS=Homo sapiens OX=9606 GN=BCAR3 PE=1 SV=1	O75815	BCAR3	sp|O75815|BCAR3_HUMAN Breast cancer anti-estrogen resistance protein 3 OS=Homo sapiens OX=9606 GN=BCAR3 PE=1 SV=1	6	sp|O75815|BCAR3_HUMAN Breast cancer anti-estrogen resistance protein 3 OS=Homo sapiens OX=9606 GN=BCAR3 PE=1 SV=1	321135	310505	317819	323638	607181	639082	558372	569805	319477	588493	0.0179149	0.061975	0.880603	0	0	7.5077e-09	2.69918e-07	7.5077e-09	2.69918e-07
sp|P07948|LYN_HUMAN Tyrosine-protein kinase Lyn OS=Homo sapiens OX=9606 GN=LYN PE=1 SV=3	P07948	LYN	sp|P07948|LYN_HUMAN Tyrosine-protein kinase Lyn OS=Homo sapiens OX=9606 GN=LYN PE=1 SV=3	2	sp|P07948|LYN_HUMAN Tyrosine-protein kinase Lyn OS=Homo sapiens OX=9606 GN=LYN PE=1 SV=3	93787.8	94431.1	105051	95803.9	208308	189395	218043	198913	95117.5	203611	0.0540346	0.0604359	1.09768	0	0	7.97969e-09	2.85645e-07	7.97969e-09	2.85645e-07
sp|O94955|RHBT3_HUMAN Rho-related BTB domain-containing protein 3 OS=Homo sapiens OX=9606 GN=RHOBTB3 PE=1 SV=2	O94955	RHOBTB3	sp|O94955|RHBT3_HUMAN Rho-related BTB domain-containing protein 3 OS=Homo sapiens OX=9606 GN=RHOBTB3 PE=1 SV=2	1	sp|O94955|RHBT3_HUMAN Rho-related BTB domain-containing protein 3 OS=Homo sapiens OX=9606 GN=RHOBTB3 PE=1 SV=2	242546	225636	223291	242097	424534	484318	456686	446388	233867	451537	0.0443743	0.0547977	0.949958	0	0	8.11712e-09	2.89312e-07	8.11712e-09	2.89312e-07
sp|P17900|SAP3_HUMAN Ganglioside GM2 activator OS=Homo sapiens OX=9606 GN=GM2A PE=1 SV=4	P17900	GM2A	sp|P17900|SAP3_HUMAN Ganglioside GM2 activator OS=Homo sapiens OX=9606 GN=GM2A PE=1 SV=4	4	sp|P17900|SAP3_HUMAN Ganglioside GM2 activator OS=Homo sapiens OX=9606 GN=GM2A PE=1 SV=4	1.10834e+06	1.1283e+06	1.08517e+06	1.16557e+06	1.82836e+06	1.98546e+06	1.96892e+06	1.84816e+06	1.11832e+06	1.90854e+06	0.0303627	0.0424057	0.770473	0	0	8.18328e-09	2.90012e-07	8.18328e-09	2.90012e-07
sp|Q8TD30|ALAT2_HUMAN Alanine aminotransferase 2 OS=Homo sapiens OX=9606 GN=GPT2 PE=1 SV=1	Q8TD30	GPT2	sp|Q8TD30|ALAT2_HUMAN Alanine aminotransferase 2 OS=Homo sapiens OX=9606 GN=GPT2 PE=1 SV=1	12	sp|Q8TD30|ALAT2_HUMAN Alanine aminotransferase 2 OS=Homo sapiens OX=9606 GN=GPT2 PE=1 SV=1	2.51317e+06	2.38515e+06	2.52159e+06	2.38865e+06	1.51074e+06	1.55184e+06	1.53242e+06	1.43747e+06	2.45091e+06	1.52158e+06	0.0307583	0.0331557	-0.687325	0	0	8.20689e-09	2.90012e-07	8.20689e-09	2.90012e-07
sp|Q96IX5|USMG5_HUMAN Up-regulated during skeletal muscle growth protein 5 OS=Homo sapiens OX=9606 GN=ATP5MD PE=1 SV=1	Q96IX5	ATP5MD	sp|Q96IX5|USMG5_HUMAN Up-regulated during skeletal muscle growth protein 5 OS=Homo sapiens OX=9606 GN=ATP5MD PE=1 SV=1	3	sp|Q96IX5|USMG5_HUMAN Up-regulated during skeletal muscle growth protein 5 OS=Homo sapiens OX=9606 GN=ATP5MD PE=1 SV=1	2.03427e+06	2.01641e+06	2.06055e+06	2.08144e+06	3.99035e+06	4.00839e+06	4.409e+06	3.70806e+06	2.04741e+06	3.99937e+06	0.0139887	0.071553	0.965999	0	0	8.38071e-09	2.94894e-07	8.38071e-09	2.94894e-07
sp|Q9NP58|ABCB6_HUMAN ATP-binding cassette sub-family B member 6, mitochondrial OS=Homo sapiens OX=9606 GN=ABCB6 PE=1 SV=1	Q9NP58	ABCB6	sp|Q9NP58|ABCB6_HUMAN ATP-binding cassette sub-family B member 6, mitochondrial OS=Homo sapiens OX=9606 GN=ABCB6 PE=1 SV=1	11	sp|Q9NP58|ABCB6_HUMAN ATP-binding cassette sub-family B member 6, mitochondrial OS=Homo sapiens OX=9606 GN=ABCB6 PE=1 SV=1	2.00518e+06	2.05104e+06	2.06259e+06	2.08144e+06	1.29749e+06	1.3895e+06	1.36646e+06	1.31546e+06	2.05681e+06	1.34096e+06	0.0158221	0.0320158	-0.617403	0	0.0294118	8.43955e-09	2.95706e-07	8.43955e-09	2.95706e-07
sp|Q567V2|M17L2_HUMAN Mpv17-like protein 2 OS=Homo sapiens OX=9606 GN=MPV17L2 PE=1 SV=2	Q567V2	MPV17L2	sp|Q567V2|M17L2_HUMAN Mpv17-like protein 2 OS=Homo sapiens OX=9606 GN=MPV17L2 PE=1 SV=2	1	sp|Q567V2|M17L2_HUMAN Mpv17-like protein 2 OS=Homo sapiens OX=9606 GN=MPV17L2 PE=1 SV=2	1.30723e+06	1.30611e+06	1.23599e+06	1.36697e+06	813937	823272	826219	826244	1.30667e+06	824746	0.0410677	0.00708113	-0.663876	0	0	8.53997e-09	2.97962e-07	8.53997e-09	2.97962e-07
sp|Q5W0V3|F16B1_HUMAN Protein FAM160B1 OS=Homo sapiens OX=9606 GN=FAM160B1 PE=1 SV=1	Q5W0V3	FAM160B1	sp|Q5W0V3|F16B1_HUMAN Protein FAM160B1 OS=Homo sapiens OX=9606 GN=FAM160B1 PE=1 SV=1	8	sp|Q5W0V3|F16B1_HUMAN Protein FAM160B1 OS=Homo sapiens OX=9606 GN=FAM160B1 PE=1 SV=1	1.2432e+06	1.29471e+06	1.30086e+06	1.3601e+06	790711	813013	759812	805848	1.29779e+06	798280	0.0368086	0.0297819	-0.701148	0	0	8.86606e-09	3.06751e-07	8.86606e-09	3.06751e-07
sp|Q86UD0|SAPC2_HUMAN Suppressor APC domain-containing protein 2 OS=Homo sapiens OX=9606 GN=SAPCD2 PE=1 SV=2	Q86UD0	SAPCD2	sp|Q86UD0|SAPC2_HUMAN Suppressor APC domain-containing protein 2 OS=Homo sapiens OX=9606 GN=SAPCD2 PE=1 SV=2	4	sp|Q86UD0|SAPC2_HUMAN Suppressor APC domain-containing protein 2 OS=Homo sapiens OX=9606 GN=SAPCD2 PE=1 SV=2	772870	772856	785441	834504	515439	503948	508546	516531	779155	511993	0.0370603	0.0116298	-0.605774	0	0	8.83999e-09	3.06751e-07	8.83999e-09	3.06751e-07
sp|Q15392|DHC24_HUMAN Delta(24)-sterol reductase OS=Homo sapiens OX=9606 GN=DHCR24 PE=1 SV=2	Q15392	DHCR24	sp|Q15392|DHC24_HUMAN Delta(24)-sterol reductase OS=Homo sapiens OX=9606 GN=DHCR24 PE=1 SV=2	10	sp|Q15392|DHC24_HUMAN Delta(24)-sterol reductase OS=Homo sapiens OX=9606 GN=DHCR24 PE=1 SV=2	7.56059e+06	7.45281e+06	7.2987e+06	7.09958e+06	4.54582e+06	4.86185e+06	4.59356e+06	4.53898e+06	7.37576e+06	4.56969e+06	0.0272256	0.0330384	-0.690636	0.0241935	0.0403226	9.04489e-09	3.09059e-07	9.04489e-09	3.09059e-07
sp|Q8N5C6|SRBD1_HUMAN S1 RNA-binding domain-containing protein 1 OS=Homo sapiens OX=9606 GN=SRBD1 PE=1 SV=2	Q8N5C6	SRBD1	sp|Q8N5C6|SRBD1_HUMAN S1 RNA-binding domain-containing protein 1 OS=Homo sapiens OX=9606 GN=SRBD1 PE=1 SV=2	16	sp|Q8N5C6|SRBD1_HUMAN S1 RNA-binding domain-containing protein 1 OS=Homo sapiens OX=9606 GN=SRBD1 PE=1 SV=2	3.84814e+06	3.72129e+06	3.71949e+06	3.8299e+06	2.57177e+06	2.42068e+06	2.55612e+06	2.53554e+06	3.77559e+06	2.54583e+06	0.0182286	0.0271809	-0.568429	0	0	9.00733e-09	3.09059e-07	9.00733e-09	3.09059e-07
sp|Q9NSC5|HOME3_HUMAN Homer protein homolog 3 OS=Homo sapiens OX=9606 GN=HOMER3 PE=1 SV=2	Q9NSC5	HOMER3	sp|Q9NSC5|HOME3_HUMAN Homer protein homolog 3 OS=Homo sapiens OX=9606 GN=HOMER3 PE=1 SV=2	8	sp|Q9NSC5|HOME3_HUMAN Homer protein homolog 3 OS=Homo sapiens OX=9606 GN=HOMER3 PE=1 SV=2	704458	727992	697361	722421	1.40747e+06	1.57905e+06	1.38458e+06	1.33468e+06	713440	1.39602e+06	0.0203394	0.0744372	0.968525	0	0	9.02379e-09	3.09059e-07	9.02379e-09	3.09059e-07
sp|P04792|HSPB1_HUMAN Heat shock protein beta-1 OS=Homo sapiens OX=9606 GN=HSPB1 PE=1 SV=2	P04792	HSPB1	sp|P04792|HSPB1_HUMAN Heat shock protein beta-1 OS=Homo sapiens OX=9606 GN=HSPB1 PE=1 SV=2	17	sp|P04792|HSPB1_HUMAN Heat shock protein beta-1 OS=Homo sapiens OX=9606 GN=HSPB1 PE=1 SV=2	1.49548e+08	1.54922e+08	1.52182e+08	1.49541e+08	9.05096e+07	9.76493e+07	9.27603e+07	9.84082e+07	1.50865e+08	9.52048e+07	0.0169594	0.0402468	-0.664573	0	0.00253807	9.08764e-09	3.09242e-07	9.08764e-09	3.09242e-07
sp|P02751|FINC_HUMAN Fibronectin OS=Homo sapiens OX=9606 GN=FN1 PE=1 SV=4	P02751	FN1	sp|P02751|FINC_HUMAN Fibronectin OS=Homo sapiens OX=9606 GN=FN1 PE=1 SV=4	17	sp|P02751|FINC_HUMAN Fibronectin OS=Homo sapiens OX=9606 GN=FN1 PE=1 SV=4	1.15034e+06	1.18315e+06	1.19461e+06	1.20785e+06	3.47153e+06	3.87939e+06	3.15298e+06	2.95179e+06	1.18888e+06	3.31226e+06	0.0207759	0.12034	1.47656	0	0	9.33339e-09	3.09951e-07	9.33339e-09	3.09951e-07
sp|P36959|GMPR1_HUMAN GMP reductase 1 OS=Homo sapiens OX=9606 GN=GMPR PE=1 SV=1	P36959	GMPR	sp|P36959|GMPR1_HUMAN GMP reductase 1 OS=Homo sapiens OX=9606 GN=GMPR PE=1 SV=1	6	sp|P36959|GMPR1_HUMAN GMP reductase 1 OS=Homo sapiens OX=9606 GN=GMPR PE=1 SV=1	631642	603289	654053	669700	1.07595e+06	1.04776e+06	1.04678e+06	1.03544e+06	642847	1.04727e+06	0.0450988	0.0164004	0.704306	0	0	9.20411e-09	3.09951e-07	9.20411e-09	3.09951e-07
sp|Q02218|ODO1_HUMAN 2-oxoglutarate dehydrogenase, mitochondrial OS=Homo sapiens OX=9606 GN=OGDH PE=1 SV=3	Q02218	OGDH	sp|Q02218|ODO1_HUMAN 2-oxoglutarate dehydrogenase, mitochondrial OS=Homo sapiens OX=9606 GN=OGDH PE=1 SV=3	35	sp|Q02218|ODO1_HUMAN 2-oxoglutarate dehydrogenase, mitochondrial OS=Homo sapiens OX=9606 GN=OGDH PE=1 SV=3	1.63812e+07	1.626e+07	1.65196e+07	1.67693e+07	2.38928e+07	2.51411e+07	2.47663e+07	2.37455e+07	1.64504e+07	2.43296e+07	0.0132633	0.0276933	0.564369	0	0	9.17963e-09	3.09951e-07	9.17963e-09	3.09951e-07
sp|Q14746|COG2_HUMAN Conserved oligomeric Golgi complex subunit 2 OS=Homo sapiens OX=9606 GN=COG2 PE=1 SV=1	Q14746	COG2	sp|Q14746|COG2_HUMAN Conserved oligomeric Golgi complex subunit 2 OS=Homo sapiens OX=9606 GN=COG2 PE=1 SV=1	22	sp|Q14746|COG2_HUMAN Conserved oligomeric Golgi complex subunit 2 OS=Homo sapiens OX=9606 GN=COG2 PE=1 SV=1	5.74504e+06	5.51661e+06	5.63729e+06	5.60493e+06	3.68673e+06	3.8509e+06	3.85367e+06	3.9e+06	5.62111e+06	3.85229e+06	0.0167709	0.0244538	-0.545133	0	0	9.32621e-09	3.09951e-07	9.32621e-09	3.09951e-07
sp|Q6YHK3|CD109_HUMAN CD109 antigen OS=Homo sapiens OX=9606 GN=CD109 PE=1 SV=2	Q6YHK3	CD109	sp|Q6YHK3|CD109_HUMAN CD109 antigen OS=Homo sapiens OX=9606 GN=CD109 PE=1 SV=2	1	sp|Q6YHK3|CD109_HUMAN CD109 antigen OS=Homo sapiens OX=9606 GN=CD109 PE=1 SV=2	62111.4	57815.8	57836.4	52649	135344	167140	147910	148752	57826.1	148331	0.067211	0.0874157	1.35902	0	0	9.24753e-09	3.09951e-07	9.24753e-09	3.09951e-07
sp|Q7Z769|S35E3_HUMAN Solute carrier family 35 member E3 OS=Homo sapiens OX=9606 GN=SLC35E3 PE=2 SV=1	Q7Z769	SLC35E3	sp|Q7Z769|S35E3_HUMAN Solute carrier family 35 member E3 OS=Homo sapiens OX=9606 GN=SLC35E3 PE=2 SV=1	1	sp|Q7Z769|S35E3_HUMAN Solute carrier family 35 member E3 OS=Homo sapiens OX=9606 GN=SLC35E3 PE=2 SV=1	189598	183634	191987	206772	97006	101575	90576	89216.4	190792	93791	0.0509428	0.0609174	-1.0253	0	0	9.33111e-09	3.09951e-07	9.33111e-09	3.09951e-07
sp|Q96RF0|SNX18_HUMAN Sorting nexin-18 OS=Homo sapiens OX=9606 GN=SNX18 PE=1 SV=2	Q96RF0	SNX18	sp|Q96RF0|SNX18_HUMAN Sorting nexin-18 OS=Homo sapiens OX=9606 GN=SNX18 PE=1 SV=2	4	sp|Q96RF0|SNX18_HUMAN Sorting nexin-18 OS=Homo sapiens OX=9606 GN=SNX18 PE=1 SV=2	616009	692340	634758	653804	380896	371014	378492	389990	644281	379694	0.0502467	0.0205817	-0.762703	0	0	9.37158e-09	3.09975e-07	9.37158e-09	3.09975e-07
sp|P00390|GSHR_HUMAN Glutathione reductase, mitochondrial OS=Homo sapiens OX=9606 GN=GSR PE=1 SV=2	P00390	GSR	sp|P00390|GSHR_HUMAN Glutathione reductase, mitochondrial OS=Homo sapiens OX=9606 GN=GSR PE=1 SV=2	18	sp|P00390|GSHR_HUMAN Glutathione reductase, mitochondrial OS=Homo sapiens OX=9606 GN=GSR PE=1 SV=2	1.70028e+07	1.72696e+07	1.69259e+07	1.70739e+07	2.50157e+07	2.48301e+07	2.66175e+07	2.58707e+07	1.70384e+07	2.54432e+07	0.0086313	0.0322442	0.578292	0	0	9.41665e-09	3.10224e-07	9.41665e-09	3.10224e-07
sp|P13995|MTDC_HUMAN Bifunctional methylenetetrahydrofolate dehydrogenase/cyclohydrolase, mitochondrial OS=Homo sapiens OX=9606 GN=MTHFD2 PE=1 SV=2	P13995	MTHFD2	sp|P13995|MTDC_HUMAN Bifunctional methylenetetrahydrofolate dehydrogenase/cyclohydrolase, mitochondrial OS=Homo sapiens OX=9606 GN=MTHFD2 PE=1 SV=2	14	sp|P13995|MTDC_HUMAN Bifunctional methylenetetrahydrofolate dehydrogenase/cyclohydrolase, mitochondrial OS=Homo sapiens OX=9606 GN=MTHFD2 PE=1 SV=2	1.25029e+07	1.1726e+07	1.14579e+07	1.17252e+07	7.35918e+06	7.31144e+06	7.2222e+06	6.86432e+06	1.17256e+07	7.26682e+06	0.0380708	0.031152	-0.690293	0	0	9.7362e-09	3.17767e-07	9.7362e-09	3.17767e-07
sp|Q15120|PDK3_HUMAN [Pyruvate dehydrogenase (acetyl-transferring)] kinase isozyme 3, mitochondrial OS=Homo sapiens OX=9606 GN=PDK3 PE=1 SV=1	Q15120	PDK3	sp|Q15120|PDK3_HUMAN [Pyruvate dehydrogenase (acetyl-transferring)] kinase isozyme 3, mitochondrial OS=Homo sapiens OX=9606 GN=PDK3 PE=1 SV=1	5	sp|Q15120|PDK3_HUMAN [Pyruvate dehydrogenase (acetyl-transferring)] kinase isozyme 3, mitochondrial OS=Homo sapiens OX=9606 GN=PDK3 PE=1 SV=1	1.1538e+06	1.10939e+06	1.11633e+06	1.17114e+06	772973	792616	772115	771563	1.13506e+06	772544	0.0260547	0.0131426	-0.554889	0	0	9.76088e-09	3.17767e-07	9.76088e-09	3.17767e-07
sp|Q9P1Z2|CACO1_HUMAN Calcium-binding and coiled-coil domain-containing protein 1 OS=Homo sapiens OX=9606 GN=CALCOCO1 PE=1 SV=2	Q9P1Z2	CALCOCO1	sp|Q9P1Z2|CACO1_HUMAN Calcium-binding and coiled-coil domain-containing protein 1 OS=Homo sapiens OX=9606 GN=CALCOCO1 PE=1 SV=2	9	sp|Q9P1Z2|CACO1_HUMAN Calcium-binding and coiled-coil domain-containing protein 1 OS=Homo sapiens OX=9606 GN=CALCOCO1 PE=1 SV=2	878793	880353	891249	902053	1.2188e+06	1.22043e+06	1.21673e+06	1.23936e+06	885801	1.21962e+06	0.0121831	0.00854876	0.461398	0	0	9.74125e-09	3.17767e-07	9.74125e-09	3.17767e-07
sp|P52429|DGKE_HUMAN Diacylglycerol kinase epsilon OS=Homo sapiens OX=9606 GN=DGKE PE=1 SV=1	P52429	DGKE	sp|P52429|DGKE_HUMAN Diacylglycerol kinase epsilon OS=Homo sapiens OX=9606 GN=DGKE PE=1 SV=1	2	sp|P52429|DGKE_HUMAN Diacylglycerol kinase epsilon OS=Homo sapiens OX=9606 GN=DGKE PE=1 SV=1	386780	356496	346646	384234	193317	189594	185879	171403	370365	187737	0.0543451	0.0518241	-0.979296	0	0	9.85379e-09	3.18478e-07	9.85379e-09	3.18478e-07
sp|Q9UPY5|XCT_HUMAN Cystine/glutamate transporter OS=Homo sapiens OX=9606 GN=SLC7A11 PE=1 SV=1	Q9UPY5	SLC7A11	sp|Q9UPY5|XCT_HUMAN Cystine/glutamate transporter OS=Homo sapiens OX=9606 GN=SLC7A11 PE=1 SV=1	5	sp|Q9UPY5|XCT_HUMAN Cystine/glutamate transporter OS=Homo sapiens OX=9606 GN=SLC7A11 PE=1 SV=1	898858	842880	797573	849562	413718	436212	430445	379709	846221	422082	0.0489312	0.0612034	-1.00378	0	0	9.85975e-09	3.18478e-07	9.85975e-09	3.18478e-07
sp|P30533|AMRP_HUMAN Alpha-2-macroglobulin receptor-associated protein OS=Homo sapiens OX=9606 GN=LRPAP1 PE=1 SV=1	P30533	LRPAP1	sp|P30533|AMRP_HUMAN Alpha-2-macroglobulin receptor-associated protein OS=Homo sapiens OX=9606 GN=LRPAP1 PE=1 SV=1	23	sp|P30533|AMRP_HUMAN Alpha-2-macroglobulin receptor-associated protein OS=Homo sapiens OX=9606 GN=LRPAP1 PE=1 SV=1	1.3045e+07	1.29427e+07	1.23433e+07	1.33314e+07	8.14516e+06	8.14456e+06	8.35825e+06	8.55292e+06	1.29939e+07	8.25171e+06	0.0321689	0.0236394	-0.655173	0.00438596	0.0131579	9.90666e-09	3.18748e-07	9.90666e-09	3.18748e-07
sp|Q14050|CO9A3_HUMAN Collagen alpha-3(IX) chain OS=Homo sapiens OX=9606 GN=COL9A3 PE=1 SV=2	Q14050	COL9A3	sp|Q14050|CO9A3_HUMAN Collagen alpha-3(IX) chain OS=Homo sapiens OX=9606 GN=COL9A3 PE=1 SV=2	1	sp|Q14050|CO9A3_HUMAN Collagen alpha-3(IX) chain OS=Homo sapiens OX=9606 GN=COL9A3 PE=1 SV=2	135691	134841	132957	138847	85139.4	88388	85588.5	80131.4	135266	85364	0.0181216	0.0405063	-0.664094	0	0	1.01281e-08	3.24609e-07	1.01281e-08	3.24609e-07
sp|P63010|AP2B1_HUMAN AP-2 complex subunit beta OS=Homo sapiens OX=9606 GN=AP2B1 PE=1 SV=1	P63010	AP2B1	sp|P63010|AP2B1_HUMAN AP-2 complex subunit beta OS=Homo sapiens OX=9606 GN=AP2B1 PE=1 SV=1	38	sp|P63010|AP2B1_HUMAN AP-2 complex subunit beta OS=Homo sapiens OX=9606 GN=AP2B1 PE=1 SV=1	3.13848e+07	3.18333e+07	3.11816e+07	3.17008e+07	2.21107e+07	2.27076e+07	2.28017e+07	2.19486e+07	3.15428e+07	2.24091e+07	0.009402	0.0190033	-0.493335	0	0.00632911	1.01816e-08	3.25065e-07	1.01816e-08	3.25065e-07
sp|P35219|CAH8_HUMAN Carbonic anhydrase-related protein OS=Homo sapiens OX=9606 GN=CA8 PE=1 SV=3	P35219	CA8	sp|P35219|CAH8_HUMAN Carbonic anhydrase-related protein OS=Homo sapiens OX=9606 GN=CA8 PE=1 SV=3	3	sp|P35219|CAH8_HUMAN Carbonic anhydrase-related protein OS=Homo sapiens OX=9606 GN=CA8 PE=1 SV=3	164453	165278	174696	166906	263457	285751	269042	284495	166092	276769	0.0279272	0.0404247	0.736155	0	0	1.03923e-08	3.3029e-07	1.03923e-08	3.3029e-07
sp|Q05639|EF1A2_HUMAN Elongation factor 1-alpha 2 OS=Homo sapiens OX=9606 GN=EEF1A2 PE=1 SV=1	Q05639	EEF1A2	sp|Q05639|EF1A2_HUMAN Elongation factor 1-alpha 2 OS=Homo sapiens OX=9606 GN=EEF1A2 PE=1 SV=1	17	sp|Q05639|EF1A2_HUMAN Elongation factor 1-alpha 2 OS=Homo sapiens OX=9606 GN=EEF1A2 PE=1 SV=1	7.85972e+07	7.9676e+07	7.5897e+07	7.54697e+07	5.27357e+07	5.19455e+07	5.02898e+07	5.04236e+07	7.72471e+07	5.11845e+07	0.0264727	0.023199	-0.593713	0	0	1.04252e-08	3.3029e-07	1.04252e-08	3.3029e-07
sp|Q8WZA0|LZIC_HUMAN Protein LZIC OS=Homo sapiens OX=9606 GN=LZIC PE=1 SV=1	Q8WZA0	LZIC	sp|Q8WZA0|LZIC_HUMAN Protein LZIC OS=Homo sapiens OX=9606 GN=LZIC PE=1 SV=1	8	sp|Q8WZA0|LZIC_HUMAN Protein LZIC OS=Homo sapiens OX=9606 GN=LZIC PE=1 SV=1	3.0743e+06	3.09106e+06	3.13659e+06	3.10848e+06	2.20417e+06	2.07969e+06	2.15385e+06	2.17931e+06	3.09977e+06	2.16658e+06	0.00857724	0.0249668	-0.51676	0	0	1.04922e-08	3.31146e-07	1.04922e-08	3.31146e-07
sp|Q9Y2A9|B3GN3_HUMAN N-acetyllactosaminide beta-1,3-N-acetylglucosaminyltransferase 3 OS=Homo sapiens OX=9606 GN=B3GNT3 PE=1 SV=2	Q9Y2A9	B3GNT3	sp|Q9Y2A9|B3GN3_HUMAN N-acetyllactosaminide beta-1,3-N-acetylglucosaminyltransferase 3 OS=Homo sapiens OX=9606 GN=B3GNT3 PE=1 SV=2	3	sp|Q9Y2A9|B3GN3_HUMAN N-acetyllactosaminide beta-1,3-N-acetylglucosaminyltransferase 3 OS=Homo sapiens OX=9606 GN=B3GNT3 PE=1 SV=2	368699	376691	376284	378776	701039	689368	807208	766470	376488	733755	0.0117645	0.0751155	0.96126	0	0	1.08782e-08	3.40725e-07	1.08782e-08	3.40725e-07
sp|Q9Y4J8|DTNA_HUMAN Dystrobrevin alpha OS=Homo sapiens OX=9606 GN=DTNA PE=1 SV=2	Q9Y4J8	DTNA	sp|Q9Y4J8|DTNA_HUMAN Dystrobrevin alpha OS=Homo sapiens OX=9606 GN=DTNA PE=1 SV=2	1	sp|Q9Y4J8|DTNA_HUMAN Dystrobrevin alpha OS=Homo sapiens OX=9606 GN=DTNA PE=1 SV=2	55764.4	62777	54785.2	59979.2	22361.3	21294.5	17441.7	20467.8	57871.8	20881.1	0.0638775	0.103654	-1.46999	0	0	1.08522e-08	3.40725e-07	1.08522e-08	3.40725e-07
sp|O15231|ZN185_HUMAN Zinc finger protein 185 OS=Homo sapiens OX=9606 GN=ZNF185 PE=1 SV=3	O15231	ZNF185	sp|O15231|ZN185_HUMAN Zinc finger protein 185 OS=Homo sapiens OX=9606 GN=ZNF185 PE=1 SV=3	22	sp|O15231|ZN185_HUMAN Zinc finger protein 185 OS=Homo sapiens OX=9606 GN=ZNF185 PE=1 SV=3	4.71886e+06	5.06721e+06	4.67996e+06	4.91062e+06	9.19471e+06	1.04478e+07	9.23251e+06	9.10822e+06	4.81474e+06	9.21361e+06	0.0370872	0.0670607	0.936591	0	0	1.09527e-08	3.41765e-07	1.09527e-08	3.41765e-07
sp|O95049|ZO3_HUMAN Tight junction protein ZO-3 OS=Homo sapiens OX=9606 GN=TJP3 PE=1 SV=3	O95049	TJP3	sp|O95049|ZO3_HUMAN Tight junction protein ZO-3 OS=Homo sapiens OX=9606 GN=TJP3 PE=1 SV=3	14	sp|O95049|ZO3_HUMAN Tight junction protein ZO-3 OS=Homo sapiens OX=9606 GN=TJP3 PE=1 SV=3	2.14093e+06	2.17447e+06	2.165e+06	2.1863e+06	1.43261e+06	1.38677e+06	1.50491e+06	1.41295e+06	2.16974e+06	1.42278e+06	0.00888414	0.0353299	-0.60884	0	0	1.10764e-08	3.44327e-07	1.10764e-08	3.44327e-07
sp|Q9Y305|ACOT9_HUMAN Acyl-coenzyme A thioesterase 9, mitochondrial OS=Homo sapiens OX=9606 GN=ACOT9 PE=1 SV=2	Q9Y305	ACOT9	sp|Q9Y305|ACOT9_HUMAN Acyl-coenzyme A thioesterase 9, mitochondrial OS=Homo sapiens OX=9606 GN=ACOT9 PE=1 SV=2	12	sp|Q9Y305|ACOT9_HUMAN Acyl-coenzyme A thioesterase 9, mitochondrial OS=Homo sapiens OX=9606 GN=ACOT9 PE=1 SV=2	3.01838e+06	2.98256e+06	3.05729e+06	2.98685e+06	4.22557e+06	4.48393e+06	4.46414e+06	4.37457e+06	3.00262e+06	4.41936e+06	0.0114865	0.0268291	0.557561	0	0	1.1206e-08	3.4705e-07	1.1206e-08	3.4705e-07
sp|Q99959|PKP2_HUMAN Plakophilin-2 OS=Homo sapiens OX=9606 GN=PKP2 PE=1 SV=2	Q99959	PKP2	sp|Q99959|PKP2_HUMAN Plakophilin-2 OS=Homo sapiens OX=9606 GN=PKP2 PE=1 SV=2	12	sp|Q99959|PKP2_HUMAN Plakophilin-2 OS=Homo sapiens OX=9606 GN=PKP2 PE=1 SV=2	1.40616e+06	1.46355e+06	1.38882e+06	1.48801e+06	818447	849317	765461	757005	1.43486e+06	791954	0.0325953	0.0550832	-0.857938	0	0.03125	1.16435e-08	3.59254e-07	1.16435e-08	3.59254e-07
sp|P56270|MAZ_HUMAN Myc-associated zinc finger protein OS=Homo sapiens OX=9606 GN=MAZ PE=1 SV=1	P56270	MAZ	sp|P56270|MAZ_HUMAN Myc-associated zinc finger protein OS=Homo sapiens OX=9606 GN=MAZ PE=1 SV=1	7	sp|P56270|MAZ_HUMAN Myc-associated zinc finger protein OS=Homo sapiens OX=9606 GN=MAZ PE=1 SV=1	1.88912e+06	1.82598e+06	1.85793e+06	1.898e+06	1.3073e+06	1.33221e+06	1.29239e+06	1.33916e+06	1.87353e+06	1.31976e+06	0.0175231	0.0165089	-0.5055	0	0	1.18291e-08	3.63623e-07	1.18291e-08	3.63623e-07
sp|Q9UJA5|TRM6_HUMAN tRNA (adenine(58)-N(1))-methyltransferase non-catalytic subunit TRM6 OS=Homo sapiens OX=9606 GN=TRMT6 PE=1 SV=1	Q9UJA5	TRMT6	sp|Q9UJA5|TRM6_HUMAN tRNA (adenine(58)-N(1))-methyltransferase non-catalytic subunit TRM6 OS=Homo sapiens OX=9606 GN=TRMT6 PE=1 SV=1	14	sp|Q9UJA5|TRM6_HUMAN tRNA (adenine(58)-N(1))-methyltransferase non-catalytic subunit TRM6 OS=Homo sapiens OX=9606 GN=TRMT6 PE=1 SV=1	3.85073e+06	3.94827e+06	3.87578e+06	3.98149e+06	2.55316e+06	2.71641e+06	2.57302e+06	2.51779e+06	3.91202e+06	2.56309e+06	0.0156058	0.0336873	-0.609978	0	0	1.19038e-08	3.64564e-07	1.19038e-08	3.64564e-07
sp|Q8NCL4|GALT6_HUMAN Polypeptide N-acetylgalactosaminyltransferase 6 OS=Homo sapiens OX=9606 GN=GALNT6 PE=2 SV=2	Q8NCL4	GALNT6	sp|Q8NCL4|GALT6_HUMAN Polypeptide N-acetylgalactosaminyltransferase 6 OS=Homo sapiens OX=9606 GN=GALNT6 PE=2 SV=2	10	sp|Q8NCL4|GALT6_HUMAN Polypeptide N-acetylgalactosaminyltransferase 6 OS=Homo sapiens OX=9606 GN=GALNT6 PE=2 SV=2	2.31031e+06	2.3474e+06	2.25154e+06	2.27783e+06	1.57275e+06	1.51217e+06	1.52845e+06	1.60557e+06	2.29407e+06	1.5506e+06	0.0180415	0.0273193	-0.565193	0	0	1.1998e-08	3.66094e-07	1.1998e-08	3.66094e-07
sp|P19367|HXK1_HUMAN Hexokinase-1 OS=Homo sapiens OX=9606 GN=HK1 PE=1 SV=3	P19367	HK1	sp|P19367|HXK1_HUMAN Hexokinase-1 OS=Homo sapiens OX=9606 GN=HK1 PE=1 SV=3	45	sp|P19367|HXK1_HUMAN Hexokinase-1 OS=Homo sapiens OX=9606 GN=HK1 PE=1 SV=3	3.36492e+07	3.3699e+07	3.23187e+07	3.3193e+07	4.88578e+07	4.6686e+07	4.8948e+07	4.84308e+07	3.34211e+07	4.86443e+07	0.0192514	0.0218573	0.541534	0	0	1.20505e-08	3.66343e-07	1.20505e-08	3.66343e-07
sp|P80303|NUCB2_HUMAN Nucleobindin-2 OS=Homo sapiens OX=9606 GN=NUCB2 PE=1 SV=3	P80303	NUCB2	sp|P80303|NUCB2_HUMAN Nucleobindin-2 OS=Homo sapiens OX=9606 GN=NUCB2 PE=1 SV=3	21	sp|P80303|NUCB2_HUMAN Nucleobindin-2 OS=Homo sapiens OX=9606 GN=NUCB2 PE=1 SV=3	1.38489e+07	1.30224e+07	1.29489e+07	1.32462e+07	7.85066e+06	7.83853e+06	8.11434e+06	8.53778e+06	1.31343e+07	7.9825e+06	0.0307746	0.0404906	-0.718569	0	0.0141509	1.21071e-08	3.66718e-07	1.21071e-08	3.66718e-07
sp|P26374|RAE2_HUMAN Rab proteins geranylgeranyltransferase component A 2 OS=Homo sapiens OX=9606 GN=CHML PE=1 SV=2	P26374	CHML	sp|P26374|RAE2_HUMAN Rab proteins geranylgeranyltransferase component A 2 OS=Homo sapiens OX=9606 GN=CHML PE=1 SV=2	2	sp|P26374|RAE2_HUMAN Rab proteins geranylgeranyltransferase component A 2 OS=Homo sapiens OX=9606 GN=CHML PE=1 SV=2	86683.3	103397	89661.5	97154.6	202838	191628	201501	210571	93408.1	202169	0.0799869	0.0385709	1.1151	0	0	1.23529e-08	3.70094e-07	1.23529e-08	3.70094e-07
sp|P63313|TYB10_HUMAN Thymosin beta-10 OS=Homo sapiens OX=9606 GN=TMSB10 PE=1 SV=2	P63313	TMSB10	sp|P63313|TYB10_HUMAN Thymosin beta-10 OS=Homo sapiens OX=9606 GN=TMSB10 PE=1 SV=2	1	sp|P63313|TYB10_HUMAN Thymosin beta-10 OS=Homo sapiens OX=9606 GN=TMSB10 PE=1 SV=2	1.36717e+06	1.28641e+06	1.34327e+06	1.2032e+06	2.81408e+06	2.45908e+06	2.78247e+06	2.72448e+06	1.31484e+06	2.75348e+06	0.0560674	0.0599685	1.06663	0	0	1.23412e-08	3.70094e-07	1.23412e-08	3.70094e-07
sp|Q9H488|OFUT1_HUMAN GDP-fucose protein O-fucosyltransferase 1 OS=Homo sapiens OX=9606 GN=POFUT1 PE=1 SV=1	Q9H488	POFUT1	sp|Q9H488|OFUT1_HUMAN GDP-fucose protein O-fucosyltransferase 1 OS=Homo sapiens OX=9606 GN=POFUT1 PE=1 SV=1	7	sp|Q9H488|OFUT1_HUMAN GDP-fucose protein O-fucosyltransferase 1 OS=Homo sapiens OX=9606 GN=POFUT1 PE=1 SV=1	1.39931e+06	1.43181e+06	1.41189e+06	1.41889e+06	1.99952e+06	1.92263e+06	1.99882e+06	1.98414e+06	1.41539e+06	1.99148e+06	0.0095901	0.0184494	0.492642	0	0	1.23278e-08	3.70094e-07	1.23278e-08	3.70094e-07
sp|Q68EM7|RHG17_HUMAN Rho GTPase-activating protein 17 OS=Homo sapiens OX=9606 GN=ARHGAP17 PE=1 SV=1	Q68EM7	ARHGAP17	sp|Q68EM7|RHG17_HUMAN Rho GTPase-activating protein 17 OS=Homo sapiens OX=9606 GN=ARHGAP17 PE=1 SV=1	15	sp|Q68EM7|RHG17_HUMAN Rho GTPase-activating protein 17 OS=Homo sapiens OX=9606 GN=ARHGAP17 PE=1 SV=1	3.62179e+06	3.67363e+06	3.54088e+06	3.63296e+06	2.60014e+06	2.64528e+06	2.57157e+06	2.571e+06	3.62737e+06	2.58585e+06	0.0153743	0.0134563	-0.488305	0	0	1.24488e-08	3.71621e-07	1.24488e-08	3.71621e-07
sp|P51170|SCNNG_HUMAN Amiloride-sensitive sodium channel subunit gamma OS=Homo sapiens OX=9606 GN=SCNN1G PE=1 SV=4	P51170	SCNN1G	sp|P51170|SCNNG_HUMAN Amiloride-sensitive sodium channel subunit gamma OS=Homo sapiens OX=9606 GN=SCNN1G PE=1 SV=4	1	sp|P51170|SCNNG_HUMAN Amiloride-sensitive sodium channel subunit gamma OS=Homo sapiens OX=9606 GN=SCNN1G PE=1 SV=4	67752.4	64551.7	75326.4	77011.4	150084	156909	158065	165470	71539.4	157487	0.083878	0.0399719	1.14044	0	0	1.25722e-08	3.73955e-07	1.25722e-08	3.73955e-07
sp|Q9P1Y6|PHRF1_HUMAN PHD and RING finger domain-containing protein 1 OS=Homo sapiens OX=9606 GN=PHRF1 PE=1 SV=3	Q9P1Y6	PHRF1	sp|Q9P1Y6|PHRF1_HUMAN PHD and RING finger domain-containing protein 1 OS=Homo sapiens OX=9606 GN=PHRF1 PE=1 SV=3	7	sp|Q9P1Y6|PHRF1_HUMAN PHD and RING finger domain-containing protein 1 OS=Homo sapiens OX=9606 GN=PHRF1 PE=1 SV=3	2.48022e+06	2.49892e+06	2.46054e+06	2.45175e+06	1.8037e+06	1.81896e+06	1.80515e+06	1.84521e+06	2.47038e+06	1.81205e+06	0.00851699	0.010584	-0.447107	0	0	1.26469e-08	3.74828e-07	1.26469e-08	3.74828e-07
sp|P41182|BCL6_HUMAN B-cell lymphoma 6 protein OS=Homo sapiens OX=9606 GN=BCL6 PE=1 SV=1	P41182	BCL6	sp|P41182|BCL6_HUMAN B-cell lymphoma 6 protein OS=Homo sapiens OX=9606 GN=BCL6 PE=1 SV=1	7	sp|P41182|BCL6_HUMAN B-cell lymphoma 6 protein OS=Homo sapiens OX=9606 GN=BCL6 PE=1 SV=1	545365	525187	522290	536090	988403	872990	991177	980781	530639	984592	0.0198793	0.0595489	0.891862	0	0	1.30247e-08	3.84648e-07	1.30247e-08	3.84648e-07
sp|P51178|PLCD1_HUMAN 1-phosphatidylinositol 4,5-bisphosphate phosphodiesterase delta-1 OS=Homo sapiens OX=9606 GN=PLCD1 PE=1 SV=2	P51178	PLCD1	sp|P51178|PLCD1_HUMAN 1-phosphatidylinositol 4,5-bisphosphate phosphodiesterase delta-1 OS=Homo sapiens OX=9606 GN=PLCD1 PE=1 SV=2	5	sp|P51178|PLCD1_HUMAN 1-phosphatidylinositol 4,5-bisphosphate phosphodiesterase delta-1 OS=Homo sapiens OX=9606 GN=PLCD1 PE=1 SV=2	340461	341144	341209	363049	513074	516410	508445	504199	341176	510759	0.0319235	0.0104549	0.582111	0	0	1.33579e-08	3.92331e-07	1.33579e-08	3.92331e-07
sp|Q9UPN7|PP6R1_HUMAN Serine/threonine-protein phosphatase 6 regulatory subunit 1 OS=Homo sapiens OX=9606 GN=PPP6R1 PE=1 SV=5	Q9UPN7	PPP6R1	sp|Q9UPN7|PP6R1_HUMAN Serine/threonine-protein phosphatase 6 regulatory subunit 1 OS=Homo sapiens OX=9606 GN=PPP6R1 PE=1 SV=5	11	sp|Q9UPN7|PP6R1_HUMAN Serine/threonine-protein phosphatase 6 regulatory subunit 1 OS=Homo sapiens OX=9606 GN=PPP6R1 PE=1 SV=5	2.10725e+06	1.9916e+06	2.02915e+06	2.06363e+06	1.39098e+06	1.41608e+06	1.38865e+06	1.44437e+06	2.04639e+06	1.40353e+06	0.0240725	0.0184744	-0.54403	0	0	1.33798e-08	3.92331e-07	1.33798e-08	3.92331e-07
sp|Q92785|REQU_HUMAN Zinc finger protein ubi-d4 OS=Homo sapiens OX=9606 GN=DPF2 PE=1 SV=2	Q92785	DPF2	sp|Q92785|REQU_HUMAN Zinc finger protein ubi-d4 OS=Homo sapiens OX=9606 GN=DPF2 PE=1 SV=2	7	sp|Q92785|REQU_HUMAN Zinc finger protein ubi-d4 OS=Homo sapiens OX=9606 GN=DPF2 PE=1 SV=2	1.98875e+06	1.99321e+06	1.94086e+06	2.01697e+06	1.36415e+06	1.43038e+06	1.38712e+06	1.36536e+06	1.99098e+06	1.37624e+06	0.0160688	0.0223116	-0.532793	0	0	1.34445e-08	3.92835e-07	1.34445e-08	3.92835e-07
sp|Q15742|NAB2_HUMAN NGFI-A-binding protein 2 OS=Homo sapiens OX=9606 GN=NAB2 PE=1 SV=1	Q15742	NAB2	sp|Q15742|NAB2_HUMAN NGFI-A-binding protein 2 OS=Homo sapiens OX=9606 GN=NAB2 PE=1 SV=1	10	sp|Q15742|NAB2_HUMAN NGFI-A-binding protein 2 OS=Homo sapiens OX=9606 GN=NAB2 PE=1 SV=1	3.00889e+06	2.84665e+06	2.98052e+06	2.87039e+06	1.63465e+06	1.49536e+06	1.67786e+06	1.70773e+06	2.92545e+06	1.65626e+06	0.0273578	0.0576724	-0.8206	0	0	1.36497e-08	3.97427e-07	1.36497e-08	3.97427e-07
sp|P07996|TSP1_HUMAN Thrombospondin-1 OS=Homo sapiens OX=9606 GN=THBS1 PE=1 SV=2	P07996	THBS1	sp|P07996|TSP1_HUMAN Thrombospondin-1 OS=Homo sapiens OX=9606 GN=THBS1 PE=1 SV=2	20	sp|P07996|TSP1_HUMAN Thrombospondin-1 OS=Homo sapiens OX=9606 GN=THBS1 PE=1 SV=2	2.86509e+06	2.7367e+06	2.55311e+06	2.5302e+06	1.50008e+06	1.54437e+06	1.47146e+06	1.52294e+06	2.64491e+06	1.51151e+06	0.0594706	0.0207075	-0.8064	0	0	1.38888e-08	4.02969e-07	1.38888e-08	4.02969e-07
sp|O15230|LAMA5_HUMAN Laminin subunit alpha-5 OS=Homo sapiens OX=9606 GN=LAMA5 PE=1 SV=8	O15230	LAMA5	sp|O15230|LAMA5_HUMAN Laminin subunit alpha-5 OS=Homo sapiens OX=9606 GN=LAMA5 PE=1 SV=8	34	sp|O15230|LAMA5_HUMAN Laminin subunit alpha-5 OS=Homo sapiens OX=9606 GN=LAMA5 PE=1 SV=8	2.39095e+06	2.32917e+06	2.38144e+06	2.41204e+06	3.61016e+06	3.7529e+06	3.58864e+06	3.44359e+06	2.3862e+06	3.5994e+06	0.0148093	0.035173	0.593041	0	0	1.40705e-08	4.03989e-07	1.40705e-08	4.03989e-07
sp|O60825|F262_HUMAN 6-phosphofructo-2-kinase/fructose-2,6-bisphosphatase 2 OS=Homo sapiens OX=9606 GN=PFKFB2 PE=1 SV=2	O60825	PFKFB2	sp|O60825|F262_HUMAN 6-phosphofructo-2-kinase/fructose-2,6-bisphosphatase 2 OS=Homo sapiens OX=9606 GN=PFKFB2 PE=1 SV=2	15	sp|O60825|F262_HUMAN 6-phosphofructo-2-kinase/fructose-2,6-bisphosphatase 2 OS=Homo sapiens OX=9606 GN=PFKFB2 PE=1 SV=2	2.22615e+06	2.18299e+06	2.22925e+06	2.24866e+06	3.0898e+06	3.21411e+06	3.18287e+06	3.07625e+06	2.2277e+06	3.13634e+06	0.012468	0.021682	0.493367	0.0138889	0	1.40138e-08	4.03989e-07	1.40138e-08	4.03989e-07
sp|O75146|HIP1R_HUMAN Huntingtin-interacting protein 1-related protein OS=Homo sapiens OX=9606 GN=HIP1R PE=1 SV=2	O75146	HIP1R	sp|O75146|HIP1R_HUMAN Huntingtin-interacting protein 1-related protein OS=Homo sapiens OX=9606 GN=HIP1R PE=1 SV=2	38	sp|O75146|HIP1R_HUMAN Huntingtin-interacting protein 1-related protein OS=Homo sapiens OX=9606 GN=HIP1R PE=1 SV=2	5.46922e+06	5.56672e+06	5.54472e+06	5.40247e+06	7.93931e+06	8.19509e+06	8.07307e+06	7.69075e+06	5.50697e+06	8.00619e+06	0.0136328	0.0271017	0.53984	0	0	1.40368e-08	4.03989e-07	1.40368e-08	4.03989e-07
sp|P51692|STA5B_HUMAN Signal transducer and activator of transcription 5B OS=Homo sapiens OX=9606 GN=STAT5B PE=1 SV=2	P51692	STAT5B	sp|P51692|STA5B_HUMAN Signal transducer and activator of transcription 5B OS=Homo sapiens OX=9606 GN=STAT5B PE=1 SV=2	6	sp|P51692|STA5B_HUMAN Signal transducer and activator of transcription 5B OS=Homo sapiens OX=9606 GN=STAT5B PE=1 SV=2	1.32073e+06	1.36818e+06	1.2921e+06	1.29504e+06	1.92356e+06	1.97909e+06	2.03079e+06	1.93866e+06	1.30789e+06	1.95888e+06	0.0266946	0.0243708	0.582785	0	0	1.42479e-08	4.07667e-07	1.42479e-08	4.07667e-07
sp|Q9UHD8|SEPT9_HUMAN Septin-9 OS=Homo sapiens OX=9606 GN=SEPT9 PE=1 SV=2	Q9UHD8	2009-09-01	sp|Q9UHD8|SEPT9_HUMAN Septin-9 OS=Homo sapiens OX=9606 GN=SEPT9 PE=1 SV=2	30	sp|Q9UHD8|SEPT9_HUMAN Septin-9 OS=Homo sapiens OX=9606 GN=SEPT9 PE=1 SV=2	1.95984e+07	1.99722e+07	1.92397e+07	1.93607e+07	1.38942e+07	1.3907e+07	1.32747e+07	1.35042e+07	1.94795e+07	1.36992e+07	0.0165147	0.0226926	-0.507991	0	0	1.43409e-08	4.08912e-07	1.43409e-08	4.08912e-07
sp|Q96AZ6|ISG20_HUMAN Interferon-stimulated gene 20 kDa protein OS=Homo sapiens OX=9606 GN=ISG20 PE=1 SV=2	Q96AZ6	ISG20	sp|Q96AZ6|ISG20_HUMAN Interferon-stimulated gene 20 kDa protein OS=Homo sapiens OX=9606 GN=ISG20 PE=1 SV=2	3	sp|Q96AZ6|ISG20_HUMAN Interferon-stimulated gene 20 kDa protein OS=Homo sapiens OX=9606 GN=ISG20 PE=1 SV=2	708063	700712	709814	704858	371722	407770	352721	344957	706461	362222	0.00566646	0.0758406	-0.964229	0	0	1.44527e-08	4.10686e-07	1.44527e-08	4.10686e-07
sp|O00748|EST2_HUMAN Cocaine esterase OS=Homo sapiens OX=9606 GN=CES2 PE=1 SV=1	O00748	CES2	sp|O00748|EST2_HUMAN Cocaine esterase OS=Homo sapiens OX=9606 GN=CES2 PE=1 SV=1	2	sp|O00748|EST2_HUMAN Cocaine esterase OS=Homo sapiens OX=9606 GN=CES2 PE=1 SV=1	157832	173834	151214	155235	328392	326911	307115	296031	156533	317013	0.0621682	0.0500081	1.01742	0	0	1.46114e-08	4.1236e-07	1.46114e-08	4.1236e-07
sp|Q8IVF2|AHNK2_HUMAN Protein AHNAK2 OS=Homo sapiens OX=9606 GN=AHNAK2 PE=1 SV=2	Q8IVF2	AHNAK2	sp|Q8IVF2|AHNK2_HUMAN Protein AHNAK2 OS=Homo sapiens OX=9606 GN=AHNAK2 PE=1 SV=2	3	sp|Q8IVF2|AHNK2_HUMAN Protein AHNAK2 OS=Homo sapiens OX=9606 GN=AHNAK2 PE=1 SV=2	187497	176298	194305	180393	317990	348537	317866	318145	183945	318068	0.0430142	0.0468893	0.790331	0	0	1.45728e-08	4.1236e-07	1.45728e-08	4.1236e-07
sp|O15027|SC16A_HUMAN Protein transport protein Sec16A OS=Homo sapiens OX=9606 GN=SEC16A PE=1 SV=4	O15027	SEC16A	sp|O15027|SC16A_HUMAN Protein transport protein Sec16A OS=Homo sapiens OX=9606 GN=SEC16A PE=1 SV=4	45	sp|O15027|SC16A_HUMAN Protein transport protein Sec16A OS=Homo sapiens OX=9606 GN=SEC16A PE=1 SV=4	1.40179e+07	1.36893e+07	1.33549e+07	1.32437e+07	9.29373e+06	9.35874e+06	9.477e+06	9.59632e+06	1.35221e+07	9.41787e+06	0.0257762	0.0141606	-0.521767	0	0.00961538	1.47682e-08	4.12711e-07	1.47682e-08	4.12711e-07
sp|P16422|EPCAM_HUMAN Epithelial cell adhesion molecule OS=Homo sapiens OX=9606 GN=EPCAM PE=1 SV=2	P16422	EPCAM	sp|P16422|EPCAM_HUMAN Epithelial cell adhesion molecule OS=Homo sapiens OX=9606 GN=EPCAM PE=1 SV=2	13	sp|P16422|EPCAM_HUMAN Epithelial cell adhesion molecule OS=Homo sapiens OX=9606 GN=EPCAM PE=1 SV=2	1.87629e+07	1.78701e+07	1.82901e+07	1.8047e+07	1.00475e+07	1.04516e+07	1.0814e+07	1.14199e+07	1.81686e+07	1.06328e+07	0.0212293	0.0545173	-0.773105	0	0.00347222	1.47735e-08	4.12711e-07	1.47735e-08	4.12711e-07
sp|P25705|ATPA_HUMAN ATP synthase subunit alpha, mitochondrial OS=Homo sapiens OX=9606 GN=ATP5F1A PE=1 SV=1	P25705	ATP5F1A	sp|P25705|ATPA_HUMAN ATP synthase subunit alpha, mitochondrial OS=Homo sapiens OX=9606 GN=ATP5F1A PE=1 SV=1	31	sp|P25705|ATPA_HUMAN ATP synthase subunit alpha, mitochondrial OS=Homo sapiens OX=9606 GN=ATP5F1A PE=1 SV=1	7.89162e+07	8.02507e+07	7.82459e+07	7.89188e+07	1.16316e+08	1.14306e+08	1.23975e+08	1.19456e+08	7.89175e+07	1.17886e+08	0.0106274	0.0355469	0.578852	0	0.00129534	1.47615e-08	4.12711e-07	1.47615e-08	4.12711e-07
sp|Q96EI5|TCAL4_HUMAN Transcription elongation factor A protein-like 4 OS=Homo sapiens OX=9606 GN=TCEAL4 PE=1 SV=2	Q96EI5	TCEAL4	sp|Q96EI5|TCAL4_HUMAN Transcription elongation factor A protein-like 4 OS=Homo sapiens OX=9606 GN=TCEAL4 PE=1 SV=2	15	sp|Q96EI5|TCAL4_HUMAN Transcription elongation factor A protein-like 4 OS=Homo sapiens OX=9606 GN=TCEAL4 PE=1 SV=2	6.57232e+06	6.41773e+06	6.36563e+06	6.54781e+06	1.02987e+07	9.48361e+06	1.03536e+07	1.01102e+07	6.48277e+06	1.02045e+07	0.0154447	0.0396704	0.654531	0	0	1.49135e-08	4.13824e-07	1.49135e-08	4.13824e-07
sp|Q9H074|PAIP1_HUMAN Polyadenylate-binding protein-interacting protein 1 OS=Homo sapiens OX=9606 GN=PAIP1 PE=1 SV=1	Q9H074	PAIP1	sp|Q9H074|PAIP1_HUMAN Polyadenylate-binding protein-interacting protein 1 OS=Homo sapiens OX=9606 GN=PAIP1 PE=1 SV=1	9	sp|Q9H074|PAIP1_HUMAN Polyadenylate-binding protein-interacting protein 1 OS=Homo sapiens OX=9606 GN=PAIP1 PE=1 SV=1	4.8083e+06	4.72367e+06	4.56527e+06	4.64077e+06	2.84808e+06	2.95305e+06	3.10425e+06	3.06085e+06	4.68222e+06	3.00695e+06	0.0223847	0.0383898	-0.639068	0	0	1.48827e-08	4.13824e-07	1.48827e-08	4.13824e-07
sp|Q969E4|TCAL3_HUMAN Transcription elongation factor A protein-like 3 OS=Homo sapiens OX=9606 GN=TCEAL3 PE=1 SV=1	Q969E4	TCEAL3	sp|Q969E4|TCAL3_HUMAN Transcription elongation factor A protein-like 3 OS=Homo sapiens OX=9606 GN=TCEAL3 PE=1 SV=1	9	sp|Q969E4|TCAL3_HUMAN Transcription elongation factor A protein-like 3 OS=Homo sapiens OX=9606 GN=TCEAL3 PE=1 SV=1	1.5593e+06	1.51573e+06	1.56858e+06	1.54736e+06	2.20826e+06	2.13709e+06	2.12588e+06	2.15617e+06	1.55333e+06	2.14663e+06	0.0148877	0.0169156	0.466707	0	0	1.53078e-08	4.23345e-07	1.53078e-08	4.23345e-07
sp|P19634|SL9A1_HUMAN Sodium/hydrogen exchanger 1 OS=Homo sapiens OX=9606 GN=SLC9A1 PE=1 SV=2	P19634	SLC9A1	sp|P19634|SL9A1_HUMAN Sodium/hydrogen exchanger 1 OS=Homo sapiens OX=9606 GN=SLC9A1 PE=1 SV=2	8	sp|P19634|SL9A1_HUMAN Sodium/hydrogen exchanger 1 OS=Homo sapiens OX=9606 GN=SLC9A1 PE=1 SV=2	1.19342e+06	1.18899e+06	1.1186e+06	1.14849e+06	1.77909e+06	1.86837e+06	1.9503e+06	1.90879e+06	1.16874e+06	1.88858e+06	0.0305393	0.0389672	0.692484	0	0	1.55885e-08	4.28343e-07	1.55885e-08	4.28343e-07
sp|Q9BX40|LS14B_HUMAN Protein LSM14 homolog B OS=Homo sapiens OX=9606 GN=LSM14B PE=1 SV=1	Q9BX40	LSM14B	sp|Q9BX40|LS14B_HUMAN Protein LSM14 homolog B OS=Homo sapiens OX=9606 GN=LSM14B PE=1 SV=1	11	sp|Q9BX40|LS14B_HUMAN Protein LSM14 homolog B OS=Homo sapiens OX=9606 GN=LSM14B PE=1 SV=1	3.34732e+06	3.20704e+06	3.29848e+06	3.31524e+06	2.00264e+06	2.21517e+06	2.08224e+06	2.083e+06	3.30686e+06	2.08262e+06	0.0182776	0.0420298	-0.667057	0	0	1.55921e-08	4.28343e-07	1.55921e-08	4.28343e-07
sp|Q92974|ARHG2_HUMAN Rho guanine nucleotide exchange factor 2 OS=Homo sapiens OX=9606 GN=ARHGEF2 PE=1 SV=4	Q92974	ARHGEF2	sp|Q92974|ARHG2_HUMAN Rho guanine nucleotide exchange factor 2 OS=Homo sapiens OX=9606 GN=ARHGEF2 PE=1 SV=4	18	sp|Q92974|ARHG2_HUMAN Rho guanine nucleotide exchange factor 2 OS=Homo sapiens OX=9606 GN=ARHGEF2 PE=1 SV=4	3.09274e+06	2.9713e+06	3.00721e+06	2.93946e+06	2.11521e+06	2.16254e+06	2.11699e+06	2.08602e+06	2.98925e+06	2.1161e+06	0.0220179	0.0149042	-0.498351	0	0	1.57702e-08	4.318e-07	1.57702e-08	4.318e-07
sp|Q8IYB1|M21D2_HUMAN Protein MB21D2 OS=Homo sapiens OX=9606 GN=MB21D2 PE=1 SV=3	Q8IYB1	MB21D2	sp|Q8IYB1|M21D2_HUMAN Protein MB21D2 OS=Homo sapiens OX=9606 GN=MB21D2 PE=1 SV=3	6	sp|Q8IYB1|M21D2_HUMAN Protein MB21D2 OS=Homo sapiens OX=9606 GN=MB21D2 PE=1 SV=3	1.26251e+06	1.26235e+06	1.1964e+06	1.33664e+06	798170	800689	768179	779354	1.26243e+06	788762	0.0453153	0.0197523	-0.67864	0	0	1.60967e-08	4.39286e-07	1.60967e-08	4.39286e-07
sp|P47895|AL1A3_HUMAN Aldehyde dehydrogenase family 1 member A3 OS=Homo sapiens OX=9606 GN=ALDH1A3 PE=1 SV=2	P47895	ALDH1A3	sp|P47895|AL1A3_HUMAN Aldehyde dehydrogenase family 1 member A3 OS=Homo sapiens OX=9606 GN=ALDH1A3 PE=1 SV=2	10	sp|P47895|AL1A3_HUMAN Aldehyde dehydrogenase family 1 member A3 OS=Homo sapiens OX=9606 GN=ALDH1A3 PE=1 SV=2	1.76184e+06	1.84197e+06	1.84878e+06	1.97853e+06	4.91856e+06	5.68325e+06	4.69157e+06	4.37778e+06	1.84538e+06	4.80506e+06	0.0482627	0.113139	1.38024	0	0	1.65828e-08	4.51064e-07	1.65828e-08	4.51064e-07
sp|Q8NFJ5|RAI3_HUMAN Retinoic acid-induced protein 3 OS=Homo sapiens OX=9606 GN=GPRC5A PE=1 SV=2	Q8NFJ5	GPRC5A	sp|Q8NFJ5|RAI3_HUMAN Retinoic acid-induced protein 3 OS=Homo sapiens OX=9606 GN=GPRC5A PE=1 SV=2	4	sp|Q8NFJ5|RAI3_HUMAN Retinoic acid-induced protein 3 OS=Homo sapiens OX=9606 GN=GPRC5A PE=1 SV=2	910753	962780	939621	988747	2.22088e+06	2.63235e+06	2.08875e+06	2.18416e+06	951201	2.20252e+06	0.0349567	0.105374	1.21139	0	0	1.67512e-08	4.5415e-07	1.67512e-08	4.5415e-07
sp|Q9H0R1|AP5M1_HUMAN AP-5 complex subunit mu-1 OS=Homo sapiens OX=9606 GN=AP5M1 PE=1 SV=2	Q9H0R1	AP5M1	sp|Q9H0R1|AP5M1_HUMAN AP-5 complex subunit mu-1 OS=Homo sapiens OX=9606 GN=AP5M1 PE=1 SV=2	1	sp|Q9H0R1|AP5M1_HUMAN AP-5 complex subunit mu-1 OS=Homo sapiens OX=9606 GN=AP5M1 PE=1 SV=2	324998	335279	337364	335281	236345	236537	232431	243361	335280	236441	0.0167317	0.0191471	-0.503885	0	0	1.71249e-08	4.62764e-07	1.71249e-08	4.62764e-07
sp|P0C7P0|CISD3_HUMAN CDGSH iron-sulfur domain-containing protein 3, mitochondrial OS=Homo sapiens OX=9606 GN=CISD3 PE=1 SV=1	P0C7P0	CISD3	sp|P0C7P0|CISD3_HUMAN CDGSH iron-sulfur domain-containing protein 3, mitochondrial OS=Homo sapiens OX=9606 GN=CISD3 PE=1 SV=1	1	sp|P0C7P0|CISD3_HUMAN CDGSH iron-sulfur domain-containing protein 3, mitochondrial OS=Homo sapiens OX=9606 GN=CISD3 PE=1 SV=1	49870.2	47574	47719.7	49126.4	99632.4	87302.4	104290	102811	48423.1	101222	0.0229102	0.0783643	1.06373	0	0	1.72525e-08	4.64694e-07	1.72525e-08	4.64694e-07
sp|P57764|GSDMD_HUMAN Gasdermin-D OS=Homo sapiens OX=9606 GN=GSDMD PE=1 SV=1	P57764	GSDMD	sp|P57764|GSDMD_HUMAN Gasdermin-D OS=Homo sapiens OX=9606 GN=GSDMD PE=1 SV=1	3	sp|P57764|GSDMD_HUMAN Gasdermin-D OS=Homo sapiens OX=9606 GN=GSDMD PE=1 SV=1	320546	320714	309666	318260	220142	209534	212101	223389	319403	216122	0.0164162	0.0302506	-0.563774	0	0.0625	1.74077e-08	4.65839e-07	1.74077e-08	4.65839e-07
sp|P61764|STXB1_HUMAN Syntaxin-binding protein 1 OS=Homo sapiens OX=9606 GN=STXBP1 PE=1 SV=1	P61764	STXBP1	sp|P61764|STXB1_HUMAN Syntaxin-binding protein 1 OS=Homo sapiens OX=9606 GN=STXBP1 PE=1 SV=1	10	sp|P61764|STXB1_HUMAN Syntaxin-binding protein 1 OS=Homo sapiens OX=9606 GN=STXBP1 PE=1 SV=1	2.43764e+06	2.41802e+06	2.37433e+06	2.40837e+06	1.65324e+06	1.73286e+06	1.68318e+06	1.74267e+06	2.4132e+06	1.70802e+06	0.0109879	0.0247606	-0.498772	0	0	1.73563e-08	4.65839e-07	1.73563e-08	4.65839e-07
sp|P42772|CDN2B_HUMAN Cyclin-dependent kinase 4 inhibitor B OS=Homo sapiens OX=9606 GN=CDKN2B PE=1 SV=1	P42772	CDKN2B	sp|P42772|CDN2B_HUMAN Cyclin-dependent kinase 4 inhibitor B OS=Homo sapiens OX=9606 GN=CDKN2B PE=1 SV=1	3	sp|P42772|CDN2B_HUMAN Cyclin-dependent kinase 4 inhibitor B OS=Homo sapiens OX=9606 GN=CDKN2B PE=1 SV=1	354922	335590	342134	360432	547880	540687	583000	581753	348528	564816	0.0327636	0.0393975	0.696102	0	0	1.77227e-08	4.72738e-07	1.77227e-08	4.72738e-07
sp|Q16134|ETFD_HUMAN Electron transfer flavoprotein-ubiquinone oxidoreductase, mitochondrial OS=Homo sapiens OX=9606 GN=ETFDH PE=1 SV=2	Q16134	ETFDH	sp|Q16134|ETFD_HUMAN Electron transfer flavoprotein-ubiquinone oxidoreductase, mitochondrial OS=Homo sapiens OX=9606 GN=ETFDH PE=1 SV=2	8	sp|Q16134|ETFD_HUMAN Electron transfer flavoprotein-ubiquinone oxidoreductase, mitochondrial OS=Homo sapiens OX=9606 GN=ETFDH PE=1 SV=2	2.29985e+06	2.22501e+06	2.13445e+06	2.22972e+06	3.61319e+06	3.69154e+06	3.9373e+06	4.03962e+06	2.22736e+06	3.81442e+06	0.0305137	0.0526249	0.775379	0	0	1.80545e-08	4.80041e-07	1.80545e-08	4.80041e-07
sp|Q9UBC3|DNM3B_HUMAN DNA (cytosine-5)-methyltransferase 3B OS=Homo sapiens OX=9606 GN=DNMT3B PE=1 SV=1	Q9UBC3	DNMT3B	sp|Q9UBC3|DNM3B_HUMAN DNA (cytosine-5)-methyltransferase 3B OS=Homo sapiens OX=9606 GN=DNMT3B PE=1 SV=1	10	sp|Q9UBC3|DNM3B_HUMAN DNA (cytosine-5)-methyltransferase 3B OS=Homo sapiens OX=9606 GN=DNMT3B PE=1 SV=1	3.01531e+06	2.85577e+06	2.97171e+06	3.02371e+06	1.85226e+06	2.00323e+06	1.95686e+06	1.94945e+06	2.99351e+06	1.95316e+06	0.0260686	0.0326867	-0.615995	0	0.0625	1.81586e-08	4.81261e-07	1.81586e-08	4.81261e-07
sp|Q08345|DDR1_HUMAN Epithelial discoidin domain-containing receptor 1 OS=Homo sapiens OX=9606 GN=DDR1 PE=1 SV=1	Q08345	DDR1	sp|Q08345|DDR1_HUMAN Epithelial discoidin domain-containing receptor 1 OS=Homo sapiens OX=9606 GN=DDR1 PE=1 SV=1	8	sp|Q08345|DDR1_HUMAN Epithelial discoidin domain-containing receptor 1 OS=Homo sapiens OX=9606 GN=DDR1 PE=1 SV=1	1.15953e+06	1.15822e+06	1.10816e+06	1.16977e+06	806628	777791	764861	796379	1.15888e+06	787085	0.0240774	0.0237531	-0.558235	0	0	1.82515e-08	4.82177e-07	1.82515e-08	4.82177e-07
sp|Q10589|BST2_HUMAN Bone marrow stromal antigen 2 OS=Homo sapiens OX=9606 GN=BST2 PE=1 SV=1	Q10589	BST2	sp|Q10589|BST2_HUMAN Bone marrow stromal antigen 2 OS=Homo sapiens OX=9606 GN=BST2 PE=1 SV=1	2	sp|Q10589|BST2_HUMAN Bone marrow stromal antigen 2 OS=Homo sapiens OX=9606 GN=BST2 PE=1 SV=1	212813	213947	211091	212543	152695	148235	148350	156300	212678	150522	0.00552499	0.0255841	-0.498842	0	0	1.85406e-08	4.86706e-07	1.85406e-08	4.86706e-07
sp|Q969Q5|RAB24_HUMAN Ras-related protein Rab-24 OS=Homo sapiens OX=9606 GN=RAB24 PE=1 SV=1	Q969Q5	RAB24	sp|Q969Q5|RAB24_HUMAN Ras-related protein Rab-24 OS=Homo sapiens OX=9606 GN=RAB24 PE=1 SV=1	3	sp|Q969Q5|RAB24_HUMAN Ras-related protein Rab-24 OS=Homo sapiens OX=9606 GN=RAB24 PE=1 SV=1	833080	835719	822650	870582	485266	538520	501962	528761	834399	515361	0.0247805	0.0475461	-0.695639	0	0	1.85337e-08	4.86706e-07	1.85337e-08	4.86706e-07
sp|Q01650|LAT1_HUMAN Large neutral amino acids transporter small subunit 1 OS=Homo sapiens OX=9606 GN=SLC7A5 PE=1 SV=2	Q01650	SLC7A5	sp|Q01650|LAT1_HUMAN Large neutral amino acids transporter small subunit 1 OS=Homo sapiens OX=9606 GN=SLC7A5 PE=1 SV=2	7	sp|Q01650|LAT1_HUMAN Large neutral amino acids transporter small subunit 1 OS=Homo sapiens OX=9606 GN=SLC7A5 PE=1 SV=2	1.18331e+07	1.1251e+07	1.12993e+07	1.18161e+07	4.79613e+06	5.5785e+06	4.62578e+06	4.35344e+06	1.15577e+07	4.71095e+06	0.0275269	0.108706	-1.29464	0	0	1.88396e-08	4.92991e-07	1.88396e-08	4.92991e-07
sp|O43281|EFS_HUMAN Embryonal Fyn-associated substrate OS=Homo sapiens OX=9606 GN=EFS PE=1 SV=1	O43281	EFS	sp|O43281|EFS_HUMAN Embryonal Fyn-associated substrate OS=Homo sapiens OX=9606 GN=EFS PE=1 SV=1	1	sp|O43281|EFS_HUMAN Embryonal Fyn-associated substrate OS=Homo sapiens OX=9606 GN=EFS PE=1 SV=1	28757.5	29918.4	32141.2	30762.9	14070.4	11904.5	11351.1	13343	30340.7	12623.8	0.0468876	0.0992258	-1.26731	0	0	1.89839e-08	4.95197e-07	1.89839e-08	4.95197e-07
sp|A6NGU5|GGT3_HUMAN Putative glutathione hydrolase 3 proenzyme OS=Homo sapiens OX=9606 GN=GGT3P PE=5 SV=2;sp|P19440|GGT1_HUMAN Glutathione hydrolase 1 proenzyme OS=Homo sapiens OX=9606 GN=GGT1 PE=1 SV=2;sp|P36268|GGT2_HUMAN Inactive glutathione hydrolase 2 OS=Homo sapiens OX=9606 GN=GGT2 PE=1 SV=3	A6NGU5	GGT3P	sp|A6NGU5|GGT3_HUMAN Putative glutathione hydrolase 3 proenzyme OS=Homo sapiens OX=9606 GN=GGT3P PE=5 SV=2;sp|P19440|GGT1_HUMAN Glutathione hydrolase 1 proenzyme OS=Homo sapiens OX=9606 GN=GGT1 PE=1 SV=2;sp|P36268|GGT2_HUMAN Inactive glutathione hydrolase 2 OS=Homo sapiens OX=9606 GN=GGT2 PE=1 SV=3	2	sp|A6NGU5|GGT3_HUMAN Putative glutathione hydrolase 3 proenzyme OS=Homo sapiens OX=9606 GN=GGT3P PE=5 SV=2;sp|P19440|GGT1_HUMAN Glutathione hydrolase 1 proenzyme OS=Homo sapiens OX=9606 GN=GGT1 PE=1 SV=2;sp|P36268|GGT2_HUMAN Inactive glutathione hydrolase 2 OS=Homo sapiens OX=9606 GN=GGT2 PE=1 SV=3	165002	154419	167342	179637	87612.2	87998.9	78467.9	83672.8	166172	85642.5	0.062131	0.0525126	-0.956626	0	0	1.90481e-08	4.9531e-07	1.90481e-08	4.9531e-07
sp|Q16654|PDK4_HUMAN [Pyruvate dehydrogenase (acetyl-transferring)] kinase isozyme 4, mitochondrial OS=Homo sapiens OX=9606 GN=PDK4 PE=1 SV=1	Q16654	PDK4	sp|Q16654|PDK4_HUMAN [Pyruvate dehydrogenase (acetyl-transferring)] kinase isozyme 4, mitochondrial OS=Homo sapiens OX=9606 GN=PDK4 PE=1 SV=1	1	sp|Q16654|PDK4_HUMAN [Pyruvate dehydrogenase (acetyl-transferring)] kinase isozyme 4, mitochondrial OS=Homo sapiens OX=9606 GN=PDK4 PE=1 SV=1	24304.5	25976.4	22859	26418.9	118604	86948.7	113520	134496	25140.4	116062	0.065551	0.174296	2.20727	0	0	1.92018e-08	4.97742e-07	1.92018e-08	4.97742e-07
sp|Q07817|B2CL1_HUMAN Bcl-2-like protein 1 OS=Homo sapiens OX=9606 GN=BCL2L1 PE=1 SV=1	Q07817	BCL2L1	sp|Q07817|B2CL1_HUMAN Bcl-2-like protein 1 OS=Homo sapiens OX=9606 GN=BCL2L1 PE=1 SV=1	2	sp|Q07817|B2CL1_HUMAN Bcl-2-like protein 1 OS=Homo sapiens OX=9606 GN=BCL2L1 PE=1 SV=1	667454	685725	671836	668818	918710	974309	955768	952587	670327	954177	0.0124435	0.0243728	0.509394	0	0	1.94322e-08	5.0214e-07	1.94322e-08	5.0214e-07
sp|O60427|FADS1_HUMAN Acyl-CoA (8-3)-desaturase OS=Homo sapiens OX=9606 GN=FADS1 PE=1 SV=3	O60427	FADS1	sp|O60427|FADS1_HUMAN Acyl-CoA (8-3)-desaturase OS=Homo sapiens OX=9606 GN=FADS1 PE=1 SV=3	3	sp|O60427|FADS1_HUMAN Acyl-CoA (8-3)-desaturase OS=Homo sapiens OX=9606 GN=FADS1 PE=1 SV=3	596975	570963	617768	599432	1.07415e+06	989989	1.14686e+06	1.07884e+06	598204	1.0765e+06	0.0323036	0.0598991	0.847635	0	0	1.97999e-08	5.06165e-07	1.97999e-08	5.06165e-07
sp|O75439|MPPB_HUMAN Mitochondrial-processing peptidase subunit beta OS=Homo sapiens OX=9606 GN=PMPCB PE=1 SV=2	O75439	PMPCB	sp|O75439|MPPB_HUMAN Mitochondrial-processing peptidase subunit beta OS=Homo sapiens OX=9606 GN=PMPCB PE=1 SV=2	17	sp|O75439|MPPB_HUMAN Mitochondrial-processing peptidase subunit beta OS=Homo sapiens OX=9606 GN=PMPCB PE=1 SV=2	7.73279e+06	7.80033e+06	7.3137e+06	7.70724e+06	1.12166e+07	1.10003e+07	1.097e+07	1.08603e+07	7.72001e+06	1.09851e+07	0.0288113	0.0135467	0.508874	0	0	1.98328e-08	5.06165e-07	1.98328e-08	5.06165e-07
sp|Q9UKA9|PTBP2_HUMAN Polypyrimidine tract-binding protein 2 OS=Homo sapiens OX=9606 GN=PTBP2 PE=1 SV=1	Q9UKA9	PTBP2	sp|Q9UKA9|PTBP2_HUMAN Polypyrimidine tract-binding protein 2 OS=Homo sapiens OX=9606 GN=PTBP2 PE=1 SV=1	2	sp|Q9UKA9|PTBP2_HUMAN Polypyrimidine tract-binding protein 2 OS=Homo sapiens OX=9606 GN=PTBP2 PE=1 SV=1	128019	130463	132171	131165	88945.2	88233.5	84840.1	92104.5	130814	88589.3	0.0135559	0.0336679	-0.562317	0	0	1.97292e-08	5.06165e-07	1.97292e-08	5.06165e-07
sp|Q9UQC2|GAB2_HUMAN GRB2-associated-binding protein 2 OS=Homo sapiens OX=9606 GN=GAB2 PE=1 SV=1	Q9UQC2	GAB2	sp|Q9UQC2|GAB2_HUMAN GRB2-associated-binding protein 2 OS=Homo sapiens OX=9606 GN=GAB2 PE=1 SV=1	5	sp|Q9UQC2|GAB2_HUMAN GRB2-associated-binding protein 2 OS=Homo sapiens OX=9606 GN=GAB2 PE=1 SV=1	468049	469605	480102	492470	277756	290543	261623	253011	474853	269689	0.0236449	0.0617632	-0.816742	0	0	1.98e-08	5.06165e-07	1.98e-08	5.06165e-07
sp|P55210|CASP7_HUMAN Caspase-7 OS=Homo sapiens OX=9606 GN=CASP7 PE=1 SV=1	P55210	CASP7	sp|P55210|CASP7_HUMAN Caspase-7 OS=Homo sapiens OX=9606 GN=CASP7 PE=1 SV=1	12	sp|P55210|CASP7_HUMAN Caspase-7 OS=Homo sapiens OX=9606 GN=CASP7 PE=1 SV=1	4.7575e+06	4.71616e+06	4.55553e+06	4.71439e+06	2.97727e+06	2.91178e+06	2.72219e+06	2.65935e+06	4.71528e+06	2.81699e+06	0.0190281	0.0536328	-0.744007	0	0	2.00953e-08	5.11286e-07	2.00953e-08	5.11286e-07
sp|Q96BD6|SPSB1_HUMAN SPRY domain-containing SOCS box protein 1 OS=Homo sapiens OX=9606 GN=SPSB1 PE=1 SV=1	Q96BD6	SPSB1	sp|Q96BD6|SPSB1_HUMAN SPRY domain-containing SOCS box protein 1 OS=Homo sapiens OX=9606 GN=SPSB1 PE=1 SV=1	2	sp|Q96BD6|SPSB1_HUMAN SPRY domain-containing SOCS box protein 1 OS=Homo sapiens OX=9606 GN=SPSB1 PE=1 SV=1	76978.1	83468	83985.2	78764.1	172758	150115	148974	158924	81116.1	154519	0.0428827	0.0696519	0.929749	0	0	2.02406e-08	5.12112e-07	2.02406e-08	5.12112e-07
sp|Q9ULJ8|NEB1_HUMAN Neurabin-1 OS=Homo sapiens OX=9606 GN=PPP1R9A PE=1 SV=2	Q9ULJ8	PPP1R9A	sp|Q9ULJ8|NEB1_HUMAN Neurabin-1 OS=Homo sapiens OX=9606 GN=PPP1R9A PE=1 SV=2	4	sp|Q9ULJ8|NEB1_HUMAN Neurabin-1 OS=Homo sapiens OX=9606 GN=PPP1R9A PE=1 SV=2	803497	800516	847641	838353	533294	562642	522323	532798	820925	533046	0.0291776	0.0322436	-0.622667	0	0	2.02516e-08	5.12112e-07	2.02516e-08	5.12112e-07
sp|Q9Y547|IFT25_HUMAN Intraflagellar transport protein 25 homolog OS=Homo sapiens OX=9606 GN=HSPB11 PE=1 SV=1	Q9Y547	HSPB11	sp|Q9Y547|IFT25_HUMAN Intraflagellar transport protein 25 homolog OS=Homo sapiens OX=9606 GN=HSPB11 PE=1 SV=1	3	sp|Q9Y547|IFT25_HUMAN Intraflagellar transport protein 25 homolog OS=Homo sapiens OX=9606 GN=HSPB11 PE=1 SV=1	540564	535391	519087	546923	796194	862664	873919	871357	537978	867011	0.022241	0.0433307	0.688503	0	0	2.03766e-08	5.137e-07	2.03766e-08	5.137e-07
sp|P33121|ACSL1_HUMAN Long-chain-fatty-acid--CoA ligase 1 OS=Homo sapiens OX=9606 GN=ACSL1 PE=1 SV=1	P33121	ACSL1	sp|P33121|ACSL1_HUMAN Long-chain-fatty-acid--CoA ligase 1 OS=Homo sapiens OX=9606 GN=ACSL1 PE=1 SV=1	27	sp|P33121|ACSL1_HUMAN Long-chain-fatty-acid--CoA ligase 1 OS=Homo sapiens OX=9606 GN=ACSL1 PE=1 SV=1	1.07086e+07	1.01769e+07	1.03148e+07	1.00795e+07	2.18002e+07	1.99273e+07	2.31454e+07	2.47656e+07	1.02459e+07	2.24728e+07	0.0267918	0.0915433	1.13252	0.0176056	0.00352113	2.05428e-08	5.16318e-07	2.05428e-08	5.16318e-07
sp|O75817|POP7_HUMAN Ribonuclease P protein subunit p20 OS=Homo sapiens OX=9606 GN=POP7 PE=1 SV=2	O75817	POP7	sp|O75817|POP7_HUMAN Ribonuclease P protein subunit p20 OS=Homo sapiens OX=9606 GN=POP7 PE=1 SV=2	3	sp|O75817|POP7_HUMAN Ribonuclease P protein subunit p20 OS=Homo sapiens OX=9606 GN=POP7 PE=1 SV=2	1.29715e+06	1.22839e+06	1.29925e+06	1.29334e+06	1.95443e+06	1.94984e+06	2.03421e+06	1.8743e+06	1.29524e+06	1.95214e+06	0.0267127	0.0334416	0.591833	0	0	2.07272e-08	5.19372e-07	2.07272e-08	5.19372e-07
sp|O95238|SPDEF_HUMAN SAM pointed domain-containing Ets transcription factor OS=Homo sapiens OX=9606 GN=SPDEF PE=1 SV=1	O95238	SPDEF	sp|O95238|SPDEF_HUMAN SAM pointed domain-containing Ets transcription factor OS=Homo sapiens OX=9606 GN=SPDEF PE=1 SV=1	4	sp|O95238|SPDEF_HUMAN SAM pointed domain-containing Ets transcription factor OS=Homo sapiens OX=9606 GN=SPDEF PE=1 SV=1	786177	740242	731661	756187	321112	320423	339864	391181	748215	330488	0.0318457	0.0969457	-1.17935	0	0	2.11762e-08	5.2902e-07	2.11762e-08	5.2902e-07
sp|Q13438|OS9_HUMAN Protein OS-9 OS=Homo sapiens OX=9606 GN=OS9 PE=1 SV=1	Q13438	OS9	sp|Q13438|OS9_HUMAN Protein OS-9 OS=Homo sapiens OX=9606 GN=OS9 PE=1 SV=1	18	sp|Q13438|OS9_HUMAN Protein OS-9 OS=Homo sapiens OX=9606 GN=OS9 PE=1 SV=1	6.33787e+06	5.96792e+06	6.04978e+06	6.19199e+06	3.99513e+06	4.13808e+06	4.18543e+06	4.26064e+06	6.12088e+06	4.16176e+06	0.0265377	0.0269793	-0.556474	0	0	2.15274e-08	5.32963e-07	2.15274e-08	5.32963e-07
sp|Q96AQ1|CC74A_HUMAN Coiled-coil domain-containing protein 74A OS=Homo sapiens OX=9606 GN=CCDC74A PE=2 SV=1;sp|Q96LY2|CC74B_HUMAN Coiled-coil domain-containing protein 74B OS=Homo sapiens OX=9606 GN=CCDC74B PE=2 SV=1	Q96AQ1	CCDC74A	sp|Q96AQ1|CC74A_HUMAN Coiled-coil domain-containing protein 74A OS=Homo sapiens OX=9606 GN=CCDC74A PE=2 SV=1;sp|Q96LY2|CC74B_HUMAN Coiled-coil domain-containing protein 74B OS=Homo sapiens OX=9606 GN=CCDC74B PE=2 SV=1	1	sp|Q96AQ1|CC74A_HUMAN Coiled-coil domain-containing protein 74A OS=Homo sapiens OX=9606 GN=CCDC74A PE=2 SV=1;sp|Q96LY2|CC74B_HUMAN Coiled-coil domain-containing protein 74B OS=Homo sapiens OX=9606 GN=CCDC74B PE=2 SV=1	127921	132733	118989	121378	78969.2	77927.5	76293.3	75734.2	124650	77110.4	0.0499238	0.0192433	-0.692464	0	0	2.14735e-08	5.32963e-07	2.14735e-08	5.32963e-07
sp|Q96P48|ARAP1_HUMAN Arf-GAP with Rho-GAP domain, ANK repeat and PH domain-containing protein 1 OS=Homo sapiens OX=9606 GN=ARAP1 PE=1 SV=3	Q96P48	ARAP1	sp|Q96P48|ARAP1_HUMAN Arf-GAP with Rho-GAP domain, ANK repeat and PH domain-containing protein 1 OS=Homo sapiens OX=9606 GN=ARAP1 PE=1 SV=3	12	sp|Q96P48|ARAP1_HUMAN Arf-GAP with Rho-GAP domain, ANK repeat and PH domain-containing protein 1 OS=Homo sapiens OX=9606 GN=ARAP1 PE=1 SV=3	1.93932e+06	1.97545e+06	1.88281e+06	1.90999e+06	1.38139e+06	1.36838e+06	1.31243e+06	1.348e+06	1.92466e+06	1.35819e+06	0.0206321	0.0222312	-0.502919	0	0	2.15101e-08	5.32963e-07	2.15101e-08	5.32963e-07
sp|Q9Y3E1|HDGR3_HUMAN Hepatoma-derived growth factor-related protein 3 OS=Homo sapiens OX=9606 GN=HDGFL3 PE=1 SV=1	Q9Y3E1	HDGFL3	sp|Q9Y3E1|HDGR3_HUMAN Hepatoma-derived growth factor-related protein 3 OS=Homo sapiens OX=9606 GN=HDGFL3 PE=1 SV=1	4	sp|Q9Y3E1|HDGR3_HUMAN Hepatoma-derived growth factor-related protein 3 OS=Homo sapiens OX=9606 GN=HDGFL3 PE=1 SV=1	783390	781223	764829	831264	440535	420432	477968	421986	782307	431261	0.036217	0.0607975	-0.859506	0	0	2.18935e-08	5.40411e-07	2.18935e-08	5.40411e-07
sp|Q9H0N5|PHS2_HUMAN Pterin-4-alpha-carbinolamine dehydratase 2 OS=Homo sapiens OX=9606 GN=PCBD2 PE=1 SV=4	Q9H0N5	PCBD2	sp|Q9H0N5|PHS2_HUMAN Pterin-4-alpha-carbinolamine dehydratase 2 OS=Homo sapiens OX=9606 GN=PCBD2 PE=1 SV=4	4	sp|Q9H0N5|PHS2_HUMAN Pterin-4-alpha-carbinolamine dehydratase 2 OS=Homo sapiens OX=9606 GN=PCBD2 PE=1 SV=4	5.14845e+06	5.37682e+06	5.14708e+06	5.05263e+06	3.43792e+06	3.61185e+06	3.54037e+06	3.39764e+06	5.14776e+06	3.48915e+06	0.0266119	0.0278407	-0.561227	0	0	2.2262e-08	5.47871e-07	2.2262e-08	5.47871e-07
sp|O60763|USO1_HUMAN General vesicular transport factor p115 OS=Homo sapiens OX=9606 GN=USO1 PE=1 SV=2	O60763	USO1	sp|O60763|USO1_HUMAN General vesicular transport factor p115 OS=Homo sapiens OX=9606 GN=USO1 PE=1 SV=2	31	sp|O60763|USO1_HUMAN General vesicular transport factor p115 OS=Homo sapiens OX=9606 GN=USO1 PE=1 SV=2	1.97557e+07	1.96951e+07	1.91598e+07	1.95994e+07	1.35112e+07	1.37036e+07	1.37947e+07	1.4342e+07	1.96472e+07	1.37492e+07	0.0137877	0.0257448	-0.514985	0	0.00833333	2.24496e-08	5.48546e-07	2.24496e-08	5.48546e-07
sp|Q15067|ACOX1_HUMAN Peroxisomal acyl-coenzyme A oxidase 1 OS=Homo sapiens OX=9606 GN=ACOX1 PE=1 SV=3	Q15067	ACOX1	sp|Q15067|ACOX1_HUMAN Peroxisomal acyl-coenzyme A oxidase 1 OS=Homo sapiens OX=9606 GN=ACOX1 PE=1 SV=3	10	sp|Q15067|ACOX1_HUMAN Peroxisomal acyl-coenzyme A oxidase 1 OS=Homo sapiens OX=9606 GN=ACOX1 PE=1 SV=3	2.53062e+06	2.61594e+06	2.71713e+06	2.57813e+06	3.87968e+06	4.08532e+06	4.24171e+06	4.09502e+06	2.59703e+06	4.09017e+06	0.0303481	0.0365178	0.655333	0	0	2.24177e-08	5.48546e-07	2.24177e-08	5.48546e-07
sp|Q9H8V3|ECT2_HUMAN Protein ECT2 OS=Homo sapiens OX=9606 GN=ECT2 PE=1 SV=4	Q9H8V3	ECT2	sp|Q9H8V3|ECT2_HUMAN Protein ECT2 OS=Homo sapiens OX=9606 GN=ECT2 PE=1 SV=4	10	sp|Q9H8V3|ECT2_HUMAN Protein ECT2 OS=Homo sapiens OX=9606 GN=ECT2 PE=1 SV=4	1.74967e+06	1.74615e+06	1.79556e+06	1.87672e+06	1.18716e+06	1.13274e+06	1.08946e+06	1.10556e+06	1.77262e+06	1.11915e+06	0.0339197	0.0379652	-0.663466	0	0	2.24885e-08	5.48546e-07	2.24885e-08	5.48546e-07
sp|P18084|ITB5_HUMAN Integrin beta-5 OS=Homo sapiens OX=9606 GN=ITGB5 PE=1 SV=1	P18084	ITGB5	sp|P18084|ITB5_HUMAN Integrin beta-5 OS=Homo sapiens OX=9606 GN=ITGB5 PE=1 SV=1	19	sp|P18084|ITB5_HUMAN Integrin beta-5 OS=Homo sapiens OX=9606 GN=ITGB5 PE=1 SV=1	4.35645e+06	4.46305e+06	4.35107e+06	4.49309e+06	2.70644e+06	2.59852e+06	2.82714e+06	2.90779e+06	4.40975e+06	2.76679e+06	0.0164964	0.0491891	-0.67272	0	0	2.31567e-08	5.60013e-07	2.31567e-08	5.60013e-07
sp|P37268|FDFT_HUMAN Squalene synthase OS=Homo sapiens OX=9606 GN=FDFT1 PE=1 SV=1	P37268	FDFT1	sp|P37268|FDFT_HUMAN Squalene synthase OS=Homo sapiens OX=9606 GN=FDFT1 PE=1 SV=1	15	sp|P37268|FDFT_HUMAN Squalene synthase OS=Homo sapiens OX=9606 GN=FDFT1 PE=1 SV=1	2.08304e+07	2.0333e+07	1.96097e+07	2.08014e+07	1.08555e+07	1.06527e+07	1.18435e+07	1.2139e+07	2.05672e+07	1.13495e+07	0.0279581	0.0641103	-0.858993	0	0	2.32295e-08	5.60013e-07	2.32295e-08	5.60013e-07
sp|Q08378|GOGA3_HUMAN Golgin subfamily A member 3 OS=Homo sapiens OX=9606 GN=GOLGA3 PE=1 SV=2	Q08378	GOLGA3	sp|Q08378|GOGA3_HUMAN Golgin subfamily A member 3 OS=Homo sapiens OX=9606 GN=GOLGA3 PE=1 SV=2	54	sp|Q08378|GOGA3_HUMAN Golgin subfamily A member 3 OS=Homo sapiens OX=9606 GN=GOLGA3 PE=1 SV=2	1.43613e+07	1.41832e+07	1.38805e+07	1.42174e+07	1.01957e+07	1.0536e+07	1.01752e+07	1.04195e+07	1.42003e+07	1.03076e+07	0.0142677	0.0169899	-0.4623	0	0	2.31586e-08	5.60013e-07	2.31586e-08	5.60013e-07
sp|Q8NHH9|ATLA2_HUMAN Atlastin-2 OS=Homo sapiens OX=9606 GN=ATL2 PE=1 SV=2	Q8NHH9	ATL2	sp|Q8NHH9|ATLA2_HUMAN Atlastin-2 OS=Homo sapiens OX=9606 GN=ATL2 PE=1 SV=2	11	sp|Q8NHH9|ATLA2_HUMAN Atlastin-2 OS=Homo sapiens OX=9606 GN=ATL2 PE=1 SV=2	3.581e+06	3.65413e+06	3.50184e+06	3.67423e+06	2.61533e+06	2.63178e+06	2.63295e+06	2.63596e+06	3.61757e+06	2.63236e+06	0.0217405	0.00353109	-0.458588	0	0	2.31716e-08	5.60013e-07	2.31716e-08	5.60013e-07
sp|P53803|RPAB4_HUMAN DNA-directed RNA polymerases I, II, and III subunit RPABC4 OS=Homo sapiens OX=9606 GN=POLR2K PE=1 SV=1	P53803	POLR2K	sp|P53803|RPAB4_HUMAN DNA-directed RNA polymerases I, II, and III subunit RPABC4 OS=Homo sapiens OX=9606 GN=POLR2K PE=1 SV=1	2	sp|P53803|RPAB4_HUMAN DNA-directed RNA polymerases I, II, and III subunit RPABC4 OS=Homo sapiens OX=9606 GN=POLR2K PE=1 SV=1	774915	759467	856484	904452	1.91184e+06	2.01321e+06	2.30553e+06	1.9618e+06	815699	1.9875e+06	0.0832212	0.0861992	1.28653	0	0	2.37521e-08	5.70947e-07	2.37521e-08	5.70947e-07
sp|A1IGU5|ARH37_HUMAN Rho guanine nucleotide exchange factor 37 OS=Homo sapiens OX=9606 GN=ARHGEF37 PE=2 SV=2	A1IGU5	ARHGEF37	sp|A1IGU5|ARH37_HUMAN Rho guanine nucleotide exchange factor 37 OS=Homo sapiens OX=9606 GN=ARHGEF37 PE=2 SV=2	3	sp|A1IGU5|ARH37_HUMAN Rho guanine nucleotide exchange factor 37 OS=Homo sapiens OX=9606 GN=ARHGEF37 PE=2 SV=2	122388	124421	118126	129260	310627	251331	305300	313425	123404	307964	0.037423	0.0996725	1.31936	0	0	2.39602e-08	5.74281e-07	2.39602e-08	5.74281e-07
sp|O00425|IF2B3_HUMAN Insulin-like growth factor 2 mRNA-binding protein 3 OS=Homo sapiens OX=9606 GN=IGF2BP3 PE=1 SV=2	O00425	IGF2BP3	sp|O00425|IF2B3_HUMAN Insulin-like growth factor 2 mRNA-binding protein 3 OS=Homo sapiens OX=9606 GN=IGF2BP3 PE=1 SV=2	2	sp|O00425|IF2B3_HUMAN Insulin-like growth factor 2 mRNA-binding protein 3 OS=Homo sapiens OX=9606 GN=IGF2BP3 PE=1 SV=2	206760	226480	219938	223639	530770	629834	533950	483557	221789	532360	0.0397694	0.112688	1.26326	0	0	2.41088e-08	5.76171e-07	2.41088e-08	5.76171e-07
sp|Q13428|TCOF_HUMAN Treacle protein OS=Homo sapiens OX=9606 GN=TCOF1 PE=1 SV=3	Q13428	TCOF1	sp|Q13428|TCOF_HUMAN Treacle protein OS=Homo sapiens OX=9606 GN=TCOF1 PE=1 SV=3	45	sp|Q13428|TCOF_HUMAN Treacle protein OS=Homo sapiens OX=9606 GN=TCOF1 PE=1 SV=3	1.67e+07	1.66828e+07	1.6208e+07	1.68517e+07	1.19584e+07	1.23183e+07	1.18689e+07	1.21432e+07	1.66914e+07	1.20508e+07	0.0167922	0.0165602	-0.470016	0	0	2.43728e-08	5.80802e-07	2.43728e-08	5.80802e-07
sp|Q9Y6K1|DNM3A_HUMAN DNA (cytosine-5)-methyltransferase 3A OS=Homo sapiens OX=9606 GN=DNMT3A PE=1 SV=4	Q9Y6K1	DNMT3A	sp|Q9Y6K1|DNM3A_HUMAN DNA (cytosine-5)-methyltransferase 3A OS=Homo sapiens OX=9606 GN=DNMT3A PE=1 SV=4	7	sp|Q9Y6K1|DNM3A_HUMAN DNA (cytosine-5)-methyltransferase 3A OS=Homo sapiens OX=9606 GN=DNMT3A PE=1 SV=4	2.23145e+06	2.11433e+06	2.1077e+06	2.24724e+06	1.39339e+06	1.38772e+06	1.38538e+06	1.47733e+06	2.17289e+06	1.39055e+06	0.034213	0.0314545	-0.643436	0	0	2.44979e-08	5.82107e-07	2.44979e-08	5.82107e-07
sp|O75845|SC5D_HUMAN Lathosterol oxidase OS=Homo sapiens OX=9606 GN=SC5D PE=1 SV=2	O75845	SC5D	sp|O75845|SC5D_HUMAN Lathosterol oxidase OS=Homo sapiens OX=9606 GN=SC5D PE=1 SV=2	3	sp|O75845|SC5D_HUMAN Lathosterol oxidase OS=Homo sapiens OX=9606 GN=SC5D PE=1 SV=2	1.04675e+06	1.06216e+06	1.03462e+06	1.06793e+06	683085	718405	719940	743398	1.05446e+06	719172	0.0143346	0.0347212	-0.552052	0	0	2.47085e-08	5.8458e-07	2.47085e-08	5.8458e-07
sp|P11388|TOP2A_HUMAN DNA topoisomerase 2-alpha OS=Homo sapiens OX=9606 GN=TOP2A PE=1 SV=3	P11388	TOP2A	sp|P11388|TOP2A_HUMAN DNA topoisomerase 2-alpha OS=Homo sapiens OX=9606 GN=TOP2A PE=1 SV=3	48	sp|P11388|TOP2A_HUMAN DNA topoisomerase 2-alpha OS=Homo sapiens OX=9606 GN=TOP2A PE=1 SV=3	1.84454e+07	1.86798e+07	1.82026e+07	1.92285e+07	1.33867e+07	1.26709e+07	1.27858e+07	1.27427e+07	1.85626e+07	1.27642e+07	0.0235305	0.0256048	-0.540265	0	0	2.47555e-08	5.8458e-07	2.47555e-08	5.8458e-07
sp|Q8IV03|LUR1L_HUMAN Leucine rich adaptor protein 1-like OS=Homo sapiens OX=9606 GN=LURAP1L PE=1 SV=2	Q8IV03	LURAP1L	sp|Q8IV03|LUR1L_HUMAN Leucine rich adaptor protein 1-like OS=Homo sapiens OX=9606 GN=LURAP1L PE=1 SV=2	1	sp|Q8IV03|LUR1L_HUMAN Leucine rich adaptor protein 1-like OS=Homo sapiens OX=9606 GN=LURAP1L PE=1 SV=2	94687.8	86477.1	88298.1	84949.1	44940.8	49471.4	42334.6	42929.4	87387.6	43935.1	0.0483199	0.0719805	-0.992355	0	0	2.48141e-08	5.8458e-07	2.48141e-08	5.8458e-07
sp|Q6UXH1|CREL2_HUMAN Cysteine-rich with EGF-like domain protein 2 OS=Homo sapiens OX=9606 GN=CRELD2 PE=1 SV=1	Q6UXH1	CRELD2	sp|Q6UXH1|CREL2_HUMAN Cysteine-rich with EGF-like domain protein 2 OS=Homo sapiens OX=9606 GN=CRELD2 PE=1 SV=1	8	sp|Q6UXH1|CREL2_HUMAN Cysteine-rich with EGF-like domain protein 2 OS=Homo sapiens OX=9606 GN=CRELD2 PE=1 SV=1	3.24829e+06	3.30471e+06	3.20878e+06	3.44125e+06	2.23703e+06	2.12877e+06	2.1123e+06	2.23495e+06	3.2765e+06	2.18186e+06	0.0307804	0.0307592	-0.586971	0	0	2.50092e-08	5.87504e-07	2.50092e-08	5.87504e-07
sp|Q96E39|RMXL1_HUMAN RNA binding motif protein, X-linked-like-1 OS=Homo sapiens OX=9606 GN=RBMXL1 PE=1 SV=1	Q96E39	RBMXL1	sp|Q96E39|RMXL1_HUMAN RNA binding motif protein, X-linked-like-1 OS=Homo sapiens OX=9606 GN=RBMXL1 PE=1 SV=1	4	sp|Q96E39|RMXL1_HUMAN RNA binding motif protein, X-linked-like-1 OS=Homo sapiens OX=9606 GN=RBMXL1 PE=1 SV=1	1.33833e+06	1.35465e+06	1.39799e+06	1.39198e+06	2.06727e+06	2.05923e+06	2.09808e+06	1.94113e+06	1.37332e+06	2.06325e+06	0.0210713	0.0337659	0.587381	0	0	2.51707e-08	5.89621e-07	2.51707e-08	5.89621e-07
sp|O94929|ABLM3_HUMAN Actin-binding LIM protein 3 OS=Homo sapiens OX=9606 GN=ABLIM3 PE=1 SV=3	O94929	ABLIM3	sp|O94929|ABLM3_HUMAN Actin-binding LIM protein 3 OS=Homo sapiens OX=9606 GN=ABLIM3 PE=1 SV=3	5	sp|O94929|ABLM3_HUMAN Actin-binding LIM protein 3 OS=Homo sapiens OX=9606 GN=ABLIM3 PE=1 SV=3	164629	149650	178113	161583	451852	387515	461863	508370	163106	456858	0.0715291	0.110024	1.48591	0	0	2.52621e-08	5.90092e-07	2.52621e-08	5.90092e-07
sp|P02144|MYG_HUMAN Myoglobin OS=Homo sapiens OX=9606 GN=MB PE=1 SV=2	P02144	MB	sp|P02144|MYG_HUMAN Myoglobin OS=Homo sapiens OX=9606 GN=MB PE=1 SV=2	5	sp|P02144|MYG_HUMAN Myoglobin OS=Homo sapiens OX=9606 GN=MB PE=1 SV=2	2.60305e+06	2.39079e+06	2.51086e+06	2.43387e+06	4.52734e+06	4.63189e+06	4.59422e+06	5.28065e+06	2.47236e+06	4.61305e+06	0.0375358	0.0737124	0.899994	0	0	2.55024e-08	5.94026e-07	2.55024e-08	5.94026e-07
sp|P06454|PTMA_HUMAN Prothymosin alpha OS=Homo sapiens OX=9606 GN=PTMA PE=1 SV=2	P06454	PTMA	sp|P06454|PTMA_HUMAN Prothymosin alpha OS=Homo sapiens OX=9606 GN=PTMA PE=1 SV=2	7	sp|P06454|PTMA_HUMAN Prothymosin alpha OS=Homo sapiens OX=9606 GN=PTMA PE=1 SV=2	6.05527e+07	6.0485e+07	6.00301e+07	5.93242e+07	4.54124e+07	4.5536e+07	4.44672e+07	4.44858e+07	6.02575e+07	4.49491e+07	0.0094121	0.012857	-0.422917	0	0	2.59327e-08	6.02352e-07	2.59327e-08	6.02352e-07
sp|P52569|CTR2_HUMAN Cationic amino acid transporter 2 OS=Homo sapiens OX=9606 GN=SLC7A2 PE=1 SV=2	P52569	SLC7A2	sp|P52569|CTR2_HUMAN Cationic amino acid transporter 2 OS=Homo sapiens OX=9606 GN=SLC7A2 PE=1 SV=2	12	sp|P52569|CTR2_HUMAN Cationic amino acid transporter 2 OS=Homo sapiens OX=9606 GN=SLC7A2 PE=1 SV=2	4.18432e+06	3.97232e+06	3.90775e+06	4.09197e+06	2.39086e+06	2.12947e+06	2.0282e+06	2.10256e+06	4.03215e+06	2.11601e+06	0.0305227	0.0730439	-0.930071	0	0	2.60659e-08	6.03751e-07	2.60659e-08	6.03751e-07
sp|P49023|PAXI_HUMAN Paxillin OS=Homo sapiens OX=9606 GN=PXN PE=1 SV=3	P49023	PXN	sp|P49023|PAXI_HUMAN Paxillin OS=Homo sapiens OX=9606 GN=PXN PE=1 SV=3	18	sp|P49023|PAXI_HUMAN Paxillin OS=Homo sapiens OX=9606 GN=PXN PE=1 SV=3	4.58312e+06	4.66944e+06	4.5363e+06	4.60043e+06	7.30431e+06	7.78399e+06	7.07425e+06	6.95375e+06	4.59178e+06	7.18928e+06	0.0120043	0.0503746	0.646612	0	0	2.61914e-08	6.04964e-07	2.61914e-08	6.04964e-07
sp|P42685|FRK_HUMAN Tyrosine-protein kinase FRK OS=Homo sapiens OX=9606 GN=FRK PE=1 SV=1	P42685	FRK	sp|P42685|FRK_HUMAN Tyrosine-protein kinase FRK OS=Homo sapiens OX=9606 GN=FRK PE=1 SV=1	4	sp|P42685|FRK_HUMAN Tyrosine-protein kinase FRK OS=Homo sapiens OX=9606 GN=FRK PE=1 SV=1	501764	522166	527645	485682	338835	321952	337983	335985	511965	336984	0.0378807	0.0237198	-0.603085	0	0	2.63721e-08	6.07439e-07	2.63721e-08	6.07439e-07
sp|Q8WUI4|HDAC7_HUMAN Histone deacetylase 7 OS=Homo sapiens OX=9606 GN=HDAC7 PE=1 SV=2	Q8WUI4	HDAC7	sp|Q8WUI4|HDAC7_HUMAN Histone deacetylase 7 OS=Homo sapiens OX=9606 GN=HDAC7 PE=1 SV=2	10	sp|Q8WUI4|HDAC7_HUMAN Histone deacetylase 7 OS=Homo sapiens OX=9606 GN=HDAC7 PE=1 SV=2	791899	783860	769080	793376	1.18155e+06	1.24963e+06	1.18008e+06	1.13118e+06	787880	1.18081e+06	0.0141883	0.0410562	0.583751	0	0	2.65573e-08	6.10006e-07	2.65573e-08	6.10006e-07
sp|Q92828|COR2A_HUMAN Coronin-2A OS=Homo sapiens OX=9606 GN=CORO2A PE=1 SV=2	Q92828	CORO2A	sp|Q92828|COR2A_HUMAN Coronin-2A OS=Homo sapiens OX=9606 GN=CORO2A PE=1 SV=2	4	sp|Q92828|COR2A_HUMAN Coronin-2A OS=Homo sapiens OX=9606 GN=CORO2A PE=1 SV=2	242287	256078	249808	257531	372850	407566	387709	403147	252943	395428	0.0276547	0.0402252	0.644441	0	0	2.67265e-08	6.10501e-07	2.67265e-08	6.10501e-07
sp|Q99571|P2RX4_HUMAN P2X purinoceptor 4 OS=Homo sapiens OX=9606 GN=P2RX4 PE=1 SV=2	Q99571	P2RX4	sp|Q99571|P2RX4_HUMAN P2X purinoceptor 4 OS=Homo sapiens OX=9606 GN=P2RX4 PE=1 SV=2	2	sp|Q99571|P2RX4_HUMAN P2X purinoceptor 4 OS=Homo sapiens OX=9606 GN=P2RX4 PE=1 SV=2	383850	380692	366140	373998	226706	235374	220361	204650	377345	223534	0.0208617	0.0584744	-0.75548	0	0	2.67114e-08	6.10501e-07	2.67114e-08	6.10501e-07
sp|Q9BTU6|P4K2A_HUMAN Phosphatidylinositol 4-kinase type 2-alpha OS=Homo sapiens OX=9606 GN=PI4K2A PE=1 SV=1	Q9BTU6	PI4K2A	sp|Q9BTU6|P4K2A_HUMAN Phosphatidylinositol 4-kinase type 2-alpha OS=Homo sapiens OX=9606 GN=PI4K2A PE=1 SV=1	13	sp|Q9BTU6|P4K2A_HUMAN Phosphatidylinositol 4-kinase type 2-alpha OS=Homo sapiens OX=9606 GN=PI4K2A PE=1 SV=1	1.76047e+06	1.73194e+06	1.75611e+06	1.75246e+06	2.34745e+06	2.48552e+06	2.48147e+06	2.45929e+06	1.75428e+06	2.47038e+06	0.0072189	0.0266088	0.493836	0	0	2.70036e-08	6.15131e-07	2.70036e-08	6.15131e-07
sp|Q8TDM6|DLG5_HUMAN Disks large homolog 5 OS=Homo sapiens OX=9606 GN=DLG5 PE=1 SV=4	Q8TDM6	DLG5	sp|Q8TDM6|DLG5_HUMAN Disks large homolog 5 OS=Homo sapiens OX=9606 GN=DLG5 PE=1 SV=4	40	sp|Q8TDM6|DLG5_HUMAN Disks large homolog 5 OS=Homo sapiens OX=9606 GN=DLG5 PE=1 SV=4	3.8681e+06	3.94108e+06	3.85636e+06	3.91036e+06	6.72873e+06	6.29651e+06	7.17733e+06	7.32464e+06	3.88923e+06	6.95303e+06	0.010025	0.0676097	0.837426	0	0	2.77746e-08	6.30956e-07	2.77746e-08	6.30956e-07
sp|P78330|SERB_HUMAN Phosphoserine phosphatase OS=Homo sapiens OX=9606 GN=PSPH PE=1 SV=2	P78330	PSPH	sp|P78330|SERB_HUMAN Phosphoserine phosphatase OS=Homo sapiens OX=9606 GN=PSPH PE=1 SV=2	6	sp|P78330|SERB_HUMAN Phosphoserine phosphatase OS=Homo sapiens OX=9606 GN=PSPH PE=1 SV=2	3.78443e+06	3.61714e+06	3.80496e+06	3.53935e+06	2.28624e+06	2.34004e+06	2.46834e+06	2.40783e+06	3.70079e+06	2.37394e+06	0.0350498	0.0334014	-0.640329	0	0	2.81286e-08	6.37247e-07	2.81286e-08	6.37247e-07
sp|Q00325|MPCP_HUMAN Phosphate carrier protein, mitochondrial OS=Homo sapiens OX=9606 GN=SLC25A3 PE=1 SV=2	Q00325	SLC25A3	sp|Q00325|MPCP_HUMAN Phosphate carrier protein, mitochondrial OS=Homo sapiens OX=9606 GN=SLC25A3 PE=1 SV=2	12	sp|Q00325|MPCP_HUMAN Phosphate carrier protein, mitochondrial OS=Homo sapiens OX=9606 GN=SLC25A3 PE=1 SV=2	3.69101e+07	3.72494e+07	3.58455e+07	3.59698e+07	5.05697e+07	5.27935e+07	5.21658e+07	5.02359e+07	3.644e+07	5.13678e+07	0.0189788	0.0239824	0.495289	0	0	2.86841e-08	6.48057e-07	2.86841e-08	6.48057e-07
sp|P33527|MRP1_HUMAN Multidrug resistance-associated protein 1 OS=Homo sapiens OX=9606 GN=ABCC1 PE=1 SV=3	P33527	ABCC1	sp|P33527|MRP1_HUMAN Multidrug resistance-associated protein 1 OS=Homo sapiens OX=9606 GN=ABCC1 PE=1 SV=3	17	sp|P33527|MRP1_HUMAN Multidrug resistance-associated protein 1 OS=Homo sapiens OX=9606 GN=ABCC1 PE=1 SV=3	2.27744e+06	2.33629e+06	2.24279e+06	2.32087e+06	3.13679e+06	3.07672e+06	3.18577e+06	3.14092e+06	2.29916e+06	3.13886e+06	0.018503	0.0142795	0.449198	0	0	2.8764e-08	6.48091e-07	2.8764e-08	6.48091e-07
sp|P35222|CTNB1_HUMAN Catenin beta-1 OS=Homo sapiens OX=9606 GN=CTNNB1 PE=1 SV=1	P35222	CTNNB1	sp|P35222|CTNB1_HUMAN Catenin beta-1 OS=Homo sapiens OX=9606 GN=CTNNB1 PE=1 SV=1	22	sp|P35222|CTNB1_HUMAN Catenin beta-1 OS=Homo sapiens OX=9606 GN=CTNNB1 PE=1 SV=1	1.22329e+07	1.20328e+07	1.19117e+07	1.21424e+07	8.70875e+06	8.67469e+06	9.08775e+06	8.71837e+06	1.20876e+07	8.71356e+06	0.0114937	0.0221063	-0.472177	0	0	2.89392e-08	6.50268e-07	2.89392e-08	6.50268e-07
sp|Q9BRG2|SH23A_HUMAN SH2 domain-containing protein 3A OS=Homo sapiens OX=9606 GN=SH2D3A PE=1 SV=1	Q9BRG2	SH2D3A	sp|Q9BRG2|SH23A_HUMAN SH2 domain-containing protein 3A OS=Homo sapiens OX=9606 GN=SH2D3A PE=1 SV=1	4	sp|Q9BRG2|SH23A_HUMAN SH2 domain-containing protein 3A OS=Homo sapiens OX=9606 GN=SH2D3A PE=1 SV=1	411739	416361	425105	436062	595551	632030	606583	605782	420733	606183	0.0253585	0.0254595	0.526924	0	0	2.91959e-08	6.54257e-07	2.91959e-08	6.54257e-07
sp|Q7Z4W1|DCXR_HUMAN L-xylulose reductase OS=Homo sapiens OX=9606 GN=DCXR PE=1 SV=2	Q7Z4W1	DCXR	sp|Q7Z4W1|DCXR_HUMAN L-xylulose reductase OS=Homo sapiens OX=9606 GN=DCXR PE=1 SV=2	11	sp|Q7Z4W1|DCXR_HUMAN L-xylulose reductase OS=Homo sapiens OX=9606 GN=DCXR PE=1 SV=2	1.22553e+07	1.16734e+07	1.14815e+07	1.18227e+07	1.82491e+07	1.89379e+07	1.93641e+07	1.7571e+07	1.1748e+07	1.85935e+07	0.0278723	0.0425001	0.662162	0	0	2.99595e-08	6.67749e-07	2.99595e-08	6.67749e-07
sp|Q9ULJ7|ANR50_HUMAN Ankyrin repeat domain-containing protein 50 OS=Homo sapiens OX=9606 GN=ANKRD50 PE=1 SV=4	Q9ULJ7	ANKRD50	sp|Q9ULJ7|ANR50_HUMAN Ankyrin repeat domain-containing protein 50 OS=Homo sapiens OX=9606 GN=ANKRD50 PE=1 SV=4	21	sp|Q9ULJ7|ANR50_HUMAN Ankyrin repeat domain-containing protein 50 OS=Homo sapiens OX=9606 GN=ANKRD50 PE=1 SV=4	2.78616e+06	2.88386e+06	2.85638e+06	2.90424e+06	4.33692e+06	4.17731e+06	4.12462e+06	4.0072e+06	2.87012e+06	4.15096e+06	0.0180366	0.0328871	0.532323	0	0	2.99578e-08	6.67749e-07	2.99578e-08	6.67749e-07
sp|P01011|AACT_HUMAN Alpha-1-antichymotrypsin OS=Homo sapiens OX=9606 GN=SERPINA3 PE=1 SV=2	P01011	SERPINA3	sp|P01011|AACT_HUMAN Alpha-1-antichymotrypsin OS=Homo sapiens OX=9606 GN=SERPINA3 PE=1 SV=2	4	sp|P01011|AACT_HUMAN Alpha-1-antichymotrypsin OS=Homo sapiens OX=9606 GN=SERPINA3 PE=1 SV=2	224166	213950	241275	225145	1.00834e+06	699107	892800	1.04575e+06	224656	950572	0.0499368	0.170976	2.07841	0	0	3.02294e-08	6.71953e-07	3.02294e-08	6.71953e-07
sp|P52565|GDIR1_HUMAN Rho GDP-dissociation inhibitor 1 OS=Homo sapiens OX=9606 GN=ARHGDIA PE=1 SV=3	P52565	ARHGDIA	sp|P52565|GDIR1_HUMAN Rho GDP-dissociation inhibitor 1 OS=Homo sapiens OX=9606 GN=ARHGDIA PE=1 SV=3	9	sp|P52565|GDIR1_HUMAN Rho GDP-dissociation inhibitor 1 OS=Homo sapiens OX=9606 GN=ARHGDIA PE=1 SV=3	1.39845e+07	1.44348e+07	1.40447e+07	1.38852e+07	1.96991e+07	2.00891e+07	2.11617e+07	2.00669e+07	1.40146e+07	2.0078e+07	0.0170953	0.0311471	0.518684	0	0	3.07e-08	6.76955e-07	3.07e-08	6.76955e-07
sp|Q8NFQ8|TOIP2_HUMAN Torsin-1A-interacting protein 2 OS=Homo sapiens OX=9606 GN=TOR1AIP2 PE=1 SV=1	Q8NFQ8	TOR1AIP2	sp|Q8NFQ8|TOIP2_HUMAN Torsin-1A-interacting protein 2 OS=Homo sapiens OX=9606 GN=TOR1AIP2 PE=1 SV=1	11	sp|Q8NFQ8|TOIP2_HUMAN Torsin-1A-interacting protein 2 OS=Homo sapiens OX=9606 GN=TOR1AIP2 PE=1 SV=1	2.80256e+06	2.71234e+06	2.74525e+06	2.84663e+06	1.88965e+06	1.98314e+06	1.96776e+06	1.99264e+06	2.77391e+06	1.97545e+06	0.021499	0.0239474	-0.489673	0.0416667	0.0972222	3.0557e-08	6.76955e-07	3.0557e-08	6.76955e-07
sp|Q9NWS8|RMND1_HUMAN Required for meiotic nuclear division protein 1 homolog OS=Homo sapiens OX=9606 GN=RMND1 PE=1 SV=2	Q9NWS8	RMND1	sp|Q9NWS8|RMND1_HUMAN Required for meiotic nuclear division protein 1 homolog OS=Homo sapiens OX=9606 GN=RMND1 PE=1 SV=2	2	sp|Q9NWS8|RMND1_HUMAN Required for meiotic nuclear division protein 1 homolog OS=Homo sapiens OX=9606 GN=RMND1 PE=1 SV=2	479799	468723	466737	510797	313715	324494	317201	310496	474261	315458	0.0422632	0.0189764	-0.588157	0	0	3.06614e-08	6.76955e-07	3.06614e-08	6.76955e-07
sp|Q8IYS2|K2013_HUMAN Uncharacterized protein KIAA2013 OS=Homo sapiens OX=9606 GN=KIAA2013 PE=1 SV=1	Q8IYS2	KIAA2013	sp|Q8IYS2|K2013_HUMAN Uncharacterized protein KIAA2013 OS=Homo sapiens OX=9606 GN=KIAA2013 PE=1 SV=1	5	sp|Q8IYS2|K2013_HUMAN Uncharacterized protein KIAA2013 OS=Homo sapiens OX=9606 GN=KIAA2013 PE=1 SV=1	2.24577e+06	2.27467e+06	2.16679e+06	2.30741e+06	1.29059e+06	1.4224e+06	1.37657e+06	1.44735e+06	2.26022e+06	1.39949e+06	0.0267314	0.0498212	-0.691729	0	0	3.13378e-08	6.89181e-07	3.13378e-08	6.89181e-07
sp|Q9C010|IPKB_HUMAN cAMP-dependent protein kinase inhibitor beta OS=Homo sapiens OX=9606 GN=PKIB PE=3 SV=1	Q9C010	PKIB	sp|Q9C010|IPKB_HUMAN cAMP-dependent protein kinase inhibitor beta OS=Homo sapiens OX=9606 GN=PKIB PE=3 SV=1	2	sp|Q9C010|IPKB_HUMAN cAMP-dependent protein kinase inhibitor beta OS=Homo sapiens OX=9606 GN=PKIB PE=3 SV=1	813461	879060	857084	829133	388089	304250	322288	370844	843108	346566	0.0345303	0.114196	-1.28594	0	0	3.19079e-08	6.99858e-07	3.19079e-08	6.99858e-07
sp|P14678|RSMB_HUMAN Small nuclear ribonucleoprotein-associated proteins B and B' OS=Homo sapiens OX=9606 GN=SNRPB PE=1 SV=2	P14678	SNRPB	sp|P14678|RSMB_HUMAN Small nuclear ribonucleoprotein-associated proteins B and B' OS=Homo sapiens OX=9606 GN=SNRPB PE=1 SV=2	7	sp|P14678|RSMB_HUMAN Small nuclear ribonucleoprotein-associated proteins B and B' OS=Homo sapiens OX=9606 GN=SNRPB PE=1 SV=2	1.05235e+07	1.0823e+07	1.05074e+07	1.08434e+07	2.09894e+07	2.29452e+07	2.27452e+07	1.89704e+07	1.06732e+07	2.18673e+07	0.0172139	0.0864008	1.03375	0	0	3.25285e-08	7.10926e-07	3.25285e-08	7.10926e-07
sp|Q63ZY3|KANK2_HUMAN KN motif and ankyrin repeat domain-containing protein 2 OS=Homo sapiens OX=9606 GN=KANK2 PE=1 SV=1	Q63ZY3	KANK2	sp|Q63ZY3|KANK2_HUMAN KN motif and ankyrin repeat domain-containing protein 2 OS=Homo sapiens OX=9606 GN=KANK2 PE=1 SV=1	8	sp|Q63ZY3|KANK2_HUMAN KN motif and ankyrin repeat domain-containing protein 2 OS=Homo sapiens OX=9606 GN=KANK2 PE=1 SV=1	903389	967025	913426	950060	1.66092e+06	1.52851e+06	1.75276e+06	1.76143e+06	931743	1.70684e+06	0.0321841	0.0646083	0.873085	0	0	3.25845e-08	7.10926e-07	3.25845e-08	7.10926e-07
sp|Q4J6C6|PPCEL_HUMAN Prolyl endopeptidase-like OS=Homo sapiens OX=9606 GN=PREPL PE=1 SV=1	Q4J6C6	PREPL	sp|Q4J6C6|PPCEL_HUMAN Prolyl endopeptidase-like OS=Homo sapiens OX=9606 GN=PREPL PE=1 SV=1	13	sp|Q4J6C6|PPCEL_HUMAN Prolyl endopeptidase-like OS=Homo sapiens OX=9606 GN=PREPL PE=1 SV=1	4.29121e+06	4.21353e+06	4.32531e+06	4.23792e+06	2.91297e+06	3.09141e+06	2.96498e+06	3.09356e+06	4.26456e+06	3.02819e+06	0.0118661	0.0302208	-0.494227	0	0	3.26856e-08	7.11256e-07	3.26856e-08	7.11256e-07
sp|Q15847|ADIRF_HUMAN Adipogenesis regulatory factor OS=Homo sapiens OX=9606 GN=ADIRF PE=1 SV=1	Q15847	ADIRF	sp|Q15847|ADIRF_HUMAN Adipogenesis regulatory factor OS=Homo sapiens OX=9606 GN=ADIRF PE=1 SV=1	5	sp|Q15847|ADIRF_HUMAN Adipogenesis regulatory factor OS=Homo sapiens OX=9606 GN=ADIRF PE=1 SV=1	6.64378e+06	7.14802e+06	6.389e+06	6.59138e+06	3.76753e+06	4.02841e+06	3.55096e+06	3.84694e+06	6.61758e+06	3.80724e+06	0.0481985	0.0520887	-0.797627	0	0	3.28047e-08	7.11974e-07	3.28047e-08	7.11974e-07
sp|Q9NVT9|ARMC1_HUMAN Armadillo repeat-containing protein 1 OS=Homo sapiens OX=9606 GN=ARMC1 PE=1 SV=1	Q9NVT9	ARMC1	sp|Q9NVT9|ARMC1_HUMAN Armadillo repeat-containing protein 1 OS=Homo sapiens OX=9606 GN=ARMC1 PE=1 SV=1	6	sp|Q9NVT9|ARMC1_HUMAN Armadillo repeat-containing protein 1 OS=Homo sapiens OX=9606 GN=ARMC1 PE=1 SV=1	978377	1.01567e+06	1.02138e+06	1.02588e+06	1.49137e+06	1.49184e+06	1.43469e+06	1.40718e+06	1.01853e+06	1.46303e+06	0.0214849	0.0290575	0.522214	0	0	3.31425e-08	7.17423e-07	3.31425e-08	7.17423e-07
sp|O15460|P4HA2_HUMAN Prolyl 4-hydroxylase subunit alpha-2 OS=Homo sapiens OX=9606 GN=P4HA2 PE=1 SV=1	O15460	P4HA2	sp|O15460|P4HA2_HUMAN Prolyl 4-hydroxylase subunit alpha-2 OS=Homo sapiens OX=9606 GN=P4HA2 PE=1 SV=1	9	sp|O15460|P4HA2_HUMAN Prolyl 4-hydroxylase subunit alpha-2 OS=Homo sapiens OX=9606 GN=P4HA2 PE=1 SV=1	1.77534e+06	1.74364e+06	1.80814e+06	1.76045e+06	3.05672e+06	3.01238e+06	3.39599e+06	3.49907e+06	1.76789e+06	3.22636e+06	0.015473	0.0749129	0.865892	0	0	3.35709e-08	7.19346e-07	3.35709e-08	7.19346e-07
sp|P0DMM9|ST1A3_HUMAN Sulfotransferase 1A3 OS=Homo sapiens OX=9606 GN=SULT1A3 PE=1 SV=1;sp|P0DMN0|ST1A4_HUMAN Sulfotransferase 1A4 OS=Homo sapiens OX=9606 GN=SULT1A4 PE=1 SV=1	P0DMM9	SULT1A3	sp|P0DMM9|ST1A3_HUMAN Sulfotransferase 1A3 OS=Homo sapiens OX=9606 GN=SULT1A3 PE=1 SV=1;sp|P0DMN0|ST1A4_HUMAN Sulfotransferase 1A4 OS=Homo sapiens OX=9606 GN=SULT1A4 PE=1 SV=1	9	sp|P0DMM9|ST1A3_HUMAN Sulfotransferase 1A3 OS=Homo sapiens OX=9606 GN=SULT1A3 PE=1 SV=1;sp|P0DMN0|ST1A4_HUMAN Sulfotransferase 1A4 OS=Homo sapiens OX=9606 GN=SULT1A4 PE=1 SV=1	3.57619e+06	3.51095e+06	3.51339e+06	3.49688e+06	2.27574e+06	2.27445e+06	2.44775e+06	2.4464e+06	3.51217e+06	2.36107e+06	0.0100206	0.042055	-0.573865	0	0	3.36183e-08	7.19346e-07	3.36183e-08	7.19346e-07
sp|Q06520|ST2A1_HUMAN Bile salt sulfotransferase OS=Homo sapiens OX=9606 GN=SULT2A1 PE=1 SV=3	Q06520	SULT2A1	sp|Q06520|ST2A1_HUMAN Bile salt sulfotransferase OS=Homo sapiens OX=9606 GN=SULT2A1 PE=1 SV=3	3	sp|Q06520|ST2A1_HUMAN Bile salt sulfotransferase OS=Homo sapiens OX=9606 GN=SULT2A1 PE=1 SV=3	107340	104026	117935	113494	242102	229854	282256	272779	110417	257440	0.0561691	0.096602	1.21927	0	0	3.34384e-08	7.19346e-07	3.34384e-08	7.19346e-07
sp|Q92823|NRCAM_HUMAN Neuronal cell adhesion molecule OS=Homo sapiens OX=9606 GN=NRCAM PE=1 SV=3	Q92823	NRCAM	sp|Q92823|NRCAM_HUMAN Neuronal cell adhesion molecule OS=Homo sapiens OX=9606 GN=NRCAM PE=1 SV=3	9	sp|Q92823|NRCAM_HUMAN Neuronal cell adhesion molecule OS=Homo sapiens OX=9606 GN=NRCAM PE=1 SV=3	1.50212e+06	1.49916e+06	1.4407e+06	1.47031e+06	1.10271e+06	1.06449e+06	1.0731e+06	1.08602e+06	1.48474e+06	1.07956e+06	0.0194504	0.0153777	-0.459717	0	0	3.36663e-08	7.19346e-07	3.36663e-08	7.19346e-07
sp|Q9H0Z9|RBM38_HUMAN RNA-binding protein 38 OS=Homo sapiens OX=9606 GN=RBM38 PE=1 SV=2	Q9H0Z9	RBM38	sp|Q9H0Z9|RBM38_HUMAN RNA-binding protein 38 OS=Homo sapiens OX=9606 GN=RBM38 PE=1 SV=2	4	sp|Q9H0Z9|RBM38_HUMAN RNA-binding protein 38 OS=Homo sapiens OX=9606 GN=RBM38 PE=1 SV=2	708281	767192	734322	703608	469434	486958	493401	478748	721302	482853	0.0401013	0.0215206	-0.578835	0	0	3.35954e-08	7.19346e-07	3.35954e-08	7.19346e-07
sp|P31153|METK2_HUMAN S-adenosylmethionine synthase isoform type-2 OS=Homo sapiens OX=9606 GN=MAT2A PE=1 SV=1	P31153	MAT2A	sp|P31153|METK2_HUMAN S-adenosylmethionine synthase isoform type-2 OS=Homo sapiens OX=9606 GN=MAT2A PE=1 SV=1	18	sp|P31153|METK2_HUMAN S-adenosylmethionine synthase isoform type-2 OS=Homo sapiens OX=9606 GN=MAT2A PE=1 SV=1	1.98805e+07	1.94704e+07	1.99798e+07	2.03712e+07	1.37147e+07	1.44042e+07	1.36433e+07	1.33332e+07	1.99301e+07	1.3679e+07	0.0185696	0.0327929	-0.542989	0	0	3.43961e-08	7.30062e-07	3.43961e-08	7.30062e-07
sp|P39060|COIA1_HUMAN Collagen alpha-1(XVIII) chain OS=Homo sapiens OX=9606 GN=COL18A1 PE=1 SV=5	P39060	COL18A1	sp|P39060|COIA1_HUMAN Collagen alpha-1(XVIII) chain OS=Homo sapiens OX=9606 GN=COL18A1 PE=1 SV=5	2	sp|P39060|COIA1_HUMAN Collagen alpha-1(XVIII) chain OS=Homo sapiens OX=9606 GN=COL18A1 PE=1 SV=5	396379	367357	356415	383912	243576	235034	237960	227826	375635	236497	0.0469799	0.0277693	-0.667186	0	0	3.44327e-08	7.30062e-07	3.44327e-08	7.30062e-07
sp|Q9P0J0|NDUAD_HUMAN NADH dehydrogenase [ubiquinone] 1 alpha subcomplex subunit 13 OS=Homo sapiens OX=9606 GN=NDUFA13 PE=1 SV=3	Q9P0J0	NDUFA13	sp|Q9P0J0|NDUAD_HUMAN NADH dehydrogenase [ubiquinone] 1 alpha subcomplex subunit 13 OS=Homo sapiens OX=9606 GN=NDUFA13 PE=1 SV=3	5	sp|Q9P0J0|NDUAD_HUMAN NADH dehydrogenase [ubiquinone] 1 alpha subcomplex subunit 13 OS=Homo sapiens OX=9606 GN=NDUFA13 PE=1 SV=3	1.51358e+06	1.51927e+06	1.51134e+06	1.4981e+06	2.11229e+06	2.09905e+06	2.26191e+06	2.14553e+06	1.51246e+06	2.12891e+06	0.00593188	0.0343904	0.493169	0	0	3.42745e-08	7.30062e-07	3.42745e-08	7.30062e-07
sp|Q9ULH7|MRTFB_HUMAN Myocardin-related transcription factor B OS=Homo sapiens OX=9606 GN=MRTFB PE=1 SV=3	Q9ULH7	MRTFB	sp|Q9ULH7|MRTFB_HUMAN Myocardin-related transcription factor B OS=Homo sapiens OX=9606 GN=MRTFB PE=1 SV=3	12	sp|Q9ULH7|MRTFB_HUMAN Myocardin-related transcription factor B OS=Homo sapiens OX=9606 GN=MRTFB PE=1 SV=3	2.797e+06	2.69544e+06	2.61809e+06	2.73468e+06	1.95234e+06	1.96938e+06	1.92148e+06	1.94076e+06	2.71506e+06	1.94655e+06	0.0276262	0.0103435	-0.480032	0	0.0294118	3.45705e-08	7.31108e-07	3.45705e-08	7.31108e-07
sp|O43150|ASAP2_HUMAN Arf-GAP with SH3 domain, ANK repeat and PH domain-containing protein 2 OS=Homo sapiens OX=9606 GN=ASAP2 PE=1 SV=3	O43150	ASAP2	sp|O43150|ASAP2_HUMAN Arf-GAP with SH3 domain, ANK repeat and PH domain-containing protein 2 OS=Homo sapiens OX=9606 GN=ASAP2 PE=1 SV=3	5	sp|O43150|ASAP2_HUMAN Arf-GAP with SH3 domain, ANK repeat and PH domain-containing protein 2 OS=Homo sapiens OX=9606 GN=ASAP2 PE=1 SV=3	371370	400304	369915	368985	590783	572662	576755	555293	370643	574708	0.0400872	0.0254696	0.632794	0	0	3.55179e-08	7.49227e-07	3.55179e-08	7.49227e-07
sp|O15049|N4BP3_HUMAN NEDD4-binding protein 3 OS=Homo sapiens OX=9606 GN=N4BP3 PE=1 SV=3	O15049	N4BP3	sp|O15049|N4BP3_HUMAN NEDD4-binding protein 3 OS=Homo sapiens OX=9606 GN=N4BP3 PE=1 SV=3	13	sp|O15049|N4BP3_HUMAN NEDD4-binding protein 3 OS=Homo sapiens OX=9606 GN=N4BP3 PE=1 SV=3	3.01505e+06	3.06501e+06	3.01449e+06	3.12517e+06	1.81649e+06	1.69118e+06	1.88837e+06	1.94364e+06	3.04003e+06	1.85243e+06	0.017177	0.0594315	-0.71489	0	0	3.57564e-08	7.52341e-07	3.57564e-08	7.52341e-07
sp|P31689|DNJA1_HUMAN DnaJ homolog subfamily A member 1 OS=Homo sapiens OX=9606 GN=DNAJA1 PE=1 SV=2	P31689	DNAJA1	sp|P31689|DNJA1_HUMAN DnaJ homolog subfamily A member 1 OS=Homo sapiens OX=9606 GN=DNAJA1 PE=1 SV=2	20	sp|P31689|DNJA1_HUMAN DnaJ homolog subfamily A member 1 OS=Homo sapiens OX=9606 GN=DNAJA1 PE=1 SV=2	1.83348e+07	1.85244e+07	1.88269e+07	1.86556e+07	1.37826e+07	1.40945e+07	1.34805e+07	1.38633e+07	1.859e+07	1.38229e+07	0.0111915	0.0183725	-0.42746	0.00531915	0.0292553	3.59163e-08	7.53786e-07	3.59163e-08	7.53786e-07
sp|Q96CN7|ISOC1_HUMAN Isochorismatase domain-containing protein 1 OS=Homo sapiens OX=9606 GN=ISOC1 PE=1 SV=3	Q96CN7	ISOC1	sp|Q96CN7|ISOC1_HUMAN Isochorismatase domain-containing protein 1 OS=Homo sapiens OX=9606 GN=ISOC1 PE=1 SV=3	7	sp|Q96CN7|ISOC1_HUMAN Isochorismatase domain-containing protein 1 OS=Homo sapiens OX=9606 GN=ISOC1 PE=1 SV=3	4.98474e+06	4.58584e+06	4.74075e+06	4.61439e+06	2.70088e+06	2.82552e+06	3.00098e+06	2.95584e+06	4.67757e+06	2.89068e+06	0.0384234	0.0472087	-0.694584	0	0	3.603e-08	7.54259e-07	3.603e-08	7.54259e-07
sp|Q99614|TTC1_HUMAN Tetratricopeptide repeat protein 1 OS=Homo sapiens OX=9606 GN=TTC1 PE=1 SV=1	Q99614	TTC1	sp|Q99614|TTC1_HUMAN Tetratricopeptide repeat protein 1 OS=Homo sapiens OX=9606 GN=TTC1 PE=1 SV=1	15	sp|Q99614|TTC1_HUMAN Tetratricopeptide repeat protein 1 OS=Homo sapiens OX=9606 GN=TTC1 PE=1 SV=1	1.12954e+07	1.1084e+07	1.05239e+07	1.09277e+07	7.8741e+06	7.61334e+06	7.56516e+06	7.70426e+06	1.10058e+07	7.6588e+06	0.0297645	0.0176981	-0.523069	0	0.00625	3.61682e-08	7.5524e-07	3.61682e-08	7.5524e-07
sp|Q8IUC4|RHPN2_HUMAN Rhophilin-2 OS=Homo sapiens OX=9606 GN=RHPN2 PE=1 SV=1	Q8IUC4	RHPN2	sp|Q8IUC4|RHPN2_HUMAN Rhophilin-2 OS=Homo sapiens OX=9606 GN=RHPN2 PE=1 SV=1	7	sp|Q8IUC4|RHPN2_HUMAN Rhophilin-2 OS=Homo sapiens OX=9606 GN=RHPN2 PE=1 SV=1	1.22593e+06	1.31012e+06	1.23325e+06	1.26661e+06	814802	875412	854204	828917	1.24993e+06	841560	0.0305134	0.0318843	-0.570745	0	0.0227273	3.69297e-08	7.69198e-07	3.69297e-08	7.69198e-07
sp|Q5VW36|FOCAD_HUMAN Focadhesin OS=Homo sapiens OX=9606 GN=FOCAD PE=1 SV=1	Q5VW36	FOCAD	sp|Q5VW36|FOCAD_HUMAN Focadhesin OS=Homo sapiens OX=9606 GN=FOCAD PE=1 SV=1	8	sp|Q5VW36|FOCAD_HUMAN Focadhesin OS=Homo sapiens OX=9606 GN=FOCAD PE=1 SV=1	796700	786728	783975	809013	607026	601644	597486	600471	791714	601058	0.0142844	0.0066226	-0.397447	0	0	3.7171e-08	7.70343e-07	3.7171e-08	7.70343e-07
sp|Q9Y2H2|SAC2_HUMAN Phosphatidylinositide phosphatase SAC2 OS=Homo sapiens OX=9606 GN=INPP5F PE=1 SV=3	Q9Y2H2	INPP5F	sp|Q9Y2H2|SAC2_HUMAN Phosphatidylinositide phosphatase SAC2 OS=Homo sapiens OX=9606 GN=INPP5F PE=1 SV=3	5	sp|Q9Y2H2|SAC2_HUMAN Phosphatidylinositide phosphatase SAC2 OS=Homo sapiens OX=9606 GN=INPP5F PE=1 SV=3	416035	401348	405703	406638	281558	282257	259247	277107	406170	279333	0.0151726	0.0391738	-0.540146	0	0	3.71325e-08	7.70343e-07	3.71325e-08	7.70343e-07
sp|Q15021|CND1_HUMAN Condensin complex subunit 1 OS=Homo sapiens OX=9606 GN=NCAPD2 PE=1 SV=3	Q15021	NCAPD2	sp|Q15021|CND1_HUMAN Condensin complex subunit 1 OS=Homo sapiens OX=9606 GN=NCAPD2 PE=1 SV=3	36	sp|Q15021|CND1_HUMAN Condensin complex subunit 1 OS=Homo sapiens OX=9606 GN=NCAPD2 PE=1 SV=3	1.2448e+07	1.20814e+07	1.19903e+07	1.26032e+07	9.10953e+06	8.99943e+06	8.99081e+06	9.02652e+06	1.22647e+07	9.01297e+06	0.0237879	0.00599581	-0.444276	0	0	3.75145e-08	7.75519e-07	3.75145e-08	7.75519e-07
sp|Q9H019|MFR1L_HUMAN Mitochondrial fission regulator 1-like OS=Homo sapiens OX=9606 GN=MTFR1L PE=1 SV=2	Q9H019	MTFR1L	sp|Q9H019|MFR1L_HUMAN Mitochondrial fission regulator 1-like OS=Homo sapiens OX=9606 GN=MTFR1L PE=1 SV=2	2	sp|Q9H019|MFR1L_HUMAN Mitochondrial fission regulator 1-like OS=Homo sapiens OX=9606 GN=MTFR1L PE=1 SV=2	441262	390508	391050	386865	857365	860179	962806	1.04287e+06	390779	911492	0.0645103	0.0960186	1.21959	0	0	3.81072e-08	7.85807e-07	3.81072e-08	7.85807e-07
sp|Q9NRZ9|HELLS_HUMAN Lymphoid-specific helicase OS=Homo sapiens OX=9606 GN=HELLS PE=1 SV=1	Q9NRZ9	HELLS	sp|Q9NRZ9|HELLS_HUMAN Lymphoid-specific helicase OS=Homo sapiens OX=9606 GN=HELLS PE=1 SV=1	18	sp|Q9NRZ9|HELLS_HUMAN Lymphoid-specific helicase OS=Homo sapiens OX=9606 GN=HELLS PE=1 SV=1	4.30782e+06	4.22765e+06	4.31984e+06	4.56154e+06	3.06074e+06	2.99515e+06	2.94482e+06	2.89341e+06	4.31383e+06	2.96999e+06	0.0331058	0.0240301	-0.538562	0	0	3.82092e-08	7.8595e-07	3.82092e-08	7.8595e-07
sp|O75143|ATG13_HUMAN Autophagy-related protein 13 OS=Homo sapiens OX=9606 GN=ATG13 PE=1 SV=1	O75143	ATG13	sp|O75143|ATG13_HUMAN Autophagy-related protein 13 OS=Homo sapiens OX=9606 GN=ATG13 PE=1 SV=1	3	sp|O75143|ATG13_HUMAN Autophagy-related protein 13 OS=Homo sapiens OX=9606 GN=ATG13 PE=1 SV=1	225245	237304	230160	223382	152033	154072	162917	157545	227703	155809	0.0271474	0.0304048	-0.547382	0	0	3.90878e-08	7.98454e-07	3.90878e-08	7.98454e-07
sp|Q9NR31|SAR1A_HUMAN GTP-binding protein SAR1a OS=Homo sapiens OX=9606 GN=SAR1A PE=1 SV=1	Q9NR31	SAR1A	sp|Q9NR31|SAR1A_HUMAN GTP-binding protein SAR1a OS=Homo sapiens OX=9606 GN=SAR1A PE=1 SV=1	6	sp|Q9NR31|SAR1A_HUMAN GTP-binding protein SAR1a OS=Homo sapiens OX=9606 GN=SAR1A PE=1 SV=1	2.60957e+06	2.74564e+06	2.59976e+06	2.76346e+06	1.56102e+06	1.69713e+06	1.53106e+06	1.47364e+06	2.67761e+06	1.54604e+06	0.0324429	0.0605587	-0.79197	0	0	3.89413e-08	7.98454e-07	3.89413e-08	7.98454e-07
sp|Q9UNS1|TIM_HUMAN Protein timeless homolog OS=Homo sapiens OX=9606 GN=TIMELESS PE=1 SV=2	Q9UNS1	TIMELESS	sp|Q9UNS1|TIM_HUMAN Protein timeless homolog OS=Homo sapiens OX=9606 GN=TIMELESS PE=1 SV=2	14	sp|Q9UNS1|TIM_HUMAN Protein timeless homolog OS=Homo sapiens OX=9606 GN=TIMELESS PE=1 SV=2	2.74869e+06	2.69381e+06	2.61393e+06	2.80473e+06	1.82546e+06	1.7577e+06	1.85712e+06	1.88905e+06	2.72125e+06	1.84129e+06	0.0299575	0.0306281	-0.563534	0	0	3.91067e-08	7.98454e-07	3.91067e-08	7.98454e-07
sp|O94905|ERLN2_HUMAN Erlin-2 OS=Homo sapiens OX=9606 GN=ERLIN2 PE=1 SV=1	O94905	ERLIN2	sp|O94905|ERLN2_HUMAN Erlin-2 OS=Homo sapiens OX=9606 GN=ERLIN2 PE=1 SV=1	12	sp|O94905|ERLN2_HUMAN Erlin-2 OS=Homo sapiens OX=9606 GN=ERLIN2 PE=1 SV=1	4.35086e+06	4.41125e+06	4.31489e+06	4.33589e+06	6.22547e+06	6.32164e+06	6.45478e+06	5.94053e+06	4.34337e+06	6.27356e+06	0.00951058	0.0349653	0.530428	0	0	3.97079e-08	8.08731e-07	3.97079e-08	8.08731e-07
sp|Q9P2R6|RERE_HUMAN Arginine-glutamic acid dipeptide repeats protein OS=Homo sapiens OX=9606 GN=RERE PE=1 SV=2	Q9P2R6	RERE	sp|Q9P2R6|RERE_HUMAN Arginine-glutamic acid dipeptide repeats protein OS=Homo sapiens OX=9606 GN=RERE PE=1 SV=2	2	sp|Q9P2R6|RERE_HUMAN Arginine-glutamic acid dipeptide repeats protein OS=Homo sapiens OX=9606 GN=RERE PE=1 SV=2	149327	151188	145282	151138	109080	108312	102980	106731	150233	107521	0.0185826	0.0254067	-0.482592	0	0	4.08264e-08	8.29469e-07	4.08264e-08	8.29469e-07
sp|P06702|S10A9_HUMAN Protein S100-A9 OS=Homo sapiens OX=9606 GN=S100A9 PE=1 SV=1	P06702	S100A9	sp|P06702|S10A9_HUMAN Protein S100-A9 OS=Homo sapiens OX=9606 GN=S100A9 PE=1 SV=1	5	sp|P06702|S10A9_HUMAN Protein S100-A9 OS=Homo sapiens OX=9606 GN=S100A9 PE=1 SV=1	1.21301e+06	1.15785e+06	1.13515e+06	977869	3.82754e+06	3.21476e+06	4.37147e+06	4.45852e+06	1.1465e+06	4.0995e+06	0.0899647	0.144806	1.8351	0	0	4.09541e-08	8.30024e-07	4.09541e-08	8.30024e-07
sp|O95994|AGR2_HUMAN Anterior gradient protein 2 homolog OS=Homo sapiens OX=9606 GN=AGR2 PE=1 SV=1	O95994	AGR2	sp|O95994|AGR2_HUMAN Anterior gradient protein 2 homolog OS=Homo sapiens OX=9606 GN=AGR2 PE=1 SV=1	8	sp|O95994|AGR2_HUMAN Anterior gradient protein 2 homolog OS=Homo sapiens OX=9606 GN=AGR2 PE=1 SV=1	5.37547e+06	5.08682e+06	5.50786e+06	5.47277e+06	2.86543e+06	2.4828e+06	2.55626e+06	2.94709e+06	5.42412e+06	2.71084e+06	0.0356303	0.0839466	-1.00294	0	0.0108696	4.1665e-08	8.38267e-07	4.1665e-08	8.38267e-07
sp|O96033|MOC2A_HUMAN Molybdopterin synthase sulfur carrier subunit OS=Homo sapiens OX=9606 GN=MOCS2 PE=1 SV=1	O96033	MOCS2	sp|O96033|MOC2A_HUMAN Molybdopterin synthase sulfur carrier subunit OS=Homo sapiens OX=9606 GN=MOCS2 PE=1 SV=1	5	sp|O96033|MOC2A_HUMAN Molybdopterin synthase sulfur carrier subunit OS=Homo sapiens OX=9606 GN=MOCS2 PE=1 SV=1	1.70419e+06	1.79026e+06	1.75759e+06	1.75395e+06	866473	980968	814254	797255	1.75577e+06	840364	0.020275	0.0958621	-1.06371	0	0	4.14774e-08	8.38267e-07	4.14774e-08	8.38267e-07
sp|P48436|SOX9_HUMAN Transcription factor SOX-9 OS=Homo sapiens OX=9606 GN=SOX9 PE=1 SV=1;sp|P57073|SOX8_HUMAN Transcription factor SOX-8 OS=Homo sapiens OX=9606 GN=SOX8 PE=2 SV=1	P48436	SOX9	sp|P48436|SOX9_HUMAN Transcription factor SOX-9 OS=Homo sapiens OX=9606 GN=SOX9 PE=1 SV=1;sp|P57073|SOX8_HUMAN Transcription factor SOX-8 OS=Homo sapiens OX=9606 GN=SOX8 PE=2 SV=1	2	sp|P48436|SOX9_HUMAN Transcription factor SOX-9 OS=Homo sapiens OX=9606 GN=SOX9 PE=1 SV=1;sp|P57073|SOX8_HUMAN Transcription factor SOX-8 OS=Homo sapiens OX=9606 GN=SOX8 PE=2 SV=1	144932	134347	123067	138438	255807	251476	233811	252100	136393	251788	0.0679428	0.0396517	0.884604	0	0	4.15757e-08	8.38267e-07	4.15757e-08	8.38267e-07
sp|Q8TDZ2|MICA1_HUMAN [F-actin]-monooxygenase MICAL1 OS=Homo sapiens OX=9606 GN=MICAL1 PE=1 SV=2	Q8TDZ2	MICAL1	sp|Q8TDZ2|MICA1_HUMAN [F-actin]-monooxygenase MICAL1 OS=Homo sapiens OX=9606 GN=MICAL1 PE=1 SV=2	4	sp|Q8TDZ2|MICA1_HUMAN [F-actin]-monooxygenase MICAL1 OS=Homo sapiens OX=9606 GN=MICAL1 PE=1 SV=2	550787	543318	535421	549562	768399	850216	800565	809588	546440	805076	0.0129224	0.0417408	0.559064	0	0	4.23328e-08	8.49635e-07	4.23328e-08	8.49635e-07
sp|Q8IXY8|PPIL6_HUMAN Probable inactive peptidyl-prolyl cis-trans isomerase-like 6 OS=Homo sapiens OX=9606 GN=PPIL6 PE=2 SV=1	Q8IXY8	PPIL6	sp|Q8IXY8|PPIL6_HUMAN Probable inactive peptidyl-prolyl cis-trans isomerase-like 6 OS=Homo sapiens OX=9606 GN=PPIL6 PE=2 SV=1	2	sp|Q8IXY8|PPIL6_HUMAN Probable inactive peptidyl-prolyl cis-trans isomerase-like 6 OS=Homo sapiens OX=9606 GN=PPIL6 PE=2 SV=1	2.40498e+06	2.26158e+06	2.31912e+06	2.66633e+06	1.23566e+06	1.29731e+06	1.15002e+06	1.15396e+06	2.36205e+06	1.19481e+06	0.0741268	0.0585072	-0.98386	0	0	4.24524e-08	8.49974e-07	4.24524e-08	8.49974e-07
sp|Q99576|T22D3_HUMAN TSC22 domain family protein 3 OS=Homo sapiens OX=9606 GN=TSC22D3 PE=1 SV=2	Q99576	TSC22D3	sp|Q99576|T22D3_HUMAN TSC22 domain family protein 3 OS=Homo sapiens OX=9606 GN=TSC22D3 PE=1 SV=2	2	sp|Q99576|T22D3_HUMAN TSC22 domain family protein 3 OS=Homo sapiens OX=9606 GN=TSC22D3 PE=1 SV=2	269798	272918	276500	258772	592584	569172	727216	684147	271358	638366	0.0284095	0.116252	1.23049	0	0	4.26151e-08	8.51169e-07	4.26151e-08	8.51169e-07
sp|P08047|SP1_HUMAN Transcription factor Sp1 OS=Homo sapiens OX=9606 GN=SP1 PE=1 SV=3	P08047	SP1	sp|P08047|SP1_HUMAN Transcription factor Sp1 OS=Homo sapiens OX=9606 GN=SP1 PE=1 SV=3	6	sp|P08047|SP1_HUMAN Transcription factor Sp1 OS=Homo sapiens OX=9606 GN=SP1 PE=1 SV=3	2.02975e+06	1.92871e+06	1.94707e+06	1.94082e+06	1.36655e+06	1.29582e+06	1.25056e+06	1.34027e+06	1.94394e+06	1.31804e+06	0.0234902	0.0388373	-0.560792	0	0	4.30977e-08	8.52508e-07	4.30977e-08	8.52508e-07
sp|P09525|ANXA4_HUMAN Annexin A4 OS=Homo sapiens OX=9606 GN=ANXA4 PE=1 SV=4	P09525	ANXA4	sp|P09525|ANXA4_HUMAN Annexin A4 OS=Homo sapiens OX=9606 GN=ANXA4 PE=1 SV=4	19	sp|P09525|ANXA4_HUMAN Annexin A4 OS=Homo sapiens OX=9606 GN=ANXA4 PE=1 SV=4	1.00991e+07	1.01852e+07	9.77298e+06	9.64767e+06	1.49404e+07	1.62958e+07	1.67837e+07	1.55391e+07	9.93604e+06	1.59174e+07	0.0258826	0.0512339	0.679652	0	0	4.33681e-08	8.52508e-07	4.33681e-08	8.52508e-07
sp|P28331|NDUS1_HUMAN NADH-ubiquinone oxidoreductase 75 kDa subunit, mitochondrial OS=Homo sapiens OX=9606 GN=NDUFS1 PE=1 SV=3	P28331	NDUFS1	sp|P28331|NDUS1_HUMAN NADH-ubiquinone oxidoreductase 75 kDa subunit, mitochondrial OS=Homo sapiens OX=9606 GN=NDUFS1 PE=1 SV=3	28	sp|P28331|NDUS1_HUMAN NADH-ubiquinone oxidoreductase 75 kDa subunit, mitochondrial OS=Homo sapiens OX=9606 GN=NDUFS1 PE=1 SV=3	1.26994e+07	1.2776e+07	1.25048e+07	1.25767e+07	1.79138e+07	1.74299e+07	1.90133e+07	1.8221e+07	1.26381e+07	1.80674e+07	0.00961558	0.0366198	0.515577	0.00641026	0.00320513	4.32851e-08	8.52508e-07	4.32851e-08	8.52508e-07
sp|Q13642|FHL1_HUMAN Four and a half LIM domains protein 1 OS=Homo sapiens OX=9606 GN=FHL1 PE=1 SV=4	Q13642	FHL1	sp|Q13642|FHL1_HUMAN Four and a half LIM domains protein 1 OS=Homo sapiens OX=9606 GN=FHL1 PE=1 SV=4	3	sp|Q13642|FHL1_HUMAN Four and a half LIM domains protein 1 OS=Homo sapiens OX=9606 GN=FHL1 PE=1 SV=4	144949	136732	135907	151940	334885	294853	362240	377939	140840	348563	0.0531472	0.10627	1.30686	0	0	4.31322e-08	8.52508e-07	4.31322e-08	8.52508e-07
sp|Q6WKZ4|RFIP1_HUMAN Rab11 family-interacting protein 1 OS=Homo sapiens OX=9606 GN=RAB11FIP1 PE=1 SV=3	Q6WKZ4	RAB11FIP1	sp|Q6WKZ4|RFIP1_HUMAN Rab11 family-interacting protein 1 OS=Homo sapiens OX=9606 GN=RAB11FIP1 PE=1 SV=3	12	sp|Q6WKZ4|RFIP1_HUMAN Rab11 family-interacting protein 1 OS=Homo sapiens OX=9606 GN=RAB11FIP1 PE=1 SV=3	2.04468e+06	2.10556e+06	2.05286e+06	2.08066e+06	2.78075e+06	2.97063e+06	2.91701e+06	2.86225e+06	2.06676e+06	2.88963e+06	0.0133976	0.0281258	0.483484	0.0166667	0	4.31797e-08	8.52508e-07	4.31797e-08	8.52508e-07
sp|Q8N8J7|F241A_HUMAN Uncharacterized protein FAM241A OS=Homo sapiens OX=9606 GN=FAM241A PE=2 SV=2	Q8N8J7	FAM241A	sp|Q8N8J7|F241A_HUMAN Uncharacterized protein FAM241A OS=Homo sapiens OX=9606 GN=FAM241A PE=2 SV=2	2	sp|Q8N8J7|F241A_HUMAN Uncharacterized protein FAM241A OS=Homo sapiens OX=9606 GN=FAM241A PE=2 SV=2	373894	359710	357883	371534	211359	241618	223026	228115	365622	225571	0.0222202	0.0554702	-0.696676	0	0	4.3461e-08	8.52508e-07	4.3461e-08	8.52508e-07
sp|Q969H8|MYDGF_HUMAN Myeloid-derived growth factor OS=Homo sapiens OX=9606 GN=MYDGF PE=1 SV=1	Q969H8	MYDGF	sp|Q969H8|MYDGF_HUMAN Myeloid-derived growth factor OS=Homo sapiens OX=9606 GN=MYDGF PE=1 SV=1	4	sp|Q969H8|MYDGF_HUMAN Myeloid-derived growth factor OS=Homo sapiens OX=9606 GN=MYDGF PE=1 SV=1	1.11529e+06	1.15451e+06	1.10605e+06	1.13419e+06	1.8995e+06	2.02128e+06	2.15851e+06	1.84194e+06	1.12474e+06	1.96039e+06	0.0190469	0.0708809	0.800903	0	0	4.35069e-08	8.52508e-07	4.35069e-08	8.52508e-07
sp|Q96N66|MBOA7_HUMAN Lysophospholipid acyltransferase 7 OS=Homo sapiens OX=9606 GN=MBOAT7 PE=1 SV=2	Q96N66	MBOAT7	sp|Q96N66|MBOA7_HUMAN Lysophospholipid acyltransferase 7 OS=Homo sapiens OX=9606 GN=MBOAT7 PE=1 SV=2	10	sp|Q96N66|MBOA7_HUMAN Lysophospholipid acyltransferase 7 OS=Homo sapiens OX=9606 GN=MBOAT7 PE=1 SV=2	3.15341e+06	3.24947e+06	3.22547e+06	3.24609e+06	2.34604e+06	2.2154e+06	2.23323e+06	2.34558e+06	3.23578e+06	2.2894e+06	0.0139008	0.0308618	-0.499567	0	0	4.31674e-08	8.52508e-07	4.31674e-08	8.52508e-07
sp|P28070|PSB4_HUMAN Proteasome subunit beta type-4 OS=Homo sapiens OX=9606 GN=PSMB4 PE=1 SV=4	P28070	PSMB4	sp|P28070|PSB4_HUMAN Proteasome subunit beta type-4 OS=Homo sapiens OX=9606 GN=PSMB4 PE=1 SV=4	8	sp|P28070|PSB4_HUMAN Proteasome subunit beta type-4 OS=Homo sapiens OX=9606 GN=PSMB4 PE=1 SV=4	3.38379e+06	3.50865e+06	3.67372e+06	3.45019e+06	5.34266e+06	5.08202e+06	5.17973e+06	5.05518e+06	3.47942e+06	5.13087e+06	0.0354042	0.0251761	0.560343	0	0	4.40449e-08	8.60931e-07	4.40449e-08	8.60931e-07
sp|Q9H0V9|LMA2L_HUMAN VIP36-like protein OS=Homo sapiens OX=9606 GN=LMAN2L PE=1 SV=1	Q9H0V9	LMAN2L	sp|Q9H0V9|LMA2L_HUMAN VIP36-like protein OS=Homo sapiens OX=9606 GN=LMAN2L PE=1 SV=1	5	sp|Q9H0V9|LMA2L_HUMAN VIP36-like protein OS=Homo sapiens OX=9606 GN=LMAN2L PE=1 SV=1	922282	978594	962254	985122	1.40844e+06	1.55506e+06	1.47345e+06	1.51715e+06	970424	1.4953e+06	0.0293236	0.0422877	0.623646	0	0	4.41449e-08	8.60931e-07	4.41449e-08	8.60931e-07
sp|O75531|BAF_HUMAN Barrier-to-autointegration factor OS=Homo sapiens OX=9606 GN=BANF1 PE=1 SV=1	O75531	BANF1	sp|O75531|BAF_HUMAN Barrier-to-autointegration factor OS=Homo sapiens OX=9606 GN=BANF1 PE=1 SV=1	8	sp|O75531|BAF_HUMAN Barrier-to-autointegration factor OS=Homo sapiens OX=9606 GN=BANF1 PE=1 SV=1	6.10124e+07	5.83286e+07	5.80914e+07	5.92593e+07	4.1848e+07	4.36635e+07	4.34165e+07	4.23646e+07	5.8794e+07	4.28905e+07	0.0224065	0.0200853	-0.455072	0	0	4.50968e-08	8.75364e-07	4.50968e-08	8.75364e-07
sp|Q15437|SC23B_HUMAN Protein transport protein Sec23B OS=Homo sapiens OX=9606 GN=SEC23B PE=1 SV=2	Q15437	SEC23B	sp|Q15437|SC23B_HUMAN Protein transport protein Sec23B OS=Homo sapiens OX=9606 GN=SEC23B PE=1 SV=2	20	sp|Q15437|SC23B_HUMAN Protein transport protein Sec23B OS=Homo sapiens OX=9606 GN=SEC23B PE=1 SV=2	9.57663e+06	9.06588e+06	8.8978e+06	9.05979e+06	6.27852e+06	6.37261e+06	6.53085e+06	6.49556e+06	9.06284e+06	6.43409e+06	0.0322252	0.0180456	-0.494293	0	0	4.50692e-08	8.75364e-07	4.50692e-08	8.75364e-07
sp|Q13439|GOGA4_HUMAN Golgin subfamily A member 4 OS=Homo sapiens OX=9606 GN=GOLGA4 PE=1 SV=1	Q13439	GOLGA4	sp|Q13439|GOGA4_HUMAN Golgin subfamily A member 4 OS=Homo sapiens OX=9606 GN=GOLGA4 PE=1 SV=1	87	sp|Q13439|GOGA4_HUMAN Golgin subfamily A member 4 OS=Homo sapiens OX=9606 GN=GOLGA4 PE=1 SV=1	1.64524e+07	1.65228e+07	1.62493e+07	1.64042e+07	1.22227e+07	1.23344e+07	1.25058e+07	1.26874e+07	1.64283e+07	1.24201e+07	0.00706687	0.0163371	-0.403542	0	0	4.55237e-08	8.81582e-07	4.55237e-08	8.81582e-07
sp|Q08379|GOGA2_HUMAN Golgin subfamily A member 2 OS=Homo sapiens OX=9606 GN=GOLGA2 PE=1 SV=3	Q08379	GOLGA2	sp|Q08379|GOGA2_HUMAN Golgin subfamily A member 2 OS=Homo sapiens OX=9606 GN=GOLGA2 PE=1 SV=3	33	sp|Q08379|GOGA2_HUMAN Golgin subfamily A member 2 OS=Homo sapiens OX=9606 GN=GOLGA2 PE=1 SV=3	1.18299e+07	1.15578e+07	1.11343e+07	1.14063e+07	7.61315e+06	7.46694e+06	7.77109e+06	8.13347e+06	1.14821e+07	7.69212e+06	0.0253104	0.0369888	-0.577975	0	0	4.62155e-08	8.88735e-07	4.62155e-08	8.88735e-07
sp|Q8NE62|CHDH_HUMAN Choline dehydrogenase, mitochondrial OS=Homo sapiens OX=9606 GN=CHDH PE=1 SV=2	Q8NE62	CHDH	sp|Q8NE62|CHDH_HUMAN Choline dehydrogenase, mitochondrial OS=Homo sapiens OX=9606 GN=CHDH PE=1 SV=2	9	sp|Q8NE62|CHDH_HUMAN Choline dehydrogenase, mitochondrial OS=Homo sapiens OX=9606 GN=CHDH PE=1 SV=2	1.43192e+06	1.41531e+06	1.4075e+06	1.40672e+06	1.06425e+06	1.09663e+06	1.08399e+06	1.08377e+06	1.41141e+06	1.08388e+06	0.00826701	0.0123536	-0.380922	0	0	4.61326e-08	8.88735e-07	4.61326e-08	8.88735e-07
sp|Q8WV93|AFG1L_HUMAN AFG1-like ATPase OS=Homo sapiens OX=9606 GN=AFG1L PE=1 SV=2	Q8WV93	AFG1L	sp|Q8WV93|AFG1L_HUMAN AFG1-like ATPase OS=Homo sapiens OX=9606 GN=AFG1L PE=1 SV=2	1	sp|Q8WV93|AFG1L_HUMAN AFG1-like ATPase OS=Homo sapiens OX=9606 GN=AFG1L PE=1 SV=2	2.4446e+06	2.49622e+06	2.33259e+06	2.45808e+06	736183	925748	717546	618319	2.45134e+06	726864	0.0289123	0.171344	-1.75392	0	0	4.60715e-08	8.88735e-07	4.60715e-08	8.88735e-07
sp|Q9ULA0|DNPEP_HUMAN Aspartyl aminopeptidase OS=Homo sapiens OX=9606 GN=DNPEP PE=1 SV=1	Q9ULA0	DNPEP	sp|Q9ULA0|DNPEP_HUMAN Aspartyl aminopeptidase OS=Homo sapiens OX=9606 GN=DNPEP PE=1 SV=1	13	sp|Q9ULA0|DNPEP_HUMAN Aspartyl aminopeptidase OS=Homo sapiens OX=9606 GN=DNPEP PE=1 SV=1	7.83256e+06	7.34669e+06	7.30841e+06	7.41185e+06	5.05114e+06	4.83252e+06	4.95784e+06	5.22053e+06	7.37927e+06	5.00449e+06	0.0324086	0.0325815	-0.560304	0	0	4.64193e-08	8.90582e-07	4.64193e-08	8.90582e-07
sp|Q14676|MDC1_HUMAN Mediator of DNA damage checkpoint protein 1 OS=Homo sapiens OX=9606 GN=MDC1 PE=1 SV=3	Q14676	MDC1	sp|Q14676|MDC1_HUMAN Mediator of DNA damage checkpoint protein 1 OS=Homo sapiens OX=9606 GN=MDC1 PE=1 SV=3	25	sp|Q14676|MDC1_HUMAN Mediator of DNA damage checkpoint protein 1 OS=Homo sapiens OX=9606 GN=MDC1 PE=1 SV=3	3.9722e+06	3.77886e+06	3.85297e+06	3.86764e+06	2.68923e+06	2.53624e+06	2.70888e+06	2.74211e+06	3.8603e+06	2.69905e+06	0.020591	0.0341802	-0.516269	0	0.00806452	4.6598e-08	8.91943e-07	4.6598e-08	8.91943e-07
sp|Q9P2D0|IBTK_HUMAN Inhibitor of Bruton tyrosine kinase OS=Homo sapiens OX=9606 GN=IBTK PE=1 SV=3	Q9P2D0	IBTK	sp|Q9P2D0|IBTK_HUMAN Inhibitor of Bruton tyrosine kinase OS=Homo sapiens OX=9606 GN=IBTK PE=1 SV=3	15	sp|Q9P2D0|IBTK_HUMAN Inhibitor of Bruton tyrosine kinase OS=Homo sapiens OX=9606 GN=IBTK PE=1 SV=3	2.60649e+06	2.48077e+06	2.50747e+06	2.54222e+06	1.87337e+06	1.89094e+06	1.87626e+06	1.91054e+06	2.52484e+06	1.8836e+06	0.0214431	0.00901281	-0.422681	0	0	4.67715e-08	8.93195e-07	4.67715e-08	8.93195e-07
sp|O15182|CETN3_HUMAN Centrin-3 OS=Homo sapiens OX=9606 GN=CETN3 PE=1 SV=2	O15182	CETN3	sp|O15182|CETN3_HUMAN Centrin-3 OS=Homo sapiens OX=9606 GN=CETN3 PE=1 SV=2	5	sp|O15182|CETN3_HUMAN Centrin-3 OS=Homo sapiens OX=9606 GN=CETN3 PE=1 SV=2	392673	389313	409487	400987	278712	273876	284999	263554	396830	276294	0.0226841	0.0328755	-0.522294	0	0	4.74607e-08	9.02189e-07	4.74607e-08	9.02189e-07
sp|Q92485|ASM3B_HUMAN Acid sphingomyelinase-like phosphodiesterase 3b OS=Homo sapiens OX=9606 GN=SMPDL3B PE=1 SV=2	Q92485	SMPDL3B	sp|Q92485|ASM3B_HUMAN Acid sphingomyelinase-like phosphodiesterase 3b OS=Homo sapiens OX=9606 GN=SMPDL3B PE=1 SV=2	4	sp|Q92485|ASM3B_HUMAN Acid sphingomyelinase-like phosphodiesterase 3b OS=Homo sapiens OX=9606 GN=SMPDL3B PE=1 SV=2	1.10154e+06	1.09317e+06	1.02698e+06	1.05161e+06	710593	751031	725088	744323	1.07239e+06	734705	0.0329169	0.0251366	-0.545445	0	0	4.73987e-08	9.02189e-07	4.73987e-08	9.02189e-07
sp|O75489|NDUS3_HUMAN NADH dehydrogenase [ubiquinone] iron-sulfur protein 3, mitochondrial OS=Homo sapiens OX=9606 GN=NDUFS3 PE=1 SV=1	O75489	NDUFS3	sp|O75489|NDUS3_HUMAN NADH dehydrogenase [ubiquinone] iron-sulfur protein 3, mitochondrial OS=Homo sapiens OX=9606 GN=NDUFS3 PE=1 SV=1	14	sp|O75489|NDUS3_HUMAN NADH dehydrogenase [ubiquinone] iron-sulfur protein 3, mitochondrial OS=Homo sapiens OX=9606 GN=NDUFS3 PE=1 SV=1	6.65546e+06	6.73453e+06	6.62927e+06	6.61717e+06	9.22241e+06	8.75995e+06	9.17846e+06	9.31216e+06	6.64236e+06	9.20044e+06	0.00792285	0.0268975	0.470004	0	0	4.78537e-08	9.05497e-07	4.78537e-08	9.05497e-07
sp|Q86W74|ANR46_HUMAN Ankyrin repeat domain-containing protein 46 OS=Homo sapiens OX=9606 GN=ANKRD46 PE=1 SV=1	Q86W74	ANKRD46	sp|Q86W74|ANR46_HUMAN Ankyrin repeat domain-containing protein 46 OS=Homo sapiens OX=9606 GN=ANKRD46 PE=1 SV=1	2	sp|Q86W74|ANR46_HUMAN Ankyrin repeat domain-containing protein 46 OS=Homo sapiens OX=9606 GN=ANKRD46 PE=1 SV=1	472010	426432	411862	410268	234199	229194	239476	252960	419147	236837	0.0670548	0.0428338	-0.82343	0	0	4.78537e-08	9.05497e-07	4.78537e-08	9.05497e-07
sp|Q53EZ4|CEP55_HUMAN Centrosomal protein of 55 kDa OS=Homo sapiens OX=9606 GN=CEP55 PE=1 SV=3	Q53EZ4	CEP55	sp|Q53EZ4|CEP55_HUMAN Centrosomal protein of 55 kDa OS=Homo sapiens OX=9606 GN=CEP55 PE=1 SV=3	14	sp|Q53EZ4|CEP55_HUMAN Centrosomal protein of 55 kDa OS=Homo sapiens OX=9606 GN=CEP55 PE=1 SV=3	2.67563e+06	2.59444e+06	2.68527e+06	2.70924e+06	1.86345e+06	1.71118e+06	1.72294e+06	1.8301e+06	2.68045e+06	1.77652e+06	0.0186959	0.0428033	-0.594073	0	0	4.81611e-08	9.07162e-07	4.81611e-08	9.07162e-07
sp|Q96K37|S35E1_HUMAN Solute carrier family 35 member E1 OS=Homo sapiens OX=9606 GN=SLC35E1 PE=1 SV=2	Q96K37	SLC35E1	sp|Q96K37|S35E1_HUMAN Solute carrier family 35 member E1 OS=Homo sapiens OX=9606 GN=SLC35E1 PE=1 SV=2	5	sp|Q96K37|S35E1_HUMAN Solute carrier family 35 member E1 OS=Homo sapiens OX=9606 GN=SLC35E1 PE=1 SV=2	527130	531424	500824	542495	352894	349993	360699	333235	529277	351443	0.0336057	0.0331243	-0.590732	0	0	4.81301e-08	9.07162e-07	4.81301e-08	9.07162e-07
sp|Q8TEM1|PO210_HUMAN Nuclear pore membrane glycoprotein 210 OS=Homo sapiens OX=9606 GN=NUP210 PE=1 SV=3	Q8TEM1	NUP210	sp|Q8TEM1|PO210_HUMAN Nuclear pore membrane glycoprotein 210 OS=Homo sapiens OX=9606 GN=NUP210 PE=1 SV=3	39	sp|Q8TEM1|PO210_HUMAN Nuclear pore membrane glycoprotein 210 OS=Homo sapiens OX=9606 GN=NUP210 PE=1 SV=3	1.26547e+07	1.23382e+07	1.24423e+07	1.25359e+07	9.35695e+06	9.46454e+06	9.67542e+06	9.49076e+06	1.24891e+07	9.47765e+06	0.010792	0.0139349	-0.398059	0	0	4.89412e-08	9.19761e-07	4.89412e-08	9.19761e-07
sp|Q8WVC0|LEO1_HUMAN RNA polymerase-associated protein LEO1 OS=Homo sapiens OX=9606 GN=LEO1 PE=1 SV=1	Q8WVC0	LEO1	sp|Q8WVC0|LEO1_HUMAN RNA polymerase-associated protein LEO1 OS=Homo sapiens OX=9606 GN=LEO1 PE=1 SV=1	15	sp|Q8WVC0|LEO1_HUMAN RNA polymerase-associated protein LEO1 OS=Homo sapiens OX=9606 GN=LEO1 PE=1 SV=1	5.73207e+06	5.67165e+06	5.70646e+06	5.6609e+06	4.18654e+06	4.02473e+06	4.24673e+06	4.26941e+06	5.68905e+06	4.21663e+06	0.00573188	0.0264072	-0.432128	0	0	4.91311e-08	9.21237e-07	4.91311e-08	9.21237e-07
sp|Q32MZ4|LRRF1_HUMAN Leucine-rich repeat flightless-interacting protein 1 OS=Homo sapiens OX=9606 GN=LRRFIP1 PE=1 SV=2	Q32MZ4	LRRFIP1	sp|Q32MZ4|LRRF1_HUMAN Leucine-rich repeat flightless-interacting protein 1 OS=Homo sapiens OX=9606 GN=LRRFIP1 PE=1 SV=2	36	sp|Q32MZ4|LRRF1_HUMAN Leucine-rich repeat flightless-interacting protein 1 OS=Homo sapiens OX=9606 GN=LRRFIP1 PE=1 SV=2	1.32675e+07	1.34117e+07	1.33142e+07	1.29614e+07	9.87296e+06	9.82135e+06	9.78362e+06	1.01541e+07	1.32909e+07	9.84716e+06	0.0146823	0.0169684	-0.432657	0	0	4.9246e-08	9.21301e-07	4.9246e-08	9.21301e-07
sp|P02786|TFR1_HUMAN Transferrin receptor protein 1 OS=Homo sapiens OX=9606 GN=TFRC PE=1 SV=2	P02786	TFRC	sp|P02786|TFR1_HUMAN Transferrin receptor protein 1 OS=Homo sapiens OX=9606 GN=TFRC PE=1 SV=2	31	sp|P02786|TFR1_HUMAN Transferrin receptor protein 1 OS=Homo sapiens OX=9606 GN=TFRC PE=1 SV=2	2.4048e+07	2.33539e+07	2.32614e+07	2.40008e+07	3.203e+07	3.28451e+07	3.25501e+07	3.13359e+07	2.36773e+07	3.229e+07	0.0175765	0.0205583	0.447669	0	0	4.97158e-08	9.2799e-07	4.97158e-08	9.2799e-07
sp|Q8IU81|I2BP1_HUMAN Interferon regulatory factor 2-binding protein 1 OS=Homo sapiens OX=9606 GN=IRF2BP1 PE=1 SV=1	Q8IU81	IRF2BP1	sp|Q8IU81|I2BP1_HUMAN Interferon regulatory factor 2-binding protein 1 OS=Homo sapiens OX=9606 GN=IRF2BP1 PE=1 SV=1	20	sp|Q8IU81|I2BP1_HUMAN Interferon regulatory factor 2-binding protein 1 OS=Homo sapiens OX=9606 GN=IRF2BP1 PE=1 SV=1	7.91394e+06	7.79996e+06	7.62409e+06	7.63428e+06	5.72206e+06	5.77192e+06	5.85585e+06	5.88209e+06	7.71712e+06	5.81388e+06	0.0180232	0.0127562	-0.408516	0	0	5.08912e-08	9.4779e-07	5.08912e-08	9.4779e-07
sp|P20908|CO5A1_HUMAN Collagen alpha-1(V) chain OS=Homo sapiens OX=9606 GN=COL5A1 PE=1 SV=3	P20908	COL5A1	sp|P20908|CO5A1_HUMAN Collagen alpha-1(V) chain OS=Homo sapiens OX=9606 GN=COL5A1 PE=1 SV=3	3	sp|P20908|CO5A1_HUMAN Collagen alpha-1(V) chain OS=Homo sapiens OX=9606 GN=COL5A1 PE=1 SV=3	77489.8	84797.9	90446.1	78633.9	153266	165742	165648	179152	81715.9	165695	0.0724278	0.0637054	1.02087	0	0	5.10718e-08	9.49017e-07	5.10718e-08	9.49017e-07
sp|P39880|CUX1_HUMAN Homeobox protein cut-like 1 OS=Homo sapiens OX=9606 GN=CUX1 PE=1 SV=3	P39880	CUX1	sp|P39880|CUX1_HUMAN Homeobox protein cut-like 1 OS=Homo sapiens OX=9606 GN=CUX1 PE=1 SV=3	37	sp|P39880|CUX1_HUMAN Homeobox protein cut-like 1 OS=Homo sapiens OX=9606 GN=CUX1 PE=1 SV=3	1.00516e+07	1.00152e+07	9.7521e+06	9.9802e+06	7.00547e+06	6.74912e+06	7.14515e+06	7.29628e+06	9.99769e+06	7.07531e+06	0.0135647	0.032988	-0.49887	0	0	5.17217e-08	9.56793e-07	5.17217e-08	9.56793e-07
sp|Q9UHF7|TRPS1_HUMAN Zinc finger transcription factor Trps1 OS=Homo sapiens OX=9606 GN=TRPS1 PE=1 SV=2	Q9UHF7	TRPS1	sp|Q9UHF7|TRPS1_HUMAN Zinc finger transcription factor Trps1 OS=Homo sapiens OX=9606 GN=TRPS1 PE=1 SV=2	25	sp|Q9UHF7|TRPS1_HUMAN Zinc finger transcription factor Trps1 OS=Homo sapiens OX=9606 GN=TRPS1 PE=1 SV=2	6.11027e+06	6.12804e+06	5.92365e+06	6.2261e+06	3.90935e+06	3.70053e+06	3.90809e+06	4.18151e+06	6.11916e+06	3.90872e+06	0.0207154	0.050255	-0.646636	0	0	5.17009e-08	9.56793e-07	5.17009e-08	9.56793e-07
sp|Q86V97|KBTB6_HUMAN Kelch repeat and BTB domain-containing protein 6 OS=Homo sapiens OX=9606 GN=KBTBD6 PE=1 SV=1	Q86V97	KBTBD6	sp|Q86V97|KBTB6_HUMAN Kelch repeat and BTB domain-containing protein 6 OS=Homo sapiens OX=9606 GN=KBTBD6 PE=1 SV=1	3	sp|Q86V97|KBTB6_HUMAN Kelch repeat and BTB domain-containing protein 6 OS=Homo sapiens OX=9606 GN=KBTBD6 PE=1 SV=1	309669	299514	316318	309558	193752	208324	213121	209171	309613	208748	0.0224435	0.0411856	-0.568709	0	0	5.189e-08	9.57765e-07	5.189e-08	9.57765e-07
sp|Q9UK22|FBX2_HUMAN F-box only protein 2 OS=Homo sapiens OX=9606 GN=FBXO2 PE=1 SV=2	Q9UK22	FBXO2	sp|Q9UK22|FBX2_HUMAN F-box only protein 2 OS=Homo sapiens OX=9606 GN=FBXO2 PE=1 SV=2	3	sp|Q9UK22|FBX2_HUMAN F-box only protein 2 OS=Homo sapiens OX=9606 GN=FBXO2 PE=1 SV=2	520614	510940	519947	501938	800907	727424	801123	768752	515443	784830	0.0171423	0.0450662	0.606319	0	0	5.24685e-08	9.65637e-07	5.24685e-08	9.65637e-07
sp|Q9Y365|STA10_HUMAN START domain-containing protein 10 OS=Homo sapiens OX=9606 GN=STARD10 PE=1 SV=2	Q9Y365	STARD10	sp|Q9Y365|STA10_HUMAN START domain-containing protein 10 OS=Homo sapiens OX=9606 GN=STARD10 PE=1 SV=2	8	sp|Q9Y365|STA10_HUMAN START domain-containing protein 10 OS=Homo sapiens OX=9606 GN=STARD10 PE=1 SV=2	7.67458e+06	8.06425e+06	8.17092e+06	7.74714e+06	4.61576e+06	4.45745e+06	4.97665e+06	5.02652e+06	7.9057e+06	4.79621e+06	0.0304085	0.0580556	-0.72173	0	0	5.25501e-08	9.65637e-07	5.25501e-08	9.65637e-07
sp|Q86VU5|CMTD1_HUMAN Catechol O-methyltransferase domain-containing protein 1 OS=Homo sapiens OX=9606 GN=COMTD1 PE=1 SV=1	Q86VU5	COMTD1	sp|Q86VU5|CMTD1_HUMAN Catechol O-methyltransferase domain-containing protein 1 OS=Homo sapiens OX=9606 GN=COMTD1 PE=1 SV=1	4	sp|Q86VU5|CMTD1_HUMAN Catechol O-methyltransferase domain-containing protein 1 OS=Homo sapiens OX=9606 GN=COMTD1 PE=1 SV=1	624239	619399	611941	598945	936297	879810	952533	877390	615670	908054	0.0179588	0.0423307	0.559948	0	0	5.28947e-08	9.69813e-07	5.28947e-08	9.69813e-07
sp|Q96G23|CERS2_HUMAN Ceramide synthase 2 OS=Homo sapiens OX=9606 GN=CERS2 PE=1 SV=1	Q96G23	CERS2	sp|Q96G23|CERS2_HUMAN Ceramide synthase 2 OS=Homo sapiens OX=9606 GN=CERS2 PE=1 SV=1	4	sp|Q96G23|CERS2_HUMAN Ceramide synthase 2 OS=Homo sapiens OX=9606 GN=CERS2 PE=1 SV=1	7.02554e+06	7.00382e+06	6.7289e+06	6.94491e+06	4.81341e+06	5.07936e+06	4.87687e+06	5.07174e+06	6.97437e+06	4.9743e+06	0.0195805	0.027329	-0.487832	0	0	5.32996e-08	9.75075e-07	5.32996e-08	9.75075e-07
sp|O75794|CD123_HUMAN Cell division cycle protein 123 homolog OS=Homo sapiens OX=9606 GN=CDC123 PE=1 SV=1	O75794	CDC123	sp|O75794|CD123_HUMAN Cell division cycle protein 123 homolog OS=Homo sapiens OX=9606 GN=CDC123 PE=1 SV=1	5	sp|O75794|CD123_HUMAN Cell division cycle protein 123 homolog OS=Homo sapiens OX=9606 GN=CDC123 PE=1 SV=1	1.58504e+06	1.49292e+06	1.49412e+06	1.57789e+06	1.03742e+06	1.02291e+06	953162	963480	1.536e+06	993193	0.033082	0.0423527	-0.629144	0	0	5.44162e-08	9.93305e-07	5.44162e-08	9.93305e-07
sp|Q9NPE3|NOP10_HUMAN H/ACA ribonucleoprotein complex subunit 3 OS=Homo sapiens OX=9606 GN=NOP10 PE=1 SV=1	Q9NPE3	NOP10	sp|Q9NPE3|NOP10_HUMAN H/ACA ribonucleoprotein complex subunit 3 OS=Homo sapiens OX=9606 GN=NOP10 PE=1 SV=1	5	sp|Q9NPE3|NOP10_HUMAN H/ACA ribonucleoprotein complex subunit 3 OS=Homo sapiens OX=9606 GN=NOP10 PE=1 SV=1	607457	596023	625928	586562	950096	866008	921972	947379	601740	934675	0.0280402	0.0423466	0.635257	0	0	5.52455e-08	1.00622e-06	5.52455e-08	1.00622e-06
sp|P28347|TEAD1_HUMAN Transcriptional enhancer factor TEF-1 OS=Homo sapiens OX=9606 GN=TEAD1 PE=1 SV=2	P28347	TEAD1	sp|P28347|TEAD1_HUMAN Transcriptional enhancer factor TEF-1 OS=Homo sapiens OX=9606 GN=TEAD1 PE=1 SV=2	3	sp|P28347|TEAD1_HUMAN Transcriptional enhancer factor TEF-1 OS=Homo sapiens OX=9606 GN=TEAD1 PE=1 SV=2	796501	823578	807165	841635	1.20091e+06	1.17261e+06	1.29136e+06	1.22121e+06	815371	1.21106e+06	0.0241333	0.0414596	0.570767	0	0	5.54196e-08	1.00717e-06	5.54196e-08	1.00717e-06
sp|O15078|CE290_HUMAN Centrosomal protein of 290 kDa OS=Homo sapiens OX=9606 GN=CEP290 PE=1 SV=2	O15078	CEP290	sp|O15078|CE290_HUMAN Centrosomal protein of 290 kDa OS=Homo sapiens OX=9606 GN=CEP290 PE=1 SV=2	3	sp|O15078|CE290_HUMAN Centrosomal protein of 290 kDa OS=Homo sapiens OX=9606 GN=CEP290 PE=1 SV=2	501262	513766	513645	536232	329073	360382	340660	330105	513705	335382	0.0282248	0.0427209	-0.615312	0	0	5.57248e-08	1.00829e-06	5.57248e-08	1.00829e-06
sp|Q99584|S10AD_HUMAN Protein S100-A13 OS=Homo sapiens OX=9606 GN=S100A13 PE=1 SV=1	Q99584	S100A13	sp|Q99584|S10AD_HUMAN Protein S100-A13 OS=Homo sapiens OX=9606 GN=S100A13 PE=1 SV=1	7	sp|Q99584|S10AD_HUMAN Protein S100-A13 OS=Homo sapiens OX=9606 GN=S100A13 PE=1 SV=1	4.22209e+07	3.99519e+07	3.76428e+07	3.7276e+07	6.16131e+07	6.2678e+07	6.20204e+07	6.27808e+07	3.87974e+07	6.23492e+07	0.0584286	0.00889846	0.685032	0	0	5.56099e-08	1.00829e-06	5.56099e-08	1.00829e-06
sp|Q9HCN8|SDF2L_HUMAN Stromal cell-derived factor 2-like protein 1 OS=Homo sapiens OX=9606 GN=SDF2L1 PE=1 SV=2	Q9HCN8	SDF2L1	sp|Q9HCN8|SDF2L_HUMAN Stromal cell-derived factor 2-like protein 1 OS=Homo sapiens OX=9606 GN=SDF2L1 PE=1 SV=2	6	sp|Q9HCN8|SDF2L_HUMAN Stromal cell-derived factor 2-like protein 1 OS=Homo sapiens OX=9606 GN=SDF2L1 PE=1 SV=2	2.30571e+06	2.35848e+06	2.14905e+06	2.28435e+06	1.42556e+06	1.52627e+06	1.50393e+06	1.52507e+06	2.29503e+06	1.5145e+06	0.0392116	0.0318019	-0.599692	0	0	5.75726e-08	1.03945e-06	5.75726e-08	1.03945e-06
sp|Q02083|NAAA_HUMAN N-acylethanolamine-hydrolyzing acid amidase OS=Homo sapiens OX=9606 GN=NAAA PE=1 SV=3	Q02083	NAAA	sp|Q02083|NAAA_HUMAN N-acylethanolamine-hydrolyzing acid amidase OS=Homo sapiens OX=9606 GN=NAAA PE=1 SV=3	7	sp|Q02083|NAAA_HUMAN N-acylethanolamine-hydrolyzing acid amidase OS=Homo sapiens OX=9606 GN=NAAA PE=1 SV=3	1.15472e+06	1.21978e+06	1.18616e+06	1.18902e+06	1.67875e+06	1.73405e+06	1.72623e+06	1.6205e+06	1.18759e+06	1.70249e+06	0.0223913	0.0309551	0.519474	0	0	5.79137e-08	1.04106e-06	5.79137e-08	1.04106e-06
sp|Q8IX90|SKA3_HUMAN Spindle and kinetochore-associated protein 3 OS=Homo sapiens OX=9606 GN=SKA3 PE=1 SV=2	Q8IX90	SKA3	sp|Q8IX90|SKA3_HUMAN Spindle and kinetochore-associated protein 3 OS=Homo sapiens OX=9606 GN=SKA3 PE=1 SV=2	4	sp|Q8IX90|SKA3_HUMAN Spindle and kinetochore-associated protein 3 OS=Homo sapiens OX=9606 GN=SKA3 PE=1 SV=2	187491	201971	198495	196522	298468	289136	306454	320989	197509	302461	0.0315	0.0444107	0.614726	0	0	5.78342e-08	1.04106e-06	5.78342e-08	1.04106e-06
sp|O95235|KI20A_HUMAN Kinesin-like protein KIF20A OS=Homo sapiens OX=9606 GN=KIF20A PE=1 SV=1	O95235	KIF20A	sp|O95235|KI20A_HUMAN Kinesin-like protein KIF20A OS=Homo sapiens OX=9606 GN=KIF20A PE=1 SV=1	8	sp|O95235|KI20A_HUMAN Kinesin-like protein KIF20A OS=Homo sapiens OX=9606 GN=KIF20A PE=1 SV=1	3.0111e+06	3.06765e+06	2.90361e+06	3.05772e+06	1.96338e+06	2.09842e+06	1.89225e+06	1.91633e+06	3.03441e+06	1.93986e+06	0.0249503	0.0468005	-0.645532	0	0	5.85212e-08	1.0497e-06	5.85212e-08	1.0497e-06
sp|Q13371|PHLP_HUMAN Phosducin-like protein OS=Homo sapiens OX=9606 GN=PDCL PE=1 SV=3	Q13371	PDCL	sp|Q13371|PHLP_HUMAN Phosducin-like protein OS=Homo sapiens OX=9606 GN=PDCL PE=1 SV=3	4	sp|Q13371|PHLP_HUMAN Phosducin-like protein OS=Homo sapiens OX=9606 GN=PDCL PE=1 SV=3	892677	870629	865140	886464	679777	675615	676819	673335	878546	676217	0.0147599	0.0039659	-0.377574	0	0	5.97252e-08	1.06667e-06	5.97252e-08	1.06667e-06
sp|Q99986|VRK1_HUMAN Serine/threonine-protein kinase VRK1 OS=Homo sapiens OX=9606 GN=VRK1 PE=1 SV=1	Q99986	VRK1	sp|Q99986|VRK1_HUMAN Serine/threonine-protein kinase VRK1 OS=Homo sapiens OX=9606 GN=VRK1 PE=1 SV=1	11	sp|Q99986|VRK1_HUMAN Serine/threonine-protein kinase VRK1 OS=Homo sapiens OX=9606 GN=VRK1 PE=1 SV=1	1.02667e+07	9.78123e+06	9.67577e+06	1.02144e+07	7.17064e+06	6.98763e+06	7.29395e+06	7.10616e+06	9.9978e+06	7.1384e+06	0.0299972	0.0179002	-0.485686	0	0	5.9625e-08	1.06667e-06	5.9625e-08	1.06667e-06
sp|Q96GF1|RN185_HUMAN E3 ubiquitin-protein ligase RNF185 OS=Homo sapiens OX=9606 GN=RNF185 PE=1 SV=1	Q96GF1	RNF185	sp|Q96GF1|RN185_HUMAN E3 ubiquitin-protein ligase RNF185 OS=Homo sapiens OX=9606 GN=RNF185 PE=1 SV=1	2	sp|Q96GF1|RN185_HUMAN E3 ubiquitin-protein ligase RNF185 OS=Homo sapiens OX=9606 GN=RNF185 PE=1 SV=1	255786	277511	259365	259051	151404	167707	150338	164375	259208	157889	0.0374835	0.056003	-0.716413	0	0	5.99584e-08	1.06853e-06	5.99584e-08	1.06853e-06
sp|P63173|RL38_HUMAN 60S ribosomal protein L38 OS=Homo sapiens OX=9606 GN=RPL38 PE=1 SV=2	P63173	RPL38	sp|P63173|RL38_HUMAN 60S ribosomal protein L38 OS=Homo sapiens OX=9606 GN=RPL38 PE=1 SV=2	5	sp|P63173|RL38_HUMAN 60S ribosomal protein L38 OS=Homo sapiens OX=9606 GN=RPL38 PE=1 SV=2	4.76758e+06	4.77359e+06	5.07276e+06	4.67427e+06	7.56755e+06	7.21671e+06	8.00371e+06	7.39229e+06	4.77058e+06	7.47992e+06	0.0359214	0.0447507	0.648759	0	0	6.05981e-08	1.0776e-06	6.05981e-08	1.0776e-06
sp|O95759|TBCD8_HUMAN TBC1 domain family member 8 OS=Homo sapiens OX=9606 GN=TBC1D8 PE=1 SV=3	O95759	TBC1D8	sp|O95759|TBCD8_HUMAN TBC1 domain family member 8 OS=Homo sapiens OX=9606 GN=TBC1D8 PE=1 SV=3	5	sp|O95759|TBCD8_HUMAN TBC1 domain family member 8 OS=Homo sapiens OX=9606 GN=TBC1D8 PE=1 SV=3	217290	225406	214816	229870	319091	324427	342757	343376	221348	333592	0.0315789	0.0375912	0.591466	0	0	6.24825e-08	1.10873e-06	6.24825e-08	1.10873e-06
sp|P21741|MK_HUMAN Midkine OS=Homo sapiens OX=9606 GN=MDK PE=1 SV=1	P21741	MDK	sp|P21741|MK_HUMAN Midkine OS=Homo sapiens OX=9606 GN=MDK PE=1 SV=1	4	sp|P21741|MK_HUMAN Midkine OS=Homo sapiens OX=9606 GN=MDK PE=1 SV=1	2.18943e+06	1.83356e+06	1.78232e+06	1.78954e+06	715275	570570	703541	729929	1.81155e+06	709408	0.102769	0.108314	-1.35248	0	0	6.28138e-08	1.11004e-06	6.28138e-08	1.11004e-06
sp|Q14249|NUCG_HUMAN Endonuclease G, mitochondrial OS=Homo sapiens OX=9606 GN=ENDOG PE=1 SV=4	Q14249	ENDOG	sp|Q14249|NUCG_HUMAN Endonuclease G, mitochondrial OS=Homo sapiens OX=9606 GN=ENDOG PE=1 SV=4	4	sp|Q14249|NUCG_HUMAN Endonuclease G, mitochondrial OS=Homo sapiens OX=9606 GN=ENDOG PE=1 SV=4	364394	370585	360615	383548	626218	678296	577637	626903	367489	626561	0.0271864	0.0655268	0.769804	0	0	6.29389e-08	1.11004e-06	6.29389e-08	1.11004e-06
sp|Q9BXH1|BBC3_HUMAN Bcl-2-binding component 3 OS=Homo sapiens OX=9606 GN=BBC3 PE=1 SV=1	Q9BXH1	BBC3	sp|Q9BXH1|BBC3_HUMAN Bcl-2-binding component 3 OS=Homo sapiens OX=9606 GN=BBC3 PE=1 SV=1	3	sp|Q9BXH1|BBC3_HUMAN Bcl-2-binding component 3 OS=Homo sapiens OX=9606 GN=BBC3 PE=1 SV=1	508862	498238	454181	457683	246162	278780	241501	261625	477961	253893	0.0580921	0.0656252	-0.912039	0	0	6.29591e-08	1.11004e-06	6.29591e-08	1.11004e-06
sp|O15264|MK13_HUMAN Mitogen-activated protein kinase 13 OS=Homo sapiens OX=9606 GN=MAPK13 PE=1 SV=1	O15264	MAPK13	sp|O15264|MK13_HUMAN Mitogen-activated protein kinase 13 OS=Homo sapiens OX=9606 GN=MAPK13 PE=1 SV=1	10	sp|O15264|MK13_HUMAN Mitogen-activated protein kinase 13 OS=Homo sapiens OX=9606 GN=MAPK13 PE=1 SV=1	2.12176e+06	2.10935e+06	2.04326e+06	2.10491e+06	1.55397e+06	1.46111e+06	1.4388e+06	1.48868e+06	2.10713e+06	1.4749e+06	0.0167575	0.0335975	-0.51473	0	0	6.34803e-08	1.11685e-06	6.34803e-08	1.11685e-06
sp|Q9Y2H5|PKHA6_HUMAN Pleckstrin homology domain-containing family A member 6 OS=Homo sapiens OX=9606 GN=PLEKHA6 PE=1 SV=4	Q9Y2H5	PLEKHA6	sp|Q9Y2H5|PKHA6_HUMAN Pleckstrin homology domain-containing family A member 6 OS=Homo sapiens OX=9606 GN=PLEKHA6 PE=1 SV=4	13	sp|Q9Y2H5|PKHA6_HUMAN Pleckstrin homology domain-containing family A member 6 OS=Homo sapiens OX=9606 GN=PLEKHA6 PE=1 SV=4	1.179e+06	1.22755e+06	1.18774e+06	1.22596e+06	848869	900478	864974	850888	1.20685e+06	857931	0.0210024	0.0275694	-0.492178	0	0	6.39198e-08	1.12219e-06	6.39198e-08	1.12219e-06
sp|Q9ULH1|ASAP1_HUMAN Arf-GAP with SH3 domain, ANK repeat and PH domain-containing protein 1 OS=Homo sapiens OX=9606 GN=ASAP1 PE=1 SV=4	Q9ULH1	ASAP1	sp|Q9ULH1|ASAP1_HUMAN Arf-GAP with SH3 domain, ANK repeat and PH domain-containing protein 1 OS=Homo sapiens OX=9606 GN=ASAP1 PE=1 SV=4	6	sp|Q9ULH1|ASAP1_HUMAN Arf-GAP with SH3 domain, ANK repeat and PH domain-containing protein 1 OS=Homo sapiens OX=9606 GN=ASAP1 PE=1 SV=4	430840	454030	444885	428107	669287	726957	704644	769811	437862	715801	0.0277116	0.0586521	0.709091	0	0	6.4734e-08	1.13408e-06	6.4734e-08	1.13408e-06
sp|A0MZ66|SHOT1_HUMAN Shootin-1 OS=Homo sapiens OX=9606 GN=SHTN1 PE=1 SV=4	A0MZ66	SHTN1	sp|A0MZ66|SHOT1_HUMAN Shootin-1 OS=Homo sapiens OX=9606 GN=SHTN1 PE=1 SV=4	36	sp|A0MZ66|SHOT1_HUMAN Shootin-1 OS=Homo sapiens OX=9606 GN=SHTN1 PE=1 SV=4	1.51921e+07	1.50374e+07	1.47258e+07	1.46615e+07	1.11226e+07	1.07448e+07	1.10536e+07	1.13106e+07	1.48816e+07	1.10881e+07	0.0169453	0.02128	-0.424444	0	0	6.55147e-08	1.14533e-06	6.55147e-08	1.14533e-06
sp|Q9Y6A5|TACC3_HUMAN Transforming acidic coiled-coil-containing protein 3 OS=Homo sapiens OX=9606 GN=TACC3 PE=1 SV=1	Q9Y6A5	TACC3	sp|Q9Y6A5|TACC3_HUMAN Transforming acidic coiled-coil-containing protein 3 OS=Homo sapiens OX=9606 GN=TACC3 PE=1 SV=1	19	sp|Q9Y6A5|TACC3_HUMAN Transforming acidic coiled-coil-containing protein 3 OS=Homo sapiens OX=9606 GN=TACC3 PE=1 SV=1	4.09666e+06	4.13442e+06	3.97564e+06	4.11071e+06	2.88256e+06	3.04891e+06	2.89233e+06	2.83489e+06	4.10369e+06	2.88744e+06	0.017375	0.0318885	-0.507128	0	0.0357143	6.57782e-08	1.14751e-06	6.57782e-08	1.14751e-06
sp|Q8N6M0|OTU6B_HUMAN Deubiquitinase OTUD6B OS=Homo sapiens OX=9606 GN=OTUD6B PE=1 SV=1	Q8N6M0	OTUD6B	sp|Q8N6M0|OTU6B_HUMAN Deubiquitinase OTUD6B OS=Homo sapiens OX=9606 GN=OTUD6B PE=1 SV=1	10	sp|Q8N6M0|OTU6B_HUMAN Deubiquitinase OTUD6B OS=Homo sapiens OX=9606 GN=OTUD6B PE=1 SV=1	4.29847e+06	4.19735e+06	4.11727e+06	4.16359e+06	3.04806e+06	2.89431e+06	3.00019e+06	3.10494e+06	4.18047e+06	3.02413e+06	0.0183328	0.0296522	-0.46718	0	0	6.59868e-08	1.14873e-06	6.59868e-08	1.14873e-06
sp|Q14693|LPIN1_HUMAN Phosphatidate phosphatase LPIN1 OS=Homo sapiens OX=9606 GN=LPIN1 PE=1 SV=2	Q14693	LPIN1	sp|Q14693|LPIN1_HUMAN Phosphatidate phosphatase LPIN1 OS=Homo sapiens OX=9606 GN=LPIN1 PE=1 SV=2	9	sp|Q14693|LPIN1_HUMAN Phosphatidate phosphatase LPIN1 OS=Homo sapiens OX=9606 GN=LPIN1 PE=1 SV=2	1.10485e+06	1.11123e+06	1.06272e+06	1.1127e+06	1.85522e+06	1.92424e+06	1.83044e+06	1.65807e+06	1.10804e+06	1.84283e+06	0.021572	0.0622656	0.733889	0	0	6.64181e-08	1.15381e-06	6.64181e-08	1.15381e-06
sp|Q9BYM8|HOIL1_HUMAN RanBP-type and C3HC4-type zinc finger-containing protein 1 OS=Homo sapiens OX=9606 GN=RBCK1 PE=1 SV=2	Q9BYM8	RBCK1	sp|Q9BYM8|HOIL1_HUMAN RanBP-type and C3HC4-type zinc finger-containing protein 1 OS=Homo sapiens OX=9606 GN=RBCK1 PE=1 SV=2	6	sp|Q9BYM8|HOIL1_HUMAN RanBP-type and C3HC4-type zinc finger-containing protein 1 OS=Homo sapiens OX=9606 GN=RBCK1 PE=1 SV=2	601303	627629	617941	621099	447191	434418	441302	463767	619520	444246	0.0181706	0.0280669	-0.479817	0	0	6.73216e-08	1.16705e-06	6.73216e-08	1.16705e-06
sp|Q9Y448|SKAP_HUMAN Small kinetochore-associated protein OS=Homo sapiens OX=9606 GN=KNSTRN PE=1 SV=2	Q9Y448	KNSTRN	sp|Q9Y448|SKAP_HUMAN Small kinetochore-associated protein OS=Homo sapiens OX=9606 GN=KNSTRN PE=1 SV=2	4	sp|Q9Y448|SKAP_HUMAN Small kinetochore-associated protein OS=Homo sapiens OX=9606 GN=KNSTRN PE=1 SV=2	875355	870771	919297	938543	623562	586728	622590	596840	897326	609715	0.0368987	0.0305161	-0.557385	0	0	6.74635e-08	1.16706e-06	6.74635e-08	1.16706e-06
sp|A6NDG6|PGP_HUMAN Glycerol-3-phosphate phosphatase OS=Homo sapiens OX=9606 GN=PGP PE=1 SV=1	A6NDG6	PGP	sp|A6NDG6|PGP_HUMAN Glycerol-3-phosphate phosphatase OS=Homo sapiens OX=9606 GN=PGP PE=1 SV=1	12	sp|A6NDG6|PGP_HUMAN Glycerol-3-phosphate phosphatase OS=Homo sapiens OX=9606 GN=PGP PE=1 SV=1	3.11472e+06	3.08992e+06	3.04551e+06	3.07432e+06	2.25618e+06	2.37671e+06	2.33795e+06	2.31516e+06	3.08212e+06	2.32656e+06	0.00940779	0.0217172	-0.405742	0	0	6.95497e-08	1.19565e-06	6.95497e-08	1.19565e-06
sp|Q7Z7K2|ZN467_HUMAN Zinc finger protein 467 OS=Homo sapiens OX=9606 GN=ZNF467 PE=1 SV=1	Q7Z7K2	ZNF467	sp|Q7Z7K2|ZN467_HUMAN Zinc finger protein 467 OS=Homo sapiens OX=9606 GN=ZNF467 PE=1 SV=1	4	sp|Q7Z7K2|ZN467_HUMAN Zinc finger protein 467 OS=Homo sapiens OX=9606 GN=ZNF467 PE=1 SV=1	74225.9	78465	77805	75220	51000.8	55110.2	50977.4	52144.1	76512.5	51572.4	0.0265514	0.0371995	-0.568978	0	0	6.95214e-08	1.19565e-06	6.95214e-08	1.19565e-06
sp|Q9Y508|RN114_HUMAN E3 ubiquitin-protein ligase RNF114 OS=Homo sapiens OX=9606 GN=RNF114 PE=1 SV=1	Q9Y508	RNF114	sp|Q9Y508|RN114_HUMAN E3 ubiquitin-protein ligase RNF114 OS=Homo sapiens OX=9606 GN=RNF114 PE=1 SV=1	7	sp|Q9Y508|RN114_HUMAN E3 ubiquitin-protein ligase RNF114 OS=Homo sapiens OX=9606 GN=RNF114 PE=1 SV=1	5.0991e+06	5.03753e+06	4.74221e+06	4.86704e+06	3.51899e+06	3.41004e+06	3.47928e+06	3.57088e+06	4.95228e+06	3.49913e+06	0.0329182	0.019406	-0.500905	0	0	6.93129e-08	1.19565e-06	6.93129e-08	1.19565e-06
sp|O14841|OPLA_HUMAN 5-oxoprolinase OS=Homo sapiens OX=9606 GN=OPLAH PE=1 SV=3	O14841	OPLAH	sp|O14841|OPLA_HUMAN 5-oxoprolinase OS=Homo sapiens OX=9606 GN=OPLAH PE=1 SV=3	15	sp|O14841|OPLA_HUMAN 5-oxoprolinase OS=Homo sapiens OX=9606 GN=OPLAH PE=1 SV=3	1.92376e+06	1.85951e+06	1.79894e+06	1.8395e+06	2.72853e+06	2.55934e+06	2.75862e+06	2.6898e+06	1.8495e+06	2.70917e+06	0.0280594	0.0327093	0.550695	0.0340909	0.0227273	7.00974e-08	1.20082e-06	7.00974e-08	1.20082e-06
sp|P01308|INS_HUMAN Insulin OS=Homo sapiens OX=9606 GN=INS PE=1 SV=1	P01308	INS	sp|P01308|INS_HUMAN Insulin OS=Homo sapiens OX=9606 GN=INS PE=1 SV=1	2	sp|P01308|INS_HUMAN Insulin OS=Homo sapiens OX=9606 GN=INS PE=1 SV=1	2.22495e+06	2.54457e+06	2.37164e+06	2.66163e+06	725048	923222	698738	629999	2.4581e+06	711893	0.0783194	0.169113	-1.78717	0	0	7.02552e-08	1.20082e-06	7.02552e-08	1.20082e-06
sp|Q9NZR1|TMOD2_HUMAN Tropomodulin-2 OS=Homo sapiens OX=9606 GN=TMOD2 PE=1 SV=1	Q9NZR1	TMOD2	sp|Q9NZR1|TMOD2_HUMAN Tropomodulin-2 OS=Homo sapiens OX=9606 GN=TMOD2 PE=1 SV=1	7	sp|Q9NZR1|TMOD2_HUMAN Tropomodulin-2 OS=Homo sapiens OX=9606 GN=TMOD2 PE=1 SV=1	5.76675e+06	6.74862e+06	6.72588e+06	7.28698e+06	2.49861e+06	2.8404e+06	2.21746e+06	2.29994e+06	6.73725e+06	2.39927e+06	0.095366	0.112509	-1.4908	0	0	7.0286e-08	1.20082e-06	7.0286e-08	1.20082e-06
sp|Q12955|ANK3_HUMAN Ankyrin-3 OS=Homo sapiens OX=9606 GN=ANK3 PE=1 SV=3	Q12955	ANK3	sp|Q12955|ANK3_HUMAN Ankyrin-3 OS=Homo sapiens OX=9606 GN=ANK3 PE=1 SV=3	26	sp|Q12955|ANK3_HUMAN Ankyrin-3 OS=Homo sapiens OX=9606 GN=ANK3 PE=1 SV=3	2.9858e+06	2.97411e+06	3.01952e+06	2.98353e+06	3.79374e+06	3.92229e+06	3.91322e+06	3.90874e+06	2.98466e+06	3.91098e+06	0.00663562	0.0156443	0.389962	0	0	7.08035e-08	1.20468e-06	7.08035e-08	1.20468e-06
sp|Q9Y639|NPTN_HUMAN Neuroplastin OS=Homo sapiens OX=9606 GN=NPTN PE=1 SV=2	Q9Y639	NPTN	sp|Q9Y639|NPTN_HUMAN Neuroplastin OS=Homo sapiens OX=9606 GN=NPTN PE=1 SV=2	6	sp|Q9Y639|NPTN_HUMAN Neuroplastin OS=Homo sapiens OX=9606 GN=NPTN PE=1 SV=2	2.58395e+06	2.63476e+06	2.4971e+06	2.69699e+06	1.85151e+06	1.84265e+06	1.84031e+06	1.90595e+06	2.60936e+06	1.84708e+06	0.0324598	0.0166354	-0.498387	0	0	7.07512e-08	1.20468e-06	7.07512e-08	1.20468e-06
sp|Q8N695|SC5A8_HUMAN Sodium-coupled monocarboxylate transporter 1 OS=Homo sapiens OX=9606 GN=SLC5A8 PE=1 SV=2	Q8N695	SLC5A8	sp|Q8N695|SC5A8_HUMAN Sodium-coupled monocarboxylate transporter 1 OS=Homo sapiens OX=9606 GN=SLC5A8 PE=1 SV=2	1	sp|Q8N695|SC5A8_HUMAN Sodium-coupled monocarboxylate transporter 1 OS=Homo sapiens OX=9606 GN=SLC5A8 PE=1 SV=2	53322.4	54463.1	59422.8	42351.6	13000.7	16257.3	12396.7	15491.6	53892.8	14246.1	0.137376	0.131329	-1.92497	0	0	7.12847e-08	1.21038e-06	7.12847e-08	1.21038e-06
sp|Q9NPH0|PPA6_HUMAN Lysophosphatidic acid phosphatase type 6 OS=Homo sapiens OX=9606 GN=ACP6 PE=1 SV=3	Q9NPH0	ACP6	sp|Q9NPH0|PPA6_HUMAN Lysophosphatidic acid phosphatase type 6 OS=Homo sapiens OX=9606 GN=ACP6 PE=1 SV=3	3	sp|Q9NPH0|PPA6_HUMAN Lysophosphatidic acid phosphatase type 6 OS=Homo sapiens OX=9606 GN=ACP6 PE=1 SV=3	309577	322772	298293	324285	485694	478771	506967	532871	316174	496331	0.0389816	0.0486084	0.650563	0	0	7.31732e-08	1.2399e-06	7.31732e-08	1.2399e-06
sp|Q9H0H5|RGAP1_HUMAN Rac GTPase-activating protein 1 OS=Homo sapiens OX=9606 GN=RACGAP1 PE=1 SV=1	Q9H0H5	RACGAP1	sp|Q9H0H5|RGAP1_HUMAN Rac GTPase-activating protein 1 OS=Homo sapiens OX=9606 GN=RACGAP1 PE=1 SV=1	12	sp|Q9H0H5|RGAP1_HUMAN Rac GTPase-activating protein 1 OS=Homo sapiens OX=9606 GN=RACGAP1 PE=1 SV=1	3.52646e+06	3.73731e+06	3.42333e+06	3.70562e+06	2.51228e+06	2.48808e+06	2.51672e+06	2.51642e+06	3.61604e+06	2.51435e+06	0.0414147	0.00545449	-0.523784	0	0	7.37225e-08	1.24665e-06	7.37225e-08	1.24665e-06
sp|Q9H6T3|RPAP3_HUMAN RNA polymerase II-associated protein 3 OS=Homo sapiens OX=9606 GN=RPAP3 PE=1 SV=2	Q9H6T3	RPAP3	sp|Q9H6T3|RPAP3_HUMAN RNA polymerase II-associated protein 3 OS=Homo sapiens OX=9606 GN=RPAP3 PE=1 SV=2	22	sp|Q9H6T3|RPAP3_HUMAN RNA polymerase II-associated protein 3 OS=Homo sapiens OX=9606 GN=RPAP3 PE=1 SV=2	4.94313e+06	5.02386e+06	4.97884e+06	5.02399e+06	3.80728e+06	3.54297e+06	3.64846e+06	3.59514e+06	5.00135e+06	3.6218e+06	0.00784249	0.0313293	-0.465634	0	0	7.41124e-08	1.25068e-06	7.41124e-08	1.25068e-06
sp|Q9Y3X0|CCDC9_HUMAN Coiled-coil domain-containing protein 9 OS=Homo sapiens OX=9606 GN=CCDC9 PE=1 SV=1	Q9Y3X0	CCDC9	sp|Q9Y3X0|CCDC9_HUMAN Coiled-coil domain-containing protein 9 OS=Homo sapiens OX=9606 GN=CCDC9 PE=1 SV=1	12	sp|Q9Y3X0|CCDC9_HUMAN Coiled-coil domain-containing protein 9 OS=Homo sapiens OX=9606 GN=CCDC9 PE=1 SV=1	3.58526e+06	3.38837e+06	3.36912e+06	3.44929e+06	2.35918e+06	2.4694e+06	2.48924e+06	2.48815e+06	3.41883e+06	2.47877e+06	0.0283275	0.0253769	-0.46383	0	0	7.42893e-08	1.25112e-06	7.42893e-08	1.25112e-06
sp|P27824|CALX_HUMAN Calnexin OS=Homo sapiens OX=9606 GN=CANX PE=1 SV=2	P27824	CANX	sp|P27824|CALX_HUMAN Calnexin OS=Homo sapiens OX=9606 GN=CANX PE=1 SV=2	32	sp|P27824|CALX_HUMAN Calnexin OS=Homo sapiens OX=9606 GN=CANX PE=1 SV=2	1.36821e+08	1.32102e+08	1.25778e+08	1.29646e+08	9.4125e+07	9.11841e+07	9.04019e+07	9.3444e+07	1.30874e+08	9.2314e+07	0.0352811	0.0192688	-0.503601	0	0	7.51632e-08	1.26326e-06	7.51632e-08	1.26326e-06
sp|O14773|TPP1_HUMAN Tripeptidyl-peptidase 1 OS=Homo sapiens OX=9606 GN=TPP1 PE=1 SV=2	O14773	TPP1	sp|O14773|TPP1_HUMAN Tripeptidyl-peptidase 1 OS=Homo sapiens OX=9606 GN=TPP1 PE=1 SV=2	4	sp|O14773|TPP1_HUMAN Tripeptidyl-peptidase 1 OS=Homo sapiens OX=9606 GN=TPP1 PE=1 SV=2	1.89016e+06	1.84579e+06	1.90267e+06	1.84527e+06	2.6788e+06	2.85536e+06	2.90864e+06	3.04203e+06	1.86798e+06	2.882e+06	0.0159381	0.05238	0.625633	0	0	7.55033e-08	1.26597e-06	7.55033e-08	1.26597e-06
sp|Q9NVV5|AIG1_HUMAN Androgen-induced gene 1 protein OS=Homo sapiens OX=9606 GN=AIG1 PE=1 SV=2	Q9NVV5	AIG1	sp|Q9NVV5|AIG1_HUMAN Androgen-induced gene 1 protein OS=Homo sapiens OX=9606 GN=AIG1 PE=1 SV=2	2	sp|Q9NVV5|AIG1_HUMAN Androgen-induced gene 1 protein OS=Homo sapiens OX=9606 GN=AIG1 PE=1 SV=2	380052	373652	377509	394429	248825	270474	243660	255217	378781	252021	0.0237769	0.0456687	-0.587928	0	0	7.56305e-08	1.26597e-06	7.56305e-08	1.26597e-06
sp|Q15910|EZH2_HUMAN Histone-lysine N-methyltransferase EZH2 OS=Homo sapiens OX=9606 GN=EZH2 PE=1 SV=2	Q15910	EZH2	sp|Q15910|EZH2_HUMAN Histone-lysine N-methyltransferase EZH2 OS=Homo sapiens OX=9606 GN=EZH2 PE=1 SV=2	6	sp|Q15910|EZH2_HUMAN Histone-lysine N-methyltransferase EZH2 OS=Homo sapiens OX=9606 GN=EZH2 PE=1 SV=2	421113	405256	411253	407068	311990	299718	305626	313012	409160	308808	0.0172365	0.0200921	-0.406014	0	0	7.62922e-08	1.27446e-06	7.62922e-08	1.27446e-06
sp|P22735|TGM1_HUMAN Protein-glutamine gamma-glutamyltransferase K OS=Homo sapiens OX=9606 GN=TGM1 PE=1 SV=4	P22735	TGM1	sp|P22735|TGM1_HUMAN Protein-glutamine gamma-glutamyltransferase K OS=Homo sapiens OX=9606 GN=TGM1 PE=1 SV=4	2	sp|P22735|TGM1_HUMAN Protein-glutamine gamma-glutamyltransferase K OS=Homo sapiens OX=9606 GN=TGM1 PE=1 SV=4	80899.4	84100.7	83211.7	76349.5	137895	150480	166786	150363	82055.5	150421	0.042731	0.0782592	0.87448	0	0	7.6661e-08	1.27547e-06	7.6661e-08	1.27547e-06
sp|Q9P219|DAPLE_HUMAN Protein Daple OS=Homo sapiens OX=9606 GN=CCDC88C PE=1 SV=3	Q9P219	CCDC88C	sp|Q9P219|DAPLE_HUMAN Protein Daple OS=Homo sapiens OX=9606 GN=CCDC88C PE=1 SV=3	8	sp|Q9P219|DAPLE_HUMAN Protein Daple OS=Homo sapiens OX=9606 GN=CCDC88C PE=1 SV=3	680739	689230	704608	698253	527877	522883	503795	524510	693742	523697	0.0150537	0.0208721	-0.405638	0	0	7.65941e-08	1.27547e-06	7.65941e-08	1.27547e-06
sp|P13984|T2FB_HUMAN General transcription factor IIF subunit 2 OS=Homo sapiens OX=9606 GN=GTF2F2 PE=1 SV=2	P13984	GTF2F2	sp|P13984|T2FB_HUMAN General transcription factor IIF subunit 2 OS=Homo sapiens OX=9606 GN=GTF2F2 PE=1 SV=2	15	sp|P13984|T2FB_HUMAN General transcription factor IIF subunit 2 OS=Homo sapiens OX=9606 GN=GTF2F2 PE=1 SV=2	9.63924e+06	9.53804e+06	9.52601e+06	9.35669e+06	7.06142e+06	7.31815e+06	7.35246e+06	7.22358e+06	9.53203e+06	7.27087e+06	0.0123089	0.0179955	-0.390686	0	0	7.72817e-08	1.28322e-06	7.72817e-08	1.28322e-06
sp|O15427|MOT4_HUMAN Monocarboxylate transporter 4 OS=Homo sapiens OX=9606 GN=SLC16A3 PE=1 SV=1	O15427	SLC16A3	sp|O15427|MOT4_HUMAN Monocarboxylate transporter 4 OS=Homo sapiens OX=9606 GN=SLC16A3 PE=1 SV=1	5	sp|O15427|MOT4_HUMAN Monocarboxylate transporter 4 OS=Homo sapiens OX=9606 GN=SLC16A3 PE=1 SV=1	1.6602e+06	1.66279e+06	1.65895e+06	1.67698e+06	1.13567e+06	1.23308e+06	1.15337e+06	1.2072e+06	1.66149e+06	1.18029e+06	0.00499855	0.0384817	-0.493717	0	0	7.76193e-08	1.28624e-06	7.76193e-08	1.28624e-06
sp|Q9Y5X1|SNX9_HUMAN Sorting nexin-9 OS=Homo sapiens OX=9606 GN=SNX9 PE=1 SV=1	Q9Y5X1	SNX9	sp|Q9Y5X1|SNX9_HUMAN Sorting nexin-9 OS=Homo sapiens OX=9606 GN=SNX9 PE=1 SV=1	8	sp|Q9Y5X1|SNX9_HUMAN Sorting nexin-9 OS=Homo sapiens OX=9606 GN=SNX9 PE=1 SV=1	1.13841e+06	1.17835e+06	1.19076e+06	1.18286e+06	732245	807822	744367	707514	1.18061e+06	738306	0.0199212	0.057135	-0.677282	0	0	7.84951e-08	1.29815e-06	7.84951e-08	1.29815e-06
sp|Q99519|NEUR1_HUMAN Sialidase-1 OS=Homo sapiens OX=9606 GN=NEU1 PE=1 SV=1	Q99519	NEU1	sp|Q99519|NEUR1_HUMAN Sialidase-1 OS=Homo sapiens OX=9606 GN=NEU1 PE=1 SV=1	4	sp|Q99519|NEUR1_HUMAN Sialidase-1 OS=Homo sapiens OX=9606 GN=NEU1 PE=1 SV=1	595352	611258	566871	631897	893054	923207	893578	877931	603305	893316	0.0456026	0.0211315	0.566409	0.125	0.0625	7.87912e-08	1.30045e-06	7.87912e-08	1.30045e-06
sp|Q9Y6N1|COX11_HUMAN Cytochrome c oxidase assembly protein COX11, mitochondrial OS=Homo sapiens OX=9606 GN=COX11 PE=1 SV=3	Q9Y6N1	COX11	sp|Q9Y6N1|COX11_HUMAN Cytochrome c oxidase assembly protein COX11, mitochondrial OS=Homo sapiens OX=9606 GN=COX11 PE=1 SV=3	2	sp|Q9Y6N1|COX11_HUMAN Cytochrome c oxidase assembly protein COX11, mitochondrial OS=Homo sapiens OX=9606 GN=COX11 PE=1 SV=3	274734	267032	268433	274545	382139	421949	414146	429437	271489	418047	0.014858	0.0505229	0.622803	0	0	7.93028e-08	1.30628e-06	7.93028e-08	1.30628e-06
sp|P57737|CORO7_HUMAN Coronin-7 OS=Homo sapiens OX=9606 GN=CORO7 PE=1 SV=2	P57737	CORO7	sp|P57737|CORO7_HUMAN Coronin-7 OS=Homo sapiens OX=9606 GN=CORO7 PE=1 SV=2	13	sp|P57737|CORO7_HUMAN Coronin-7 OS=Homo sapiens OX=9606 GN=CORO7 PE=1 SV=2	2.20073e+06	2.23429e+06	2.22848e+06	2.13089e+06	3.03947e+06	2.94119e+06	3.08375e+06	3.14712e+06	2.2146e+06	3.06161e+06	0.0215834	0.0283605	0.467236	0	0	7.97084e-08	1.31036e-06	7.97084e-08	1.31036e-06
sp|Q6P1X6|CH082_HUMAN UPF0598 protein C8orf82 OS=Homo sapiens OX=9606 GN=C8orf82 PE=1 SV=2	Q6P1X6	C8orf82	sp|Q6P1X6|CH082_HUMAN UPF0598 protein C8orf82 OS=Homo sapiens OX=9606 GN=C8orf82 PE=1 SV=2	6	sp|Q6P1X6|CH082_HUMAN UPF0598 protein C8orf82 OS=Homo sapiens OX=9606 GN=C8orf82 PE=1 SV=2	904437	832359	867817	891982	613050	604318	600231	628803	879900	608684	0.036307	0.0206892	-0.531546	0	0	8.02773e-08	1.31709e-06	8.02773e-08	1.31709e-06
sp|O14727|APAF_HUMAN Apoptotic protease-activating factor 1 OS=Homo sapiens OX=9606 GN=APAF1 PE=1 SV=2	O14727	APAF1	sp|O14727|APAF_HUMAN Apoptotic protease-activating factor 1 OS=Homo sapiens OX=9606 GN=APAF1 PE=1 SV=2	6	sp|O14727|APAF_HUMAN Apoptotic protease-activating factor 1 OS=Homo sapiens OX=9606 GN=APAF1 PE=1 SV=2	397954	376483	399313	392979	261157	280845	278078	266235	395466	272157	0.0267873	0.0346259	-0.539432	0	0	8.10718e-08	1.31965e-06	8.10718e-08	1.31965e-06
sp|O75695|XRP2_HUMAN Protein XRP2 OS=Homo sapiens OX=9606 GN=RP2 PE=1 SV=4	O75695	RP2	sp|O75695|XRP2_HUMAN Protein XRP2 OS=Homo sapiens OX=9606 GN=RP2 PE=1 SV=4	3	sp|O75695|XRP2_HUMAN Protein XRP2 OS=Homo sapiens OX=9606 GN=RP2 PE=1 SV=4	523468	511492	550516	514926	317467	309454	350930	330783	519197	324125	0.0336621	0.0554021	-0.679988	0	0	8.07468e-08	1.31965e-06	8.07468e-08	1.31965e-06
sp|Q8N7R7|CCYL1_HUMAN Cyclin-Y-like protein 1 OS=Homo sapiens OX=9606 GN=CCNYL1 PE=1 SV=2	Q8N7R7	CCNYL1	sp|Q8N7R7|CCYL1_HUMAN Cyclin-Y-like protein 1 OS=Homo sapiens OX=9606 GN=CCNYL1 PE=1 SV=2	5	sp|Q8N7R7|CCYL1_HUMAN Cyclin-Y-like protein 1 OS=Homo sapiens OX=9606 GN=CCNYL1 PE=1 SV=2	1.13177e+06	1.11196e+06	1.06912e+06	1.05299e+06	1.54929e+06	1.62552e+06	1.68911e+06	1.67252e+06	1.09054e+06	1.64902e+06	0.0335573	0.0383281	0.596692	0	0	8.09771e-08	1.31965e-06	8.09771e-08	1.31965e-06
sp|Q96EB6|SIR1_HUMAN NAD-dependent protein deacetylase sirtuin-1 OS=Homo sapiens OX=9606 GN=SIRT1 PE=1 SV=2	Q96EB6	SIRT1	sp|Q96EB6|SIR1_HUMAN NAD-dependent protein deacetylase sirtuin-1 OS=Homo sapiens OX=9606 GN=SIRT1 PE=1 SV=2	9	sp|Q96EB6|SIR1_HUMAN NAD-dependent protein deacetylase sirtuin-1 OS=Homo sapiens OX=9606 GN=SIRT1 PE=1 SV=2	1.47501e+06	1.39733e+06	1.47426e+06	1.48701e+06	969654	1.02284e+06	924944	935777	1.47463e+06	952716	0.0282036	0.0456988	-0.630468	0.0416667	0.0416667	8.10626e-08	1.31965e-06	8.10626e-08	1.31965e-06
sp|P18564|ITB6_HUMAN Integrin beta-6 OS=Homo sapiens OX=9606 GN=ITGB6 PE=1 SV=2	P18564	ITGB6	sp|P18564|ITB6_HUMAN Integrin beta-6 OS=Homo sapiens OX=9606 GN=ITGB6 PE=1 SV=2	4	sp|P18564|ITB6_HUMAN Integrin beta-6 OS=Homo sapiens OX=9606 GN=ITGB6 PE=1 SV=2	484265	486342	454589	485858	653652	686248	671501	680710	485062	676105	0.0323909	0.0212137	0.479048	0	0	8.16896e-08	1.32709e-06	8.16896e-08	1.32709e-06
sp|Q63HQ0|AP1AR_HUMAN AP-1 complex-associated regulatory protein OS=Homo sapiens OX=9606 GN=AP1AR PE=1 SV=1	Q63HQ0	AP1AR	sp|Q63HQ0|AP1AR_HUMAN AP-1 complex-associated regulatory protein OS=Homo sapiens OX=9606 GN=AP1AR PE=1 SV=1	8	sp|Q63HQ0|AP1AR_HUMAN AP-1 complex-associated regulatory protein OS=Homo sapiens OX=9606 GN=AP1AR PE=1 SV=1	864803	855107	823678	865440	577614	582170	529104	532299	859955	554956	0.0230336	0.0513078	-0.633068	0	0.125	8.35202e-08	1.35417e-06	8.35202e-08	1.35417e-06
sp|Q9Y2T7|YBOX2_HUMAN Y-box-binding protein 2 OS=Homo sapiens OX=9606 GN=YBX2 PE=1 SV=2	Q9Y2T7	YBX2	sp|Q9Y2T7|YBOX2_HUMAN Y-box-binding protein 2 OS=Homo sapiens OX=9606 GN=YBX2 PE=1 SV=2	5	sp|Q9Y2T7|YBOX2_HUMAN Y-box-binding protein 2 OS=Homo sapiens OX=9606 GN=YBX2 PE=1 SV=2	1.29348e+06	1.20772e+06	1.23565e+06	1.28735e+06	760564	639037	653439	636446	1.2615e+06	646238	0.0329309	0.0881478	-0.964784	0	0	8.39001e-08	1.35767e-06	8.39001e-08	1.35767e-06
sp|P55212|CASP6_HUMAN Caspase-6 OS=Homo sapiens OX=9606 GN=CASP6 PE=1 SV=2	P55212	CASP6	sp|P55212|CASP6_HUMAN Caspase-6 OS=Homo sapiens OX=9606 GN=CASP6 PE=1 SV=2	7	sp|P55212|CASP6_HUMAN Caspase-6 OS=Homo sapiens OX=9606 GN=CASP6 PE=1 SV=2	1.70115e+06	1.72648e+06	1.72197e+06	1.70901e+06	1.31511e+06	1.34365e+06	1.31881e+06	1.28269e+06	1.71549e+06	1.31696e+06	0.00679849	0.0190332	-0.3814	0	0.0138889	8.43006e-08	1.36149e-06	8.43006e-08	1.36149e-06
sp|P86452|ZBED6_HUMAN Zinc finger BED domain-containing protein 6 OS=Homo sapiens OX=9606 GN=ZBED6 PE=3 SV=1	P86452	ZBED6	sp|P86452|ZBED6_HUMAN Zinc finger BED domain-containing protein 6 OS=Homo sapiens OX=9606 GN=ZBED6 PE=3 SV=1	1	sp|P86452|ZBED6_HUMAN Zinc finger BED domain-containing protein 6 OS=Homo sapiens OX=9606 GN=ZBED6 PE=3 SV=1	284176	266700	254606	265468	180457	184008	181913	185686	266084	182960	0.0456873	0.0125707	-0.540371	0	0	8.46207e-08	1.36399e-06	8.46207e-08	1.36399e-06
sp|O95861|BPNT1_HUMAN 3'(2'),5'-bisphosphate nucleotidase 1 OS=Homo sapiens OX=9606 GN=BPNT1 PE=1 SV=1	O95861	BPNT1	sp|O95861|BPNT1_HUMAN 3'(2'),5'-bisphosphate nucleotidase 1 OS=Homo sapiens OX=9606 GN=BPNT1 PE=1 SV=1	8	sp|O95861|BPNT1_HUMAN 3'(2'),5'-bisphosphate nucleotidase 1 OS=Homo sapiens OX=9606 GN=BPNT1 PE=1 SV=1	5.33201e+06	5.28377e+06	5.24135e+06	5.24619e+06	7.24306e+06	7.44362e+06	7.99154e+06	7.48382e+06	5.26498e+06	7.46372e+06	0.00795742	0.0422511	0.503472	0	0	8.53928e-08	1.37109e-06	8.53928e-08	1.37109e-06
sp|Q96RW7|HMCN1_HUMAN Hemicentin-1 OS=Homo sapiens OX=9606 GN=HMCN1 PE=1 SV=2	Q96RW7	HMCN1	sp|Q96RW7|HMCN1_HUMAN Hemicentin-1 OS=Homo sapiens OX=9606 GN=HMCN1 PE=1 SV=2	1	sp|Q96RW7|HMCN1_HUMAN Hemicentin-1 OS=Homo sapiens OX=9606 GN=HMCN1 PE=1 SV=2	215388	220623	220740	220633	378239	474966	422632	410443	220628	416538	0.0120307	0.0954121	0.916676	0	0	8.53713e-08	1.37109e-06	8.53713e-08	1.37109e-06
sp|Q92804|RBP56_HUMAN TATA-binding protein-associated factor 2N OS=Homo sapiens OX=9606 GN=TAF15 PE=1 SV=1	Q92804	TAF15	sp|Q92804|RBP56_HUMAN TATA-binding protein-associated factor 2N OS=Homo sapiens OX=9606 GN=TAF15 PE=1 SV=1	14	sp|Q92804|RBP56_HUMAN TATA-binding protein-associated factor 2N OS=Homo sapiens OX=9606 GN=TAF15 PE=1 SV=1	1.28013e+07	1.28568e+07	1.24037e+07	1.25243e+07	9.49934e+06	9.37375e+06	9.57348e+06	9.78109e+06	1.26628e+07	9.53641e+06	0.0172061	0.0178591	-0.409001	0	0	8.58472e-08	1.37572e-06	8.58472e-08	1.37572e-06
sp|Q9BYX2|TBD2A_HUMAN TBC1 domain family member 2A OS=Homo sapiens OX=9606 GN=TBC1D2 PE=1 SV=3	Q9BYX2	TBC1D2	sp|Q9BYX2|TBD2A_HUMAN TBC1 domain family member 2A OS=Homo sapiens OX=9606 GN=TBC1D2 PE=1 SV=3	3	sp|Q9BYX2|TBD2A_HUMAN TBC1 domain family member 2A OS=Homo sapiens OX=9606 GN=TBC1D2 PE=1 SV=3	345682	338852	316027	325930	523345	544463	492479	505406	332391	514375	0.0399114	0.0437132	0.629995	0	0	8.60354e-08	1.37607e-06	8.60354e-08	1.37607e-06
sp|Q9UQB8|BAIP2_HUMAN Brain-specific angiogenesis inhibitor 1-associated protein 2 OS=Homo sapiens OX=9606 GN=BAIAP2 PE=1 SV=1	Q9UQB8	BAIAP2	sp|Q9UQB8|BAIP2_HUMAN Brain-specific angiogenesis inhibitor 1-associated protein 2 OS=Homo sapiens OX=9606 GN=BAIAP2 PE=1 SV=1	26	sp|Q9UQB8|BAIP2_HUMAN Brain-specific angiogenesis inhibitor 1-associated protein 2 OS=Homo sapiens OX=9606 GN=BAIAP2 PE=1 SV=1	8.9638e+06	9.24206e+06	9.09286e+06	9.17291e+06	1.2363e+07	1.3489e+07	1.3289e+07	1.27597e+07	9.13288e+06	1.30243e+07	0.013102	0.0393934	0.511785	0	0	8.64746e-08	1.38042e-06	8.64746e-08	1.38042e-06
sp|P49715|CEBPA_HUMAN CCAAT/enhancer-binding protein alpha OS=Homo sapiens OX=9606 GN=CEBPA PE=1 SV=3	P49715	CEBPA	sp|P49715|CEBPA_HUMAN CCAAT/enhancer-binding protein alpha OS=Homo sapiens OX=9606 GN=CEBPA PE=1 SV=3	1	sp|P49715|CEBPA_HUMAN CCAAT/enhancer-binding protein alpha OS=Homo sapiens OX=9606 GN=CEBPA PE=1 SV=3	104966	102453	99602.1	98301	60251.4	52686.8	62417.3	58376.6	101028	59314	0.0294075	0.0713891	-0.768342	0	0	8.722e-08	1.38964e-06	8.722e-08	1.38964e-06
sp|Q6PIW4|FIGL1_HUMAN Fidgetin-like protein 1 OS=Homo sapiens OX=9606 GN=FIGNL1 PE=1 SV=2	Q6PIW4	FIGNL1	sp|Q6PIW4|FIGL1_HUMAN Fidgetin-like protein 1 OS=Homo sapiens OX=9606 GN=FIGNL1 PE=1 SV=2	2	sp|Q6PIW4|FIGL1_HUMAN Fidgetin-like protein 1 OS=Homo sapiens OX=9606 GN=FIGNL1 PE=1 SV=2	192015	180495	179148	193277	120843	112527	115249	124774	186255	118046	0.0399623	0.0465376	-0.657641	0	0	8.7621e-08	1.39215e-06	8.7621e-08	1.39215e-06
sp|Q8NE86|MCU_HUMAN Calcium uniporter protein, mitochondrial OS=Homo sapiens OX=9606 GN=MCU PE=1 SV=1	Q8NE86	MCU	sp|Q8NE86|MCU_HUMAN Calcium uniporter protein, mitochondrial OS=Homo sapiens OX=9606 GN=MCU PE=1 SV=1	10	sp|Q8NE86|MCU_HUMAN Calcium uniporter protein, mitochondrial OS=Homo sapiens OX=9606 GN=MCU PE=1 SV=1	1.38309e+06	1.44239e+06	1.38154e+06	1.418e+06	2.21657e+06	2.46238e+06	2.27524e+06	2.12385e+06	1.40054e+06	2.2459e+06	0.0208987	0.0629595	0.681295	0	0	8.77518e-08	1.39215e-06	8.77518e-08	1.39215e-06
sp|Q9BQI0|AIF1L_HUMAN Allograft inflammatory factor 1-like OS=Homo sapiens OX=9606 GN=AIF1L PE=1 SV=1	Q9BQI0	AIF1L	sp|Q9BQI0|AIF1L_HUMAN Allograft inflammatory factor 1-like OS=Homo sapiens OX=9606 GN=AIF1L PE=1 SV=1	8	sp|Q9BQI0|AIF1L_HUMAN Allograft inflammatory factor 1-like OS=Homo sapiens OX=9606 GN=AIF1L PE=1 SV=1	2.07476e+06	2.10529e+06	2.05538e+06	2.19787e+06	1.51718e+06	1.42196e+06	1.39441e+06	1.40757e+06	2.09002e+06	1.41476e+06	0.0299437	0.0388409	-0.562937	0	0	8.78825e-08	1.39215e-06	8.78825e-08	1.39215e-06
sp|Q8N565|MREG_HUMAN Melanoregulin OS=Homo sapiens OX=9606 GN=MREG PE=1 SV=1	Q8N565	MREG	sp|Q8N565|MREG_HUMAN Melanoregulin OS=Homo sapiens OX=9606 GN=MREG PE=1 SV=1	4	sp|Q8N565|MREG_HUMAN Melanoregulin OS=Homo sapiens OX=9606 GN=MREG PE=1 SV=1	376821	376513	408512	387943	271561	259715	270179	273238	382382	270870	0.038757	0.0227111	-0.497265	0	0	8.8476e-08	1.39739e-06	8.8476e-08	1.39739e-06
sp|Q9Y2T4|2ABG_HUMAN Serine/threonine-protein phosphatase 2A 55 kDa regulatory subunit B gamma isoform OS=Homo sapiens OX=9606 GN=PPP2R2C PE=1 SV=4	Q9Y2T4	PPP2R2C	sp|Q9Y2T4|2ABG_HUMAN Serine/threonine-protein phosphatase 2A 55 kDa regulatory subunit B gamma isoform OS=Homo sapiens OX=9606 GN=PPP2R2C PE=1 SV=4	2	sp|Q9Y2T4|2ABG_HUMAN Serine/threonine-protein phosphatase 2A 55 kDa regulatory subunit B gamma isoform OS=Homo sapiens OX=9606 GN=PPP2R2C PE=1 SV=4	1.29539e+06	1.35304e+06	1.28305e+06	1.29981e+06	983870	988056	952232	974731	1.2976e+06	979300	0.0236808	0.0164074	-0.40604	0	0	8.85517e-08	1.39739e-06	8.85517e-08	1.39739e-06
sp|P04181|OAT_HUMAN Ornithine aminotransferase, mitochondrial OS=Homo sapiens OX=9606 GN=OAT PE=1 SV=1	P04181	OAT	sp|P04181|OAT_HUMAN Ornithine aminotransferase, mitochondrial OS=Homo sapiens OX=9606 GN=OAT PE=1 SV=1	18	sp|P04181|OAT_HUMAN Ornithine aminotransferase, mitochondrial OS=Homo sapiens OX=9606 GN=OAT PE=1 SV=1	1.22591e+07	1.2398e+07	1.25607e+07	1.26922e+07	2.16738e+07	2.51247e+07	2.27501e+07	2.06395e+07	1.24793e+07	2.2212e+07	0.0151379	0.0852607	0.831404	0	0	8.94227e-08	1.40845e-06	8.94227e-08	1.40845e-06
sp|Q9NP80|PLPL8_HUMAN Calcium-independent phospholipase A2-gamma OS=Homo sapiens OX=9606 GN=PNPLA8 PE=1 SV=1	Q9NP80	PNPLA8	sp|Q9NP80|PLPL8_HUMAN Calcium-independent phospholipase A2-gamma OS=Homo sapiens OX=9606 GN=PNPLA8 PE=1 SV=1	2	sp|Q9NP80|PLPL8_HUMAN Calcium-independent phospholipase A2-gamma OS=Homo sapiens OX=9606 GN=PNPLA8 PE=1 SV=1	255843	252727	246651	251121	181467	189731	191976	184944	251924	187338	0.0152213	0.025279	-0.427459	0	0	9.0473e-08	1.41958e-06	9.0473e-08	1.41958e-06
sp|Q9Y5Z0|BACE2_HUMAN Beta-secretase 2 OS=Homo sapiens OX=9606 GN=BACE2 PE=1 SV=1	Q9Y5Z0	BACE2	sp|Q9Y5Z0|BACE2_HUMAN Beta-secretase 2 OS=Homo sapiens OX=9606 GN=BACE2 PE=1 SV=1	1	sp|Q9Y5Z0|BACE2_HUMAN Beta-secretase 2 OS=Homo sapiens OX=9606 GN=BACE2 PE=1 SV=1	177970	160767	166011	173212	101739	90245.3	99465.6	103947	169611	100602	0.0449273	0.0609067	-0.753336	0	0	9.03171e-08	1.41958e-06	9.03171e-08	1.41958e-06
sp|Q07352|TISB_HUMAN mRNA decay activator protein ZFP36L1 OS=Homo sapiens OX=9606 GN=ZFP36L1 PE=1 SV=1	Q07352	ZFP36L1	sp|Q07352|TISB_HUMAN mRNA decay activator protein ZFP36L1 OS=Homo sapiens OX=9606 GN=ZFP36L1 PE=1 SV=1	8	sp|Q07352|TISB_HUMAN mRNA decay activator protein ZFP36L1 OS=Homo sapiens OX=9606 GN=ZFP36L1 PE=1 SV=1	676587	678734	671817	691591	1.6369e+06	1.51911e+06	1.32465e+06	1.29555e+06	677661	1.42188e+06	0.012431	0.11247	1.06579	0	0	9.10091e-08	1.42529e-06	9.10091e-08	1.42529e-06
sp|P16035|TIMP2_HUMAN Metalloproteinase inhibitor 2 OS=Homo sapiens OX=9606 GN=TIMP2 PE=1 SV=2	P16035	TIMP2	sp|P16035|TIMP2_HUMAN Metalloproteinase inhibitor 2 OS=Homo sapiens OX=9606 GN=TIMP2 PE=1 SV=2	1	sp|P16035|TIMP2_HUMAN Metalloproteinase inhibitor 2 OS=Homo sapiens OX=9606 GN=TIMP2 PE=1 SV=2	42853.5	45233.1	44859.7	46839.3	132221	170088	146412	113327	45046.4	139317	0.0364528	0.170276	1.62702	0	0	9.31615e-08	1.45624e-06	9.31615e-08	1.45624e-06
sp|O95166|GBRAP_HUMAN Gamma-aminobutyric acid receptor-associated protein OS=Homo sapiens OX=9606 GN=GABARAP PE=1 SV=1	O95166	GABARAP	sp|O95166|GBRAP_HUMAN Gamma-aminobutyric acid receptor-associated protein OS=Homo sapiens OX=9606 GN=GABARAP PE=1 SV=1	2	sp|O95166|GBRAP_HUMAN Gamma-aminobutyric acid receptor-associated protein OS=Homo sapiens OX=9606 GN=GABARAP PE=1 SV=1	789641	715714	764383	795309	485966	508627	461748	471636	777012	478801	0.0473481	0.0422186	-0.698482	0	0	9.45949e-08	1.47586e-06	9.45949e-08	1.47586e-06
sp|Q92572|AP3S1_HUMAN AP-3 complex subunit sigma-1 OS=Homo sapiens OX=9606 GN=AP3S1 PE=1 SV=1	Q92572	AP3S1	sp|Q92572|AP3S1_HUMAN AP-3 complex subunit sigma-1 OS=Homo sapiens OX=9606 GN=AP3S1 PE=1 SV=1	5	sp|Q92572|AP3S1_HUMAN AP-3 complex subunit sigma-1 OS=Homo sapiens OX=9606 GN=AP3S1 PE=1 SV=1	839184	884587	856623	874847	644498	625240	655009	632727	865735	638612	0.0232644	0.0204855	-0.438966	0	0	9.53046e-08	1.48413e-06	9.53046e-08	1.48413e-06
sp|P51570|GALK1_HUMAN Galactokinase OS=Homo sapiens OX=9606 GN=GALK1 PE=1 SV=1	P51570	GALK1	sp|P51570|GALK1_HUMAN Galactokinase OS=Homo sapiens OX=9606 GN=GALK1 PE=1 SV=1	15	sp|P51570|GALK1_HUMAN Galactokinase OS=Homo sapiens OX=9606 GN=GALK1 PE=1 SV=1	4.57333e+06	4.61905e+06	4.50219e+06	4.57708e+06	6.74071e+06	6.42513e+06	6.37629e+06	6.13775e+06	4.57521e+06	6.40071e+06	0.0106111	0.0386232	0.484385	0	0	9.5855e-08	1.4899e-06	9.5855e-08	1.4899e-06
sp|Q9NQS7|INCE_HUMAN Inner centromere protein OS=Homo sapiens OX=9606 GN=INCENP PE=1 SV=3	Q9NQS7	INCENP	sp|Q9NQS7|INCE_HUMAN Inner centromere protein OS=Homo sapiens OX=9606 GN=INCENP PE=1 SV=3	11	sp|Q9NQS7|INCE_HUMAN Inner centromere protein OS=Homo sapiens OX=9606 GN=INCENP PE=1 SV=3	1.16699e+06	1.13564e+06	1.08503e+06	1.21173e+06	796315	768658	787540	772761	1.15132e+06	780150	0.0463632	0.0164757	-0.561393	0	0	9.60451e-08	1.49005e-06	9.60451e-08	1.49005e-06
sp|Q9NXJ5|PGPI_HUMAN Pyroglutamyl-peptidase 1 OS=Homo sapiens OX=9606 GN=PGPEP1 PE=1 SV=1	Q9NXJ5	PGPEP1	sp|Q9NXJ5|PGPI_HUMAN Pyroglutamyl-peptidase 1 OS=Homo sapiens OX=9606 GN=PGPEP1 PE=1 SV=1	1	sp|Q9NXJ5|PGPI_HUMAN Pyroglutamyl-peptidase 1 OS=Homo sapiens OX=9606 GN=PGPEP1 PE=1 SV=1	79354	72395.5	73608.8	79914.5	41498.4	40112.1	46968.7	42004.6	76481.4	41751.5	0.0506786	0.0701312	-0.87229	0	0	9.70281e-08	1.50248e-06	9.70281e-08	1.50248e-06
sp|O75330|HMMR_HUMAN Hyaluronan mediated motility receptor OS=Homo sapiens OX=9606 GN=HMMR PE=1 SV=2	O75330	HMMR	sp|O75330|HMMR_HUMAN Hyaluronan mediated motility receptor OS=Homo sapiens OX=9606 GN=HMMR PE=1 SV=2	16	sp|O75330|HMMR_HUMAN Hyaluronan mediated motility receptor OS=Homo sapiens OX=9606 GN=HMMR PE=1 SV=2	1.5833e+06	1.63236e+06	1.68305e+06	1.6897e+06	1.23145e+06	1.2167e+06	1.20358e+06	1.21039e+06	1.65771e+06	1.21355e+06	0.0301425	0.00978131	-0.449794	0	0	9.73125e-08	1.50407e-06	9.73125e-08	1.50407e-06
sp|Q8N8R7|AL14E_HUMAN ARL14 effector protein OS=Homo sapiens OX=9606 GN=ARL14EP PE=1 SV=1	Q8N8R7	ARL14EP	sp|Q8N8R7|AL14E_HUMAN ARL14 effector protein OS=Homo sapiens OX=9606 GN=ARL14EP PE=1 SV=1	5	sp|Q8N8R7|AL14E_HUMAN ARL14 effector protein OS=Homo sapiens OX=9606 GN=ARL14EP PE=1 SV=1	1.50226e+06	1.46917e+06	1.44463e+06	1.52215e+06	1.09391e+06	1.11393e+06	1.13273e+06	1.12102e+06	1.48571e+06	1.11747e+06	0.0231953	0.0146019	-0.410835	0	0	9.77973e-08	1.50874e-06	9.77973e-08	1.50874e-06
sp|Q92902|HPS1_HUMAN Hermansky-Pudlak syndrome 1 protein OS=Homo sapiens OX=9606 GN=HPS1 PE=1 SV=2	Q92902	HPS1	sp|Q92902|HPS1_HUMAN Hermansky-Pudlak syndrome 1 protein OS=Homo sapiens OX=9606 GN=HPS1 PE=1 SV=2	1	sp|Q92902|HPS1_HUMAN Hermansky-Pudlak syndrome 1 protein OS=Homo sapiens OX=9606 GN=HPS1 PE=1 SV=2	366540	373275	371344	359084	263027	264907	268818	280644	368942	266863	0.0171964	0.0293547	-0.467304	0	0	9.90282e-08	1.52489e-06	9.90282e-08	1.52489e-06
sp|Q8TDY4|ASAP3_HUMAN Arf-GAP with SH3 domain, ANK repeat and PH domain-containing protein 3 OS=Homo sapiens OX=9606 GN=ASAP3 PE=1 SV=1	Q8TDY4	ASAP3	sp|Q8TDY4|ASAP3_HUMAN Arf-GAP with SH3 domain, ANK repeat and PH domain-containing protein 3 OS=Homo sapiens OX=9606 GN=ASAP3 PE=1 SV=1	11	sp|Q8TDY4|ASAP3_HUMAN Arf-GAP with SH3 domain, ANK repeat and PH domain-containing protein 3 OS=Homo sapiens OX=9606 GN=ASAP3 PE=1 SV=1	566655	583674	603878	626927	933355	916476	1.01504e+06	1.01119e+06	593776	972271	0.0436933	0.0530545	0.710491	0	0	1.01217e-07	1.55569e-06	1.01217e-07	1.55569e-06
sp|P10620|MGST1_HUMAN Microsomal glutathione S-transferase 1 OS=Homo sapiens OX=9606 GN=MGST1 PE=1 SV=1	P10620	MGST1	sp|P10620|MGST1_HUMAN Microsomal glutathione S-transferase 1 OS=Homo sapiens OX=9606 GN=MGST1 PE=1 SV=1	4	sp|P10620|MGST1_HUMAN Microsomal glutathione S-transferase 1 OS=Homo sapiens OX=9606 GN=MGST1 PE=1 SV=1	4.01823e+06	4.23802e+06	3.93405e+06	3.82929e+06	6.36694e+06	6.57397e+06	6.29538e+06	5.906e+06	3.97614e+06	6.33116e+06	0.0433407	0.0444297	0.671158	0	0	1.01527e-07	1.55757e-06	1.01527e-07	1.55757e-06
sp|Q5VW38|GP107_HUMAN Protein GPR107 OS=Homo sapiens OX=9606 GN=GPR107 PE=1 SV=1	Q5VW38	GPR107	sp|Q5VW38|GP107_HUMAN Protein GPR107 OS=Homo sapiens OX=9606 GN=GPR107 PE=1 SV=1	3	sp|Q5VW38|GP107_HUMAN Protein GPR107 OS=Homo sapiens OX=9606 GN=GPR107 PE=1 SV=1	500458	488455	457747	484394	323074	341407	329941	315722	486424	326507	0.0373231	0.0333357	-0.575167	0	0	1.02199e-07	1.56497e-06	1.02199e-07	1.56497e-06
sp|Q7Z422|SZRD1_HUMAN SUZ domain-containing protein 1 OS=Homo sapiens OX=9606 GN=SZRD1 PE=1 SV=1	Q7Z422	SZRD1	sp|Q7Z422|SZRD1_HUMAN SUZ domain-containing protein 1 OS=Homo sapiens OX=9606 GN=SZRD1 PE=1 SV=1	4	sp|Q7Z422|SZRD1_HUMAN SUZ domain-containing protein 1 OS=Homo sapiens OX=9606 GN=SZRD1 PE=1 SV=1	1.21462e+06	1.18433e+06	1.17204e+06	1.14856e+06	837473	888680	868309	868058	1.17819e+06	868183	0.0233086	0.0243894	-0.440477	0	0	1.02779e-07	1.56963e-06	1.02779e-07	1.56963e-06
sp|Q9Y6G9|DC1L1_HUMAN Cytoplasmic dynein 1 light intermediate chain 1 OS=Homo sapiens OX=9606 GN=DYNC1LI1 PE=1 SV=3	Q9Y6G9	DYNC1LI1	sp|Q9Y6G9|DC1L1_HUMAN Cytoplasmic dynein 1 light intermediate chain 1 OS=Homo sapiens OX=9606 GN=DYNC1LI1 PE=1 SV=3	19	sp|Q9Y6G9|DC1L1_HUMAN Cytoplasmic dynein 1 light intermediate chain 1 OS=Homo sapiens OX=9606 GN=DYNC1LI1 PE=1 SV=3	1.92339e+07	1.90541e+07	1.78968e+07	1.82832e+07	1.29632e+07	1.32834e+07	1.35067e+07	1.35242e+07	1.86687e+07	1.33951e+07	0.0339944	0.0196358	-0.478658	0	0	1.02883e-07	1.56963e-06	1.02883e-07	1.56963e-06
sp|Q06210|GFPT1_HUMAN Glutamine--fructose-6-phosphate aminotransferase [isomerizing] 1 OS=Homo sapiens OX=9606 GN=GFPT1 PE=1 SV=3	Q06210	GFPT1	sp|Q06210|GFPT1_HUMAN Glutamine--fructose-6-phosphate aminotransferase [isomerizing] 1 OS=Homo sapiens OX=9606 GN=GFPT1 PE=1 SV=3	27	sp|Q06210|GFPT1_HUMAN Glutamine--fructose-6-phosphate aminotransferase [isomerizing] 1 OS=Homo sapiens OX=9606 GN=GFPT1 PE=1 SV=3	3.04099e+07	2.71774e+07	2.72842e+07	2.77141e+07	1.70906e+07	1.86426e+07	1.76118e+07	1.768e+07	2.74992e+07	1.76459e+07	0.0542426	0.0364314	-0.640015	0	0	1.03624e-07	1.57802e-06	1.03624e-07	1.57802e-06
sp|Q9Y2C4|EXOG_HUMAN Nuclease EXOG, mitochondrial OS=Homo sapiens OX=9606 GN=EXOG PE=1 SV=2	Q9Y2C4	EXOG	sp|Q9Y2C4|EXOG_HUMAN Nuclease EXOG, mitochondrial OS=Homo sapiens OX=9606 GN=EXOG PE=1 SV=2	3	sp|Q9Y2C4|EXOG_HUMAN Nuclease EXOG, mitochondrial OS=Homo sapiens OX=9606 GN=EXOG PE=1 SV=2	272881	269128	259258	283553	371837	384767	385361	380619	271005	382693	0.0370154	0.016393	0.497884	0	0	1.03875e-07	1.57893e-06	1.03875e-07	1.57893e-06
sp|Q99708|CTIP_HUMAN DNA endonuclease RBBP8 OS=Homo sapiens OX=9606 GN=RBBP8 PE=1 SV=2	Q99708	RBBP8	sp|Q99708|CTIP_HUMAN DNA endonuclease RBBP8 OS=Homo sapiens OX=9606 GN=RBBP8 PE=1 SV=2	9	sp|Q99708|CTIP_HUMAN DNA endonuclease RBBP8 OS=Homo sapiens OX=9606 GN=RBBP8 PE=1 SV=2	893814	844324	840837	845736	628470	610622	586098	610730	845030	610676	0.0294043	0.028587	-0.468594	0	0	1.04184e-07	1.58072e-06	1.04184e-07	1.58072e-06
sp|P08236|BGLR_HUMAN Beta-glucuronidase OS=Homo sapiens OX=9606 GN=GUSB PE=1 SV=2	P08236	GUSB	sp|P08236|BGLR_HUMAN Beta-glucuronidase OS=Homo sapiens OX=9606 GN=GUSB PE=1 SV=2	6	sp|P08236|BGLR_HUMAN Beta-glucuronidase OS=Homo sapiens OX=9606 GN=GUSB PE=1 SV=2	1.142e+06	1.09149e+06	1.06976e+06	1.10389e+06	1.75467e+06	1.70253e+06	1.93478e+06	1.94339e+06	1.09769e+06	1.84472e+06	0.0274931	0.0673028	0.747237	0	0	1.04619e-07	1.58153e-06	1.04619e-07	1.58153e-06
sp|Q9H6K1|CF106_HUMAN Uncharacterized protein C6orf106 OS=Homo sapiens OX=9606 GN=C6orf106 PE=1 SV=2	Q9H6K1	C6orf106	sp|Q9H6K1|CF106_HUMAN Uncharacterized protein C6orf106 OS=Homo sapiens OX=9606 GN=C6orf106 PE=1 SV=2	4	sp|Q9H6K1|CF106_HUMAN Uncharacterized protein C6orf106 OS=Homo sapiens OX=9606 GN=C6orf106 PE=1 SV=2	690829	632886	630161	623099	986692	972524	984632	931745	631524	978578	0.0486297	0.0263651	0.631825	0	0	1.04468e-07	1.58153e-06	1.04468e-07	1.58153e-06
sp|Q9NPJ3|ACO13_HUMAN Acyl-coenzyme A thioesterase 13 OS=Homo sapiens OX=9606 GN=ACOT13 PE=1 SV=1	Q9NPJ3	ACOT13	sp|Q9NPJ3|ACO13_HUMAN Acyl-coenzyme A thioesterase 13 OS=Homo sapiens OX=9606 GN=ACOT13 PE=1 SV=1	2	sp|Q9NPJ3|ACO13_HUMAN Acyl-coenzyme A thioesterase 13 OS=Homo sapiens OX=9606 GN=ACOT13 PE=1 SV=1	1.34106e+06	1.50727e+06	1.46803e+06	1.38649e+06	2.61383e+06	2.8791e+06	3.26264e+06	3.13332e+06	1.42726e+06	3.00621e+06	0.0530277	0.0966211	1.074	0	0	1.0564e-07	1.59404e-06	1.0564e-07	1.59404e-06
sp|P18859|ATP5J_HUMAN ATP synthase-coupling factor 6, mitochondrial OS=Homo sapiens OX=9606 GN=ATP5PF PE=1 SV=1	P18859	ATP5PF	sp|P18859|ATP5J_HUMAN ATP synthase-coupling factor 6, mitochondrial OS=Homo sapiens OX=9606 GN=ATP5PF PE=1 SV=1	6	sp|P18859|ATP5J_HUMAN ATP synthase-coupling factor 6, mitochondrial OS=Homo sapiens OX=9606 GN=ATP5PF PE=1 SV=1	1.49922e+07	1.52503e+07	1.45163e+07	1.4561e+07	2.14737e+07	2.10894e+07	2.31292e+07	2.30684e+07	1.47766e+07	2.22711e+07	0.023802	0.0478201	0.591084	0	0	1.06318e-07	1.59913e-06	1.06318e-07	1.59913e-06
sp|Q96IR7|HPDL_HUMAN 4-hydroxyphenylpyruvate dioxygenase-like protein OS=Homo sapiens OX=9606 GN=HPDL PE=1 SV=1	Q96IR7	HPDL	sp|Q96IR7|HPDL_HUMAN 4-hydroxyphenylpyruvate dioxygenase-like protein OS=Homo sapiens OX=9606 GN=HPDL PE=1 SV=1	11	sp|Q96IR7|HPDL_HUMAN 4-hydroxyphenylpyruvate dioxygenase-like protein OS=Homo sapiens OX=9606 GN=HPDL PE=1 SV=1	2.77329e+06	2.82052e+06	2.67598e+06	2.78812e+06	3.84836e+06	3.66635e+06	3.9195e+06	3.89803e+06	2.78071e+06	3.87319e+06	0.0225016	0.0300188	0.478048	0	0	1.06364e-07	1.59913e-06	1.06364e-07	1.59913e-06
sp|O95394|AGM1_HUMAN Phosphoacetylglucosamine mutase OS=Homo sapiens OX=9606 GN=PGM3 PE=1 SV=1	O95394	PGM3	sp|O95394|AGM1_HUMAN Phosphoacetylglucosamine mutase OS=Homo sapiens OX=9606 GN=PGM3 PE=1 SV=1	15	sp|O95394|AGM1_HUMAN Phosphoacetylglucosamine mutase OS=Homo sapiens OX=9606 GN=PGM3 PE=1 SV=1	4.16597e+06	4.08849e+06	4.02069e+06	4.11338e+06	2.88407e+06	3.10798e+06	3.00646e+06	3.0243e+06	4.10093e+06	3.01538e+06	0.014726	0.030735	-0.44361	0	0	1.07425e-07	1.61216e-06	1.07425e-07	1.61216e-06
sp|A1L188|NDUF8_HUMAN NADH dehydrogenase [ubiquinone] 1 alpha subcomplex assembly factor 8 OS=Homo sapiens OX=9606 GN=NDUFAF8 PE=1 SV=1	A1L188	NDUFAF8	sp|A1L188|NDUF8_HUMAN NADH dehydrogenase [ubiquinone] 1 alpha subcomplex assembly factor 8 OS=Homo sapiens OX=9606 GN=NDUFAF8 PE=1 SV=1	2	sp|A1L188|NDUF8_HUMAN NADH dehydrogenase [ubiquinone] 1 alpha subcomplex assembly factor 8 OS=Homo sapiens OX=9606 GN=NDUFAF8 PE=1 SV=1	163347	167371	166733	169518	131407	129427	128627	128629	167052	129028	0.01534	0.0101247	-0.372618	0	0	1.07834e-07	1.61244e-06	1.07834e-07	1.61244e-06
sp|Q7Z3E5|ARMC9_HUMAN LisH domain-containing protein ARMC9 OS=Homo sapiens OX=9606 GN=ARMC9 PE=1 SV=3	Q7Z3E5	ARMC9	sp|Q7Z3E5|ARMC9_HUMAN LisH domain-containing protein ARMC9 OS=Homo sapiens OX=9606 GN=ARMC9 PE=1 SV=3	11	sp|Q7Z3E5|ARMC9_HUMAN LisH domain-containing protein ARMC9 OS=Homo sapiens OX=9606 GN=ARMC9 PE=1 SV=3	2.91258e+06	2.91813e+06	2.77346e+06	2.93115e+06	2.08585e+06	1.97018e+06	2.09658e+06	2.09674e+06	2.91536e+06	2.09121e+06	0.0256568	0.0298935	-0.479338	0	0	1.07781e-07	1.61244e-06	1.07781e-07	1.61244e-06
sp|Q9NVI1|FANCI_HUMAN Fanconi anemia group I protein OS=Homo sapiens OX=9606 GN=FANCI PE=1 SV=4	Q9NVI1	FANCI	sp|Q9NVI1|FANCI_HUMAN Fanconi anemia group I protein OS=Homo sapiens OX=9606 GN=FANCI PE=1 SV=4	25	sp|Q9NVI1|FANCI_HUMAN Fanconi anemia group I protein OS=Homo sapiens OX=9606 GN=FANCI PE=1 SV=4	4.80705e+06	4.70939e+06	4.67329e+06	4.80294e+06	3.63878e+06	3.44662e+06	3.60765e+06	3.59569e+06	4.75617e+06	3.60167e+06	0.014168	0.0239799	-0.401065	0	0.00675676	1.08599e-07	1.62095e-06	1.08599e-07	1.62095e-06
sp|P08582|TRFM_HUMAN Melanotransferrin OS=Homo sapiens OX=9606 GN=MELTF PE=1 SV=2	P08582	MELTF	sp|P08582|TRFM_HUMAN Melanotransferrin OS=Homo sapiens OX=9606 GN=MELTF PE=1 SV=2	8	sp|P08582|TRFM_HUMAN Melanotransferrin OS=Homo sapiens OX=9606 GN=MELTF PE=1 SV=2	557654	558718	587548	580821	986189	1.12115e+06	993312	928185	569770	989751	0.0267262	0.0807869	0.796948	0	0	1.09563e-07	1.63239e-06	1.09563e-07	1.63239e-06
sp|P31947|1433S_HUMAN 14-3-3 protein sigma OS=Homo sapiens OX=9606 GN=SFN PE=1 SV=1	P31947	SFN	sp|P31947|1433S_HUMAN 14-3-3 protein sigma OS=Homo sapiens OX=9606 GN=SFN PE=1 SV=1	17	sp|P31947|1433S_HUMAN 14-3-3 protein sigma OS=Homo sapiens OX=9606 GN=SFN PE=1 SV=1	3.97843e+07	3.99435e+07	3.75645e+07	3.66413e+07	5.74056e+07	5.49247e+07	5.59454e+07	5.8479e+07	3.86744e+07	5.66755e+07	0.0425983	0.0276741	0.55182	0	0	1.09976e-07	1.6328e-06	1.09976e-07	1.6328e-06
sp|P31949|S10AB_HUMAN Protein S100-A11 OS=Homo sapiens OX=9606 GN=S100A11 PE=1 SV=2	P31949	S100A11	sp|P31949|S10AB_HUMAN Protein S100-A11 OS=Homo sapiens OX=9606 GN=S100A11 PE=1 SV=2	8	sp|P31949|S10AB_HUMAN Protein S100-A11 OS=Homo sapiens OX=9606 GN=S100A11 PE=1 SV=2	1.49205e+07	1.4868e+07	1.60363e+07	1.39153e+07	3.00375e+07	2.87661e+07	3.32266e+07	3.60599e+07	1.48943e+07	3.16321e+07	0.0580814	0.102459	1.0848	0	0	1.10151e-07	1.6328e-06	1.10151e-07	1.6328e-06
sp|Q96F63|CCD97_HUMAN Coiled-coil domain-containing protein 97 OS=Homo sapiens OX=9606 GN=CCDC97 PE=1 SV=1	Q96F63	CCDC97	sp|Q96F63|CCD97_HUMAN Coiled-coil domain-containing protein 97 OS=Homo sapiens OX=9606 GN=CCDC97 PE=1 SV=1	5	sp|Q96F63|CCD97_HUMAN Coiled-coil domain-containing protein 97 OS=Homo sapiens OX=9606 GN=CCDC97 PE=1 SV=1	1.03963e+06	982372	977734	1.0124e+06	743913	754348	727006	741979	997387	742946	0.0287442	0.0151881	-0.424733	0	0	1.10183e-07	1.6328e-06	1.10183e-07	1.6328e-06
sp|O00458|IFRD1_HUMAN Interferon-related developmental regulator 1 OS=Homo sapiens OX=9606 GN=IFRD1 PE=1 SV=4	O00458	IFRD1	sp|O00458|IFRD1_HUMAN Interferon-related developmental regulator 1 OS=Homo sapiens OX=9606 GN=IFRD1 PE=1 SV=4	7	sp|O00458|IFRD1_HUMAN Interferon-related developmental regulator 1 OS=Homo sapiens OX=9606 GN=IFRD1 PE=1 SV=4	3.15283e+06	3.01172e+06	3.24589e+06	2.89131e+06	1.38164e+06	1.70548e+06	1.41464e+06	1.38279e+06	3.08228e+06	1.39872e+06	0.0507241	0.106703	-1.13961	0	0	1.11118e-07	1.63951e-06	1.11118e-07	1.63951e-06
sp|P33897|ABCD1_HUMAN ATP-binding cassette sub-family D member 1 OS=Homo sapiens OX=9606 GN=ABCD1 PE=1 SV=2	P33897	ABCD1	sp|P33897|ABCD1_HUMAN ATP-binding cassette sub-family D member 1 OS=Homo sapiens OX=9606 GN=ABCD1 PE=1 SV=2	8	sp|P33897|ABCD1_HUMAN ATP-binding cassette sub-family D member 1 OS=Homo sapiens OX=9606 GN=ABCD1 PE=1 SV=2	1.85646e+06	1.8842e+06	1.82004e+06	1.84925e+06	1.21383e+06	1.31211e+06	1.33627e+06	1.31374e+06	1.85285e+06	1.31292e+06	0.0142314	0.0421672	-0.496964	0	0	1.11045e-07	1.63951e-06	1.11045e-07	1.63951e-06
sp|Q9Y5K6|CD2AP_HUMAN CD2-associated protein OS=Homo sapiens OX=9606 GN=CD2AP PE=1 SV=1	Q9Y5K6	CD2AP	sp|Q9Y5K6|CD2AP_HUMAN CD2-associated protein OS=Homo sapiens OX=9606 GN=CD2AP PE=1 SV=1	18	sp|Q9Y5K6|CD2AP_HUMAN CD2-associated protein OS=Homo sapiens OX=9606 GN=CD2AP PE=1 SV=1	3.22207e+06	3.21187e+06	3.29495e+06	3.2266e+06	2.29069e+06	2.28141e+06	2.39673e+06	2.44933e+06	3.22434e+06	2.34371e+06	0.011699	0.0348421	-0.460576	0	0	1.1123e-07	1.63951e-06	1.1123e-07	1.63951e-06
sp|P46940|IQGA1_HUMAN Ras GTPase-activating-like protein IQGAP1 OS=Homo sapiens OX=9606 GN=IQGAP1 PE=1 SV=1	P46940	IQGAP1	sp|P46940|IQGA1_HUMAN Ras GTPase-activating-like protein IQGAP1 OS=Homo sapiens OX=9606 GN=IQGAP1 PE=1 SV=1	64	sp|P46940|IQGA1_HUMAN Ras GTPase-activating-like protein IQGAP1 OS=Homo sapiens OX=9606 GN=IQGAP1 PE=1 SV=1	4.92389e+07	4.91388e+07	4.75528e+07	4.79374e+07	6.30908e+07	6.2203e+07	6.38098e+07	6.46774e+07	4.85381e+07	6.34503e+07	0.0175213	0.0165809	0.386597	0	0	1.12429e-07	1.6512e-06	1.12429e-07	1.6512e-06
sp|P54709|AT1B3_HUMAN Sodium/potassium-transporting ATPase subunit beta-3 OS=Homo sapiens OX=9606 GN=ATP1B3 PE=1 SV=1	P54709	ATP1B3	sp|P54709|AT1B3_HUMAN Sodium/potassium-transporting ATPase subunit beta-3 OS=Homo sapiens OX=9606 GN=ATP1B3 PE=1 SV=1	9	sp|P54709|AT1B3_HUMAN Sodium/potassium-transporting ATPase subunit beta-3 OS=Homo sapiens OX=9606 GN=ATP1B3 PE=1 SV=1	4.71255e+06	4.8928e+06	4.72273e+06	4.82696e+06	6.69192e+06	7.38131e+06	7.0114e+06	6.74923e+06	4.77485e+06	6.88032e+06	0.0180645	0.0451732	0.526844	0	0	1.12623e-07	1.6512e-06	1.12623e-07	1.6512e-06
sp|Q92520|FAM3C_HUMAN Protein FAM3C OS=Homo sapiens OX=9606 GN=FAM3C PE=1 SV=1	Q92520	FAM3C	sp|Q92520|FAM3C_HUMAN Protein FAM3C OS=Homo sapiens OX=9606 GN=FAM3C PE=1 SV=1	4	sp|Q92520|FAM3C_HUMAN Protein FAM3C OS=Homo sapiens OX=9606 GN=FAM3C PE=1 SV=1	1.40748e+06	1.37894e+06	1.34308e+06	1.38695e+06	1.00123e+06	1.05854e+06	1.01157e+06	1.03095e+06	1.38295e+06	1.02126e+06	0.0194762	0.024568	-0.437457	0	0	1.12466e-07	1.6512e-06	1.12466e-07	1.6512e-06
sp|Q8N1F8|S11IP_HUMAN Serine/threonine-protein kinase 11-interacting protein OS=Homo sapiens OX=9606 GN=STK11IP PE=1 SV=4	Q8N1F8	STK11IP	sp|Q8N1F8|S11IP_HUMAN Serine/threonine-protein kinase 11-interacting protein OS=Homo sapiens OX=9606 GN=STK11IP PE=1 SV=4	11	sp|Q8N1F8|S11IP_HUMAN Serine/threonine-protein kinase 11-interacting protein OS=Homo sapiens OX=9606 GN=STK11IP PE=1 SV=4	1.22188e+06	1.25052e+06	1.25678e+06	1.2874e+06	1.64367e+06	1.64569e+06	1.67706e+06	1.71251e+06	1.25365e+06	1.66138e+06	0.0214303	0.0193778	0.406187	0	0	1.13158e-07	1.65612e-06	1.13158e-07	1.65612e-06
sp|Q9H832|UBE2Z_HUMAN Ubiquitin-conjugating enzyme E2 Z OS=Homo sapiens OX=9606 GN=UBE2Z PE=1 SV=2	Q9H832	UBE2Z	sp|Q9H832|UBE2Z_HUMAN Ubiquitin-conjugating enzyme E2 Z OS=Homo sapiens OX=9606 GN=UBE2Z PE=1 SV=2	10	sp|Q9H832|UBE2Z_HUMAN Ubiquitin-conjugating enzyme E2 Z OS=Homo sapiens OX=9606 GN=UBE2Z PE=1 SV=2	5.1551e+06	5.1833e+06	5.01965e+06	5.14233e+06	3.90466e+06	4.03664e+06	3.95581e+06	3.89254e+06	5.14872e+06	3.93023e+06	0.0141163	0.0165932	-0.389627	0	0	1.13895e-07	1.66395e-06	1.13895e-07	1.66395e-06
sp|Q12857|NFIA_HUMAN Nuclear factor 1 A-type OS=Homo sapiens OX=9606 GN=NFIA PE=1 SV=2	Q12857	NFIA	sp|Q12857|NFIA_HUMAN Nuclear factor 1 A-type OS=Homo sapiens OX=9606 GN=NFIA PE=1 SV=2	1	sp|Q12857|NFIA_HUMAN Nuclear factor 1 A-type OS=Homo sapiens OX=9606 GN=NFIA PE=1 SV=2	89812.3	93865.2	90294	99055	56231.4	53763.1	48300.6	48386.6	92079.6	51074.8	0.0457594	0.0768645	-0.851999	0	0	1.16337e-07	1.69663e-06	1.16337e-07	1.69663e-06
sp|Q12968|NFAC3_HUMAN Nuclear factor of activated T-cells, cytoplasmic 3 OS=Homo sapiens OX=9606 GN=NFATC3 PE=1 SV=1	Q12968	NFATC3	sp|Q12968|NFAC3_HUMAN Nuclear factor of activated T-cells, cytoplasmic 3 OS=Homo sapiens OX=9606 GN=NFATC3 PE=1 SV=1	5	sp|Q12968|NFAC3_HUMAN Nuclear factor of activated T-cells, cytoplasmic 3 OS=Homo sapiens OX=9606 GN=NFATC3 PE=1 SV=1	308981	309441	312833	307310	243775	237506	246064	241081	309211	242428	0.00748073	0.0152068	-0.351056	0	0	1.17834e-07	1.71543e-06	1.17834e-07	1.71543e-06
sp|Q8NDX5|PHC3_HUMAN Polyhomeotic-like protein 3 OS=Homo sapiens OX=9606 GN=PHC3 PE=1 SV=1	Q8NDX5	PHC3	sp|Q8NDX5|PHC3_HUMAN Polyhomeotic-like protein 3 OS=Homo sapiens OX=9606 GN=PHC3 PE=1 SV=1	7	sp|Q8NDX5|PHC3_HUMAN Polyhomeotic-like protein 3 OS=Homo sapiens OX=9606 GN=PHC3 PE=1 SV=1	929867	947800	936539	942950	740897	732912	731702	750857	939745	736904	0.00829623	0.0119618	-0.350805	0	0	1.19539e-07	1.73721e-06	1.19539e-07	1.73721e-06
sp|Q9Y2Q3|GSTK1_HUMAN Glutathione S-transferase kappa 1 OS=Homo sapiens OX=9606 GN=GSTK1 PE=1 SV=3	Q9Y2Q3	GSTK1	sp|Q9Y2Q3|GSTK1_HUMAN Glutathione S-transferase kappa 1 OS=Homo sapiens OX=9606 GN=GSTK1 PE=1 SV=3	10	sp|Q9Y2Q3|GSTK1_HUMAN Glutathione S-transferase kappa 1 OS=Homo sapiens OX=9606 GN=GSTK1 PE=1 SV=3	4.48495e+06	4.47672e+06	4.34455e+06	4.35315e+06	5.99758e+06	6.49528e+06	6.26434e+06	6.01697e+06	4.41494e+06	6.14066e+06	0.0172956	0.0379382	0.475848	0	0	1.20222e-07	1.74406e-06	1.20222e-07	1.74406e-06
sp|O14763|TR10B_HUMAN Tumor necrosis factor receptor superfamily member 10B OS=Homo sapiens OX=9606 GN=TNFRSF10B PE=1 SV=2	O14763	TNFRSF10B	sp|O14763|TR10B_HUMAN Tumor necrosis factor receptor superfamily member 10B OS=Homo sapiens OX=9606 GN=TNFRSF10B PE=1 SV=2	2	sp|O14763|TR10B_HUMAN Tumor necrosis factor receptor superfamily member 10B OS=Homo sapiens OX=9606 GN=TNFRSF10B PE=1 SV=2	127099	111749	119918	127474	194047	209021	202377	192981	123508	198212	0.0609359	0.0378348	0.682728	0	0	1.21759e-07	1.75423e-06	1.21759e-07	1.75423e-06
sp|P20839|IMDH1_HUMAN Inosine-5'-monophosphate dehydrogenase 1 OS=Homo sapiens OX=9606 GN=IMPDH1 PE=1 SV=2	P20839	IMPDH1	sp|P20839|IMDH1_HUMAN Inosine-5'-monophosphate dehydrogenase 1 OS=Homo sapiens OX=9606 GN=IMPDH1 PE=1 SV=2	15	sp|P20839|IMDH1_HUMAN Inosine-5'-monophosphate dehydrogenase 1 OS=Homo sapiens OX=9606 GN=IMPDH1 PE=1 SV=2	5.54504e+06	5.38041e+06	5.31577e+06	5.3959e+06	7.1592e+06	7.0347e+06	7.44755e+06	7.32878e+06	5.38815e+06	7.24399e+06	0.0179195	0.0251593	0.426897	0	0	1.21542e-07	1.75423e-06	1.21542e-07	1.75423e-06
sp|Q12778|FOXO1_HUMAN Forkhead box protein O1 OS=Homo sapiens OX=9606 GN=FOXO1 PE=1 SV=2	Q12778	FOXO1	sp|Q12778|FOXO1_HUMAN Forkhead box protein O1 OS=Homo sapiens OX=9606 GN=FOXO1 PE=1 SV=2	1	sp|Q12778|FOXO1_HUMAN Forkhead box protein O1 OS=Homo sapiens OX=9606 GN=FOXO1 PE=1 SV=2	211508	204404	197838	202796	346121	318184	334397	377102	203600	340259	0.0276938	0.0723729	0.740693	0	0	1.21772e-07	1.75423e-06	1.21772e-07	1.75423e-06
sp|Q9Y3D6|FIS1_HUMAN Mitochondrial fission 1 protein OS=Homo sapiens OX=9606 GN=FIS1 PE=1 SV=2	Q9Y3D6	FIS1	sp|Q9Y3D6|FIS1_HUMAN Mitochondrial fission 1 protein OS=Homo sapiens OX=9606 GN=FIS1 PE=1 SV=2	6	sp|Q9Y3D6|FIS1_HUMAN Mitochondrial fission 1 protein OS=Homo sapiens OX=9606 GN=FIS1 PE=1 SV=2	6.75456e+06	7.30052e+06	6.83376e+06	7.1239e+06	1.12919e+07	1.18253e+07	1.14607e+07	1.03442e+07	6.97883e+06	1.13763e+07	0.036265	0.0562243	0.705247	0	0	1.21327e-07	1.75423e-06	1.21327e-07	1.75423e-06
sp|O14745|NHRF1_HUMAN Na(+)/H(+) exchange regulatory cofactor NHE-RF1 OS=Homo sapiens OX=9606 GN=SLC9A3R1 PE=1 SV=4	O14745	SLC9A3R1	sp|O14745|NHRF1_HUMAN Na(+)/H(+) exchange regulatory cofactor NHE-RF1 OS=Homo sapiens OX=9606 GN=SLC9A3R1 PE=1 SV=4	22	sp|O14745|NHRF1_HUMAN Na(+)/H(+) exchange regulatory cofactor NHE-RF1 OS=Homo sapiens OX=9606 GN=SLC9A3R1 PE=1 SV=4	1.86084e+07	1.96226e+07	1.8556e+07	1.85374e+07	1.35054e+07	1.29023e+07	1.35851e+07	1.38637e+07	1.85822e+07	1.35452e+07	0.0280649	0.0300675	-0.456143	0	0.01	1.22576e-07	1.76275e-06	1.22576e-07	1.76275e-06
sp|Q14802|FXYD3_HUMAN FXYD domain-containing ion transport regulator 3 OS=Homo sapiens OX=9606 GN=FXYD3 PE=1 SV=1	Q14802	FXYD3	sp|Q14802|FXYD3_HUMAN FXYD domain-containing ion transport regulator 3 OS=Homo sapiens OX=9606 GN=FXYD3 PE=1 SV=1	1	sp|Q14802|FXYD3_HUMAN FXYD domain-containing ion transport regulator 3 OS=Homo sapiens OX=9606 GN=FXYD3 PE=1 SV=1	199182	197240	205603	210638	293441	330249	324235	330666	202392	327242	0.0301753	0.0554249	0.693323	0	0	1.2365e-07	1.77511e-06	1.2365e-07	1.77511e-06
sp|Q15785|TOM34_HUMAN Mitochondrial import receptor subunit TOM34 OS=Homo sapiens OX=9606 GN=TOMM34 PE=1 SV=2	Q15785	TOMM34	sp|Q15785|TOM34_HUMAN Mitochondrial import receptor subunit TOM34 OS=Homo sapiens OX=9606 GN=TOMM34 PE=1 SV=2	11	sp|Q15785|TOM34_HUMAN Mitochondrial import receptor subunit TOM34 OS=Homo sapiens OX=9606 GN=TOMM34 PE=1 SV=2	2.81215e+06	2.77978e+06	2.73382e+06	2.6854e+06	2.13986e+06	2.11814e+06	2.1413e+06	2.10729e+06	2.7568e+06	2.129e+06	0.0200651	0.00785234	-0.372785	0	0	1.23957e-07	1.77643e-06	1.23957e-07	1.77643e-06
sp|P32322|P5CR1_HUMAN Pyrroline-5-carboxylate reductase 1, mitochondrial OS=Homo sapiens OX=9606 GN=PYCR1 PE=1 SV=2	P32322	PYCR1	sp|P32322|P5CR1_HUMAN Pyrroline-5-carboxylate reductase 1, mitochondrial OS=Homo sapiens OX=9606 GN=PYCR1 PE=1 SV=2	13	sp|P32322|P5CR1_HUMAN Pyrroline-5-carboxylate reductase 1, mitochondrial OS=Homo sapiens OX=9606 GN=PYCR1 PE=1 SV=2	7.72657e+06	7.3657e+06	7.20172e+06	7.38331e+06	5.4822e+06	5.61944e+06	5.50775e+06	5.52138e+06	7.37451e+06	5.51456e+06	0.029726	0.0108572	-0.4193	0	0	1.24667e-07	1.78352e-06	1.24667e-07	1.78352e-06
sp|P49821|NDUV1_HUMAN NADH dehydrogenase [ubiquinone] flavoprotein 1, mitochondrial OS=Homo sapiens OX=9606 GN=NDUFV1 PE=1 SV=4	P49821	NDUFV1	sp|P49821|NDUV1_HUMAN NADH dehydrogenase [ubiquinone] flavoprotein 1, mitochondrial OS=Homo sapiens OX=9606 GN=NDUFV1 PE=1 SV=4	17	sp|P49821|NDUV1_HUMAN NADH dehydrogenase [ubiquinone] flavoprotein 1, mitochondrial OS=Homo sapiens OX=9606 GN=NDUFV1 PE=1 SV=4	8.49732e+06	8.40863e+06	8.4914e+06	8.50395e+06	1.13617e+07	1.08878e+07	1.10205e+07	1.07948e+07	8.49436e+06	1.09542e+07	0.005281	0.022533	0.366876	0.0212766	0.0212766	1.25836e-07	1.79391e-06	1.25836e-07	1.79391e-06
sp|Q93074|MED12_HUMAN Mediator of RNA polymerase II transcription subunit 12 OS=Homo sapiens OX=9606 GN=MED12 PE=1 SV=4	Q93074	MED12	sp|Q93074|MED12_HUMAN Mediator of RNA polymerase II transcription subunit 12 OS=Homo sapiens OX=9606 GN=MED12 PE=1 SV=4	20	sp|Q93074|MED12_HUMAN Mediator of RNA polymerase II transcription subunit 12 OS=Homo sapiens OX=9606 GN=MED12 PE=1 SV=4	2.01166e+06	1.97866e+06	1.97163e+06	2.04072e+06	1.56134e+06	1.53137e+06	1.49989e+06	1.55063e+06	1.99516e+06	1.541e+06	0.0159448	0.0175561	-0.372612	0	0	1.26045e-07	1.79391e-06	1.26045e-07	1.79391e-06
sp|Q9H223|EHD4_HUMAN EH domain-containing protein 4 OS=Homo sapiens OX=9606 GN=EHD4 PE=1 SV=1	Q9H223	EHD4	sp|Q9H223|EHD4_HUMAN EH domain-containing protein 4 OS=Homo sapiens OX=9606 GN=EHD4 PE=1 SV=1	14	sp|Q9H223|EHD4_HUMAN EH domain-containing protein 4 OS=Homo sapiens OX=9606 GN=EHD4 PE=1 SV=1	3.6359e+06	3.74473e+06	3.57672e+06	3.61071e+06	2.83737e+06	2.81052e+06	2.77488e+06	2.7537e+06	3.6233e+06	2.7927e+06	0.0199464	0.0133004	-0.375668	0	0	1.25653e-07	1.79391e-06	1.25653e-07	1.79391e-06
sp|P03372|ESR1_HUMAN Estrogen receptor OS=Homo sapiens OX=9606 GN=ESR1 PE=1 SV=2	P03372	ESR1	sp|P03372|ESR1_HUMAN Estrogen receptor OS=Homo sapiens OX=9606 GN=ESR1 PE=1 SV=2	2	sp|P03372|ESR1_HUMAN Estrogen receptor OS=Homo sapiens OX=9606 GN=ESR1 PE=1 SV=2	79132.6	77566.3	85281.8	74576.1	49120.7	49489.7	48716.8	52525.7	78349.4	49305.2	0.0569918	0.03477	-0.668121	0	0.0833333	1.26561e-07	1.79816e-06	1.26561e-07	1.79816e-06
sp|Q13907|IDI1_HUMAN Isopentenyl-diphosphate Delta-isomerase 1 OS=Homo sapiens OX=9606 GN=IDI1 PE=1 SV=2	Q13907	IDI1	sp|Q13907|IDI1_HUMAN Isopentenyl-diphosphate Delta-isomerase 1 OS=Homo sapiens OX=9606 GN=IDI1 PE=1 SV=2	15	sp|Q13907|IDI1_HUMAN Isopentenyl-diphosphate Delta-isomerase 1 OS=Homo sapiens OX=9606 GN=IDI1 PE=1 SV=2	1.6399e+07	1.69005e+07	1.69893e+07	1.54932e+07	1.01455e+07	9.05887e+06	9.67114e+06	1.04852e+07	1.66498e+07	9.90831e+06	0.0417134	0.0628737	-0.74904	0.00568182	0	1.29409e-07	1.83344e-06	1.29409e-07	1.83344e-06
sp|Q8N488|RYBP_HUMAN RING1 and YY1-binding protein OS=Homo sapiens OX=9606 GN=RYBP PE=1 SV=2	Q8N488	RYBP	sp|Q8N488|RYBP_HUMAN RING1 and YY1-binding protein OS=Homo sapiens OX=9606 GN=RYBP PE=1 SV=2	5	sp|Q8N488|RYBP_HUMAN RING1 and YY1-binding protein OS=Homo sapiens OX=9606 GN=RYBP PE=1 SV=2	1.47791e+06	1.43697e+06	1.39578e+06	1.42489e+06	1.03389e+06	1.09298e+06	1.03487e+06	1.05626e+06	1.43093e+06	1.04557e+06	0.0237562	0.0262249	-0.452729	0	0	1.29709e-07	1.83344e-06	1.29709e-07	1.83344e-06
sp|Q9BSJ8|ESYT1_HUMAN Extended synaptotagmin-1 OS=Homo sapiens OX=9606 GN=ESYT1 PE=1 SV=1	Q9BSJ8	ESYT1	sp|Q9BSJ8|ESYT1_HUMAN Extended synaptotagmin-1 OS=Homo sapiens OX=9606 GN=ESYT1 PE=1 SV=1	31	sp|Q9BSJ8|ESYT1_HUMAN Extended synaptotagmin-1 OS=Homo sapiens OX=9606 GN=ESYT1 PE=1 SV=1	2.82624e+07	2.73997e+07	2.64659e+07	2.73501e+07	1.95903e+07	1.97548e+07	2.00703e+07	2.07067e+07	2.73749e+07	1.99125e+07	0.0268087	0.0246029	-0.459221	0.0110294	0.0147059	1.29569e-07	1.83344e-06	1.29569e-07	1.83344e-06
sp|Q9H869|YYAP1_HUMAN YY1-associated protein 1 OS=Homo sapiens OX=9606 GN=YY1AP1 PE=1 SV=2	Q9H869	YY1AP1	sp|Q9H869|YYAP1_HUMAN YY1-associated protein 1 OS=Homo sapiens OX=9606 GN=YY1AP1 PE=1 SV=2	1	sp|Q9H869|YYAP1_HUMAN YY1-associated protein 1 OS=Homo sapiens OX=9606 GN=YY1AP1 PE=1 SV=2	49788.2	50881.4	52533.1	50548.7	33141.1	31431.8	32532.5	28483.9	50715	31982.2	0.0227291	0.0658374	-0.665351	0	0	1.31438e-07	1.85471e-06	1.31438e-07	1.85471e-06
sp|P09471|GNAO_HUMAN Guanine nucleotide-binding protein G(o) subunit alpha OS=Homo sapiens OX=9606 GN=GNAO1 PE=1 SV=4	P09471	GNAO1	sp|P09471|GNAO_HUMAN Guanine nucleotide-binding protein G(o) subunit alpha OS=Homo sapiens OX=9606 GN=GNAO1 PE=1 SV=4	2	sp|P09471|GNAO_HUMAN Guanine nucleotide-binding protein G(o) subunit alpha OS=Homo sapiens OX=9606 GN=GNAO1 PE=1 SV=4	124510	117628	122075	117286	271194	224075	287594	293501	119851	279394	0.0292028	0.116909	1.22068	0	0	1.31973e-07	1.85909e-06	1.31973e-07	1.85909e-06
sp|P54289|CA2D1_HUMAN Voltage-dependent calcium channel subunit alpha-2/delta-1 OS=Homo sapiens OX=9606 GN=CACNA2D1 PE=1 SV=3	P54289	CACNA2D1	sp|P54289|CA2D1_HUMAN Voltage-dependent calcium channel subunit alpha-2/delta-1 OS=Homo sapiens OX=9606 GN=CACNA2D1 PE=1 SV=3	8	sp|P54289|CA2D1_HUMAN Voltage-dependent calcium channel subunit alpha-2/delta-1 OS=Homo sapiens OX=9606 GN=CACNA2D1 PE=1 SV=3	1.15064e+06	1.13874e+06	1.15576e+06	1.22355e+06	787282	847629	778107	798125	1.1532e+06	792703	0.0327769	0.0386093	-0.540817	0	0	1.32882e-07	1.86871e-06	1.32882e-07	1.86871e-06
sp|P09622|DLDH_HUMAN Dihydrolipoyl dehydrogenase, mitochondrial OS=Homo sapiens OX=9606 GN=DLD PE=1 SV=2	P09622	DLD	sp|P09622|DLDH_HUMAN Dihydrolipoyl dehydrogenase, mitochondrial OS=Homo sapiens OX=9606 GN=DLD PE=1 SV=2	14	sp|P09622|DLDH_HUMAN Dihydrolipoyl dehydrogenase, mitochondrial OS=Homo sapiens OX=9606 GN=DLD PE=1 SV=2	2.62373e+07	2.60746e+07	2.493e+07	2.53775e+07	3.44182e+07	3.56846e+07	3.73736e+07	3.57673e+07	2.5726e+07	3.57259e+07	0.0237925	0.0338163	0.473875	0	0	1.33411e-07	1.87296e-06	1.33411e-07	1.87296e-06
sp|Q9Y4C2|TCAF1_HUMAN TRPM8 channel-associated factor 1 OS=Homo sapiens OX=9606 GN=TCAF1 PE=1 SV=3	Q9Y4C2	TCAF1	sp|Q9Y4C2|TCAF1_HUMAN TRPM8 channel-associated factor 1 OS=Homo sapiens OX=9606 GN=TCAF1 PE=1 SV=3	13	sp|Q9Y4C2|TCAF1_HUMAN TRPM8 channel-associated factor 1 OS=Homo sapiens OX=9606 GN=TCAF1 PE=1 SV=3	4.33429e+06	4.27101e+06	4.19308e+06	4.27579e+06	3.29887e+06	3.37044e+06	3.36611e+06	3.28246e+06	4.2734e+06	3.33249e+06	0.0135773	0.0136174	-0.358858	0	0	1.34975e-07	1.89171e-06	1.34975e-07	1.89171e-06
sp|Q9BR61|ACBD6_HUMAN Acyl-CoA-binding domain-containing protein 6 OS=Homo sapiens OX=9606 GN=ACBD6 PE=1 SV=1	Q9BR61	ACBD6	sp|Q9BR61|ACBD6_HUMAN Acyl-CoA-binding domain-containing protein 6 OS=Homo sapiens OX=9606 GN=ACBD6 PE=1 SV=1	6	sp|Q9BR61|ACBD6_HUMAN Acyl-CoA-binding domain-containing protein 6 OS=Homo sapiens OX=9606 GN=ACBD6 PE=1 SV=1	1.33076e+06	1.25601e+06	1.28777e+06	1.28228e+06	844487	887885	908949	933020	1.28503e+06	898417	0.0240292	0.0420427	-0.516437	0	0	1.36941e-07	1.91601e-06	1.36941e-07	1.91601e-06
sp|Q14145|KEAP1_HUMAN Kelch-like ECH-associated protein 1 OS=Homo sapiens OX=9606 GN=KEAP1 PE=1 SV=2	Q14145	KEAP1	sp|Q14145|KEAP1_HUMAN Kelch-like ECH-associated protein 1 OS=Homo sapiens OX=9606 GN=KEAP1 PE=1 SV=2	15	sp|Q14145|KEAP1_HUMAN Kelch-like ECH-associated protein 1 OS=Homo sapiens OX=9606 GN=KEAP1 PE=1 SV=2	2.20991e+06	2.26898e+06	2.17394e+06	2.25964e+06	2.95158e+06	3.11213e+06	3.11117e+06	2.95759e+06	2.23477e+06	3.03438e+06	0.0199544	0.0299082	0.440901	0	0.0108696	1.39239e-07	1.94487e-06	1.39239e-07	1.94487e-06
sp|Q9Y6D0|SELK_HUMAN Selenoprotein K OS=Homo sapiens OX=9606 GN=SELENOK PE=1 SV=3	Q9Y6D0	SELENOK	sp|Q9Y6D0|SELK_HUMAN Selenoprotein K OS=Homo sapiens OX=9606 GN=SELENOK PE=1 SV=3	1	sp|Q9Y6D0|SELK_HUMAN Selenoprotein K OS=Homo sapiens OX=9606 GN=SELENOK PE=1 SV=3	71463.7	73905.9	76341.4	74240.1	50675.8	53805.7	54552.3	52192.8	74073	52999.2	0.0270095	0.0327314	-0.483139	0	0	1.39638e-07	1.94716e-06	1.39638e-07	1.94716e-06
sp|O95873|CF047_HUMAN Uncharacterized protein C6orf47 OS=Homo sapiens OX=9606 GN=C6orf47 PE=1 SV=2	O95873	C6orf47	sp|O95873|CF047_HUMAN Uncharacterized protein C6orf47 OS=Homo sapiens OX=9606 GN=C6orf47 PE=1 SV=2	2	sp|O95873|CF047_HUMAN Uncharacterized protein C6orf47 OS=Homo sapiens OX=9606 GN=C6orf47 PE=1 SV=2	233592	233377	229989	244923	159239	159190	157045	142604	233485	158118	0.027666	0.0518326	-0.562362	0	0	1.40008e-07	1.94903e-06	1.40008e-07	1.94903e-06
sp|O00141|SGK1_HUMAN Serine/threonine-protein kinase Sgk1 OS=Homo sapiens OX=9606 GN=SGK1 PE=1 SV=2	O00141	SGK1	sp|O00141|SGK1_HUMAN Serine/threonine-protein kinase Sgk1 OS=Homo sapiens OX=9606 GN=SGK1 PE=1 SV=2	1	sp|O00141|SGK1_HUMAN Serine/threonine-protein kinase Sgk1 OS=Homo sapiens OX=9606 GN=SGK1 PE=1 SV=2	39485.2	33712.1	36767.3	31632.8	85824.3	74637.8	86349.7	96042.2	35239.7	86087	0.0973121	0.102102	1.28994	0	0	1.40359e-07	1.95064e-06	1.40359e-07	1.95064e-06
sp|P51687|SUOX_HUMAN Sulfite oxidase, mitochondrial OS=Homo sapiens OX=9606 GN=SUOX PE=1 SV=2	P51687	SUOX	sp|P51687|SUOX_HUMAN Sulfite oxidase, mitochondrial OS=Homo sapiens OX=9606 GN=SUOX PE=1 SV=2	9	sp|P51687|SUOX_HUMAN Sulfite oxidase, mitochondrial OS=Homo sapiens OX=9606 GN=SUOX PE=1 SV=2	1.8888e+06	1.88739e+06	1.86425e+06	1.96383e+06	1.44069e+06	1.37895e+06	1.35326e+06	1.33927e+06	1.88809e+06	1.3661e+06	0.0227914	0.0325678	-0.466927	0	0	1.4318e-07	1.9865e-06	1.4318e-07	1.9865e-06
sp|O14524|NEMP1_HUMAN Nuclear envelope integral membrane protein 1 OS=Homo sapiens OX=9606 GN=NEMP1 PE=1 SV=2	O14524	NEMP1	sp|O14524|NEMP1_HUMAN Nuclear envelope integral membrane protein 1 OS=Homo sapiens OX=9606 GN=NEMP1 PE=1 SV=2	3	sp|O14524|NEMP1_HUMAN Nuclear envelope integral membrane protein 1 OS=Homo sapiens OX=9606 GN=NEMP1 PE=1 SV=2	1.73864e+06	1.70891e+06	1.65278e+06	1.77154e+06	1.15397e+06	1.15698e+06	1.25731e+06	1.18162e+06	1.72377e+06	1.1693e+06	0.0293519	0.0405758	-0.559951	0	0	1.44073e-07	1.99554e-06	1.44073e-07	1.99554e-06
sp|P05388|RLA0_HUMAN 60S acidic ribosomal protein P0 OS=Homo sapiens OX=9606 GN=RPLP0 PE=1 SV=1	P05388	RPLP0	sp|P05388|RLA0_HUMAN 60S acidic ribosomal protein P0 OS=Homo sapiens OX=9606 GN=RPLP0 PE=1 SV=1	14	sp|P05388|RLA0_HUMAN 60S acidic ribosomal protein P0 OS=Homo sapiens OX=9606 GN=RPLP0 PE=1 SV=1	2.74129e+07	2.80358e+07	2.9245e+07	2.8855e+07	3.97486e+07	4.05525e+07	4.28801e+07	3.94624e+07	2.84454e+07	4.01505e+07	0.0289586	0.0381149	0.4973	0	0	1.44446e-07	1.99737e-06	1.44446e-07	1.99737e-06
sp|P35789|ZNF93_HUMAN Zinc finger protein 93 OS=Homo sapiens OX=9606 GN=ZNF93 PE=2 SV=4	P35789	ZNF93	sp|P35789|ZNF93_HUMAN Zinc finger protein 93 OS=Homo sapiens OX=9606 GN=ZNF93 PE=2 SV=4	3	sp|P35789|ZNF93_HUMAN Zinc finger protein 93 OS=Homo sapiens OX=9606 GN=ZNF93 PE=2 SV=4	332208	301222	320934	324457	226519	224955	213601	219838	322696	222397	0.0412618	0.0263563	-0.537113	0	0	1.48043e-07	2.04369e-06	1.48043e-07	2.04369e-06
sp|Q8N5M1|ATPF2_HUMAN ATP synthase mitochondrial F1 complex assembly factor 2 OS=Homo sapiens OX=9606 GN=ATPAF2 PE=1 SV=1	Q8N5M1	ATPAF2	sp|Q8N5M1|ATPF2_HUMAN ATP synthase mitochondrial F1 complex assembly factor 2 OS=Homo sapiens OX=9606 GN=ATPAF2 PE=1 SV=1	5	sp|Q8N5M1|ATPF2_HUMAN ATP synthase mitochondrial F1 complex assembly factor 2 OS=Homo sapiens OX=9606 GN=ATPAF2 PE=1 SV=1	1.40529e+06	1.48238e+06	1.38795e+06	1.46002e+06	2.35354e+06	2.16628e+06	2.16936e+06	2.07793e+06	1.43265e+06	2.16782e+06	0.0310896	0.0528686	0.597819	0	0	1.48438e-07	2.04572e-06	1.48438e-07	2.04572e-06
sp|O15417|TNC18_HUMAN Trinucleotide repeat-containing gene 18 protein OS=Homo sapiens OX=9606 GN=TNRC18 PE=1 SV=3	O15417	TNRC18	sp|O15417|TNC18_HUMAN Trinucleotide repeat-containing gene 18 protein OS=Homo sapiens OX=9606 GN=TNRC18 PE=1 SV=3	4	sp|O15417|TNC18_HUMAN Trinucleotide repeat-containing gene 18 protein OS=Homo sapiens OX=9606 GN=TNRC18 PE=1 SV=3	419219	433270	405362	416862	318229	301517	308746	304073	418041	306410	0.0273656	0.0238888	-0.448217	0	0	1.49844e-07	2.05824e-06	1.49844e-07	2.05824e-06
sp|Q86SQ0|PHLB2_HUMAN Pleckstrin homology-like domain family B member 2 OS=Homo sapiens OX=9606 GN=PHLDB2 PE=1 SV=2	Q86SQ0	PHLDB2	sp|Q86SQ0|PHLB2_HUMAN Pleckstrin homology-like domain family B member 2 OS=Homo sapiens OX=9606 GN=PHLDB2 PE=1 SV=2	2	sp|Q86SQ0|PHLB2_HUMAN Pleckstrin homology-like domain family B member 2 OS=Homo sapiens OX=9606 GN=PHLDB2 PE=1 SV=2	52944.2	54383.7	53004.4	54760.8	104625	98897.2	92433.2	85652.4	53694	95665.2	0.0174002	0.0858315	0.832529	0	0	1.49747e-07	2.05824e-06	1.49747e-07	2.05824e-06
sp|Q05682|CALD1_HUMAN Caldesmon OS=Homo sapiens OX=9606 GN=CALD1 PE=1 SV=3	Q05682	CALD1	sp|Q05682|CALD1_HUMAN Caldesmon OS=Homo sapiens OX=9606 GN=CALD1 PE=1 SV=3	10	sp|Q05682|CALD1_HUMAN Caldesmon OS=Homo sapiens OX=9606 GN=CALD1 PE=1 SV=3	764780	771398	764935	720786	1.25113e+06	1.15445e+06	1.26819e+06	1.37206e+06	764857	1.25966e+06	0.0308816	0.0706593	0.719736	0	0	1.50485e-07	2.06362e-06	1.50485e-07	2.06362e-06
sp|Q12802|AKP13_HUMAN A-kinase anchor protein 13 OS=Homo sapiens OX=9606 GN=AKAP13 PE=1 SV=2	Q12802	AKAP13	sp|Q12802|AKP13_HUMAN A-kinase anchor protein 13 OS=Homo sapiens OX=9606 GN=AKAP13 PE=1 SV=2	35	sp|Q12802|AKP13_HUMAN A-kinase anchor protein 13 OS=Homo sapiens OX=9606 GN=AKAP13 PE=1 SV=2	4.04257e+06	3.98767e+06	3.95376e+06	4.04256e+06	5.15215e+06	5.53735e+06	5.31347e+06	5.38277e+06	4.01512e+06	5.34812e+06	0.0109155	0.0298883	0.413594	0	0.00531915	1.52136e-07	2.0828e-06	1.52136e-07	2.0828e-06
sp|P26447|S10A4_HUMAN Protein S100-A4 OS=Homo sapiens OX=9606 GN=S100A4 PE=1 SV=1	P26447	S100A4	sp|P26447|S10A4_HUMAN Protein S100-A4 OS=Homo sapiens OX=9606 GN=S100A4 PE=1 SV=1	5	sp|P26447|S10A4_HUMAN Protein S100-A4 OS=Homo sapiens OX=9606 GN=S100A4 PE=1 SV=1	2.26545e+06	2.25176e+06	2.27847e+06	2.23203e+06	3.3066e+06	3.2516e+06	3.36766e+06	3.69961e+06	2.2586e+06	3.33713e+06	0.0088003	0.0590547	0.563123	0	0	1.52676e-07	2.08674e-06	1.52676e-07	2.08674e-06
sp|Q8WVV4|POF1B_HUMAN Protein POF1B OS=Homo sapiens OX=9606 GN=POF1B PE=1 SV=3	Q8WVV4	POF1B	sp|Q8WVV4|POF1B_HUMAN Protein POF1B OS=Homo sapiens OX=9606 GN=POF1B PE=1 SV=3	19	sp|Q8WVV4|POF1B_HUMAN Protein POF1B OS=Homo sapiens OX=9606 GN=POF1B PE=1 SV=3	4.53825e+06	4.6953e+06	4.5998e+06	4.61025e+06	3.24891e+06	3.03801e+06	3.27563e+06	3.38093e+06	4.60502e+06	3.26227e+06	0.0140132	0.0444065	-0.497343	0	0	1.53071e-07	2.08868e-06	1.53071e-07	2.08868e-06
sp|P16083|NQO2_HUMAN Ribosyldihydronicotinamide dehydrogenase [quinone] OS=Homo sapiens OX=9606 GN=NQO2 PE=1 SV=5	P16083	NQO2	sp|P16083|NQO2_HUMAN Ribosyldihydronicotinamide dehydrogenase [quinone] OS=Homo sapiens OX=9606 GN=NQO2 PE=1 SV=5	7	sp|P16083|NQO2_HUMAN Ribosyldihydronicotinamide dehydrogenase [quinone] OS=Homo sapiens OX=9606 GN=NQO2 PE=1 SV=5	1.18294e+06	1.16422e+06	1.15362e+06	1.14499e+06	921707	899630	913530	918418	1.15892e+06	915974	0.014073	0.0106491	-0.33939	0	0	1.54167e-07	2.10017e-06	1.54167e-07	2.10017e-06
sp|Q96AT1|K1143_HUMAN Uncharacterized protein KIAA1143 OS=Homo sapiens OX=9606 GN=KIAA1143 PE=1 SV=2	Q96AT1	KIAA1143	sp|Q96AT1|K1143_HUMAN Uncharacterized protein KIAA1143 OS=Homo sapiens OX=9606 GN=KIAA1143 PE=1 SV=2	5	sp|Q96AT1|K1143_HUMAN Uncharacterized protein KIAA1143 OS=Homo sapiens OX=9606 GN=KIAA1143 PE=1 SV=2	632302	637641	644809	645169	461382	484301	449710	439534	641225	455546	0.00966039	0.0419462	-0.49333	0	0	1.56622e-07	2.13011e-06	1.56622e-07	2.13011e-06
sp|Q9BY50|SC11C_HUMAN Signal peptidase complex catalytic subunit SEC11C OS=Homo sapiens OX=9606 GN=SEC11C PE=1 SV=3	Q9BY50	SEC11C	sp|Q9BY50|SC11C_HUMAN Signal peptidase complex catalytic subunit SEC11C OS=Homo sapiens OX=9606 GN=SEC11C PE=1 SV=3	4	sp|Q9BY50|SC11C_HUMAN Signal peptidase complex catalytic subunit SEC11C OS=Homo sapiens OX=9606 GN=SEC11C PE=1 SV=3	462421	467029	469664	464413	368047	372357	373993	374855	465721	373175	0.00675976	0.00813042	-0.31961	0	0	1.59274e-07	2.16262e-06	1.59274e-07	2.16262e-06
sp|P35221|CTNA1_HUMAN Catenin alpha-1 OS=Homo sapiens OX=9606 GN=CTNNA1 PE=1 SV=1	P35221	CTNNA1	sp|P35221|CTNA1_HUMAN Catenin alpha-1 OS=Homo sapiens OX=9606 GN=CTNNA1 PE=1 SV=1	38	sp|P35221|CTNA1_HUMAN Catenin alpha-1 OS=Homo sapiens OX=9606 GN=CTNNA1 PE=1 SV=1	4.11156e+07	4.13031e+07	4.1353e+07	4.17378e+07	2.85669e+07	3.09186e+07	3.05113e+07	3.09524e+07	4.1328e+07	3.0715e+07	0.00631068	0.037421	-0.42821	0.00454545	0.0159091	1.61333e-07	2.17889e-06	1.61333e-07	2.17889e-06
sp|Q5EB52|MEST_HUMAN Mesoderm-specific transcript homolog protein OS=Homo sapiens OX=9606 GN=MEST PE=2 SV=2	Q5EB52	MEST	sp|Q5EB52|MEST_HUMAN Mesoderm-specific transcript homolog protein OS=Homo sapiens OX=9606 GN=MEST PE=2 SV=2	3	sp|Q5EB52|MEST_HUMAN Mesoderm-specific transcript homolog protein OS=Homo sapiens OX=9606 GN=MEST PE=2 SV=2	339042	342792	345667	333801	249514	257829	264158	261658	340917	259743	0.0150629	0.0247922	-0.39235	0	0	1.61526e-07	2.17889e-06	1.61526e-07	2.17889e-06
sp|Q7L2J0|MEPCE_HUMAN 7SK snRNA methylphosphate capping enzyme OS=Homo sapiens OX=9606 GN=MEPCE PE=1 SV=1	Q7L2J0	MEPCE	sp|Q7L2J0|MEPCE_HUMAN 7SK snRNA methylphosphate capping enzyme OS=Homo sapiens OX=9606 GN=MEPCE PE=1 SV=1	18	sp|Q7L2J0|MEPCE_HUMAN 7SK snRNA methylphosphate capping enzyme OS=Homo sapiens OX=9606 GN=MEPCE PE=1 SV=1	8.9338e+06	8.72679e+06	8.50905e+06	8.97977e+06	6.18897e+06	6.23726e+06	6.54122e+06	6.57158e+06	8.83029e+06	6.38924e+06	0.0245474	0.0312556	-0.467127	0	0.00625	1.6124e-07	2.17889e-06	1.6124e-07	2.17889e-06
sp|Q96EC8|YIPF6_HUMAN Protein YIPF6 OS=Homo sapiens OX=9606 GN=YIPF6 PE=1 SV=2	Q96EC8	YIPF6	sp|Q96EC8|YIPF6_HUMAN Protein YIPF6 OS=Homo sapiens OX=9606 GN=YIPF6 PE=1 SV=2	3	sp|Q96EC8|YIPF6_HUMAN Protein YIPF6 OS=Homo sapiens OX=9606 GN=YIPF6 PE=1 SV=2	587879	621459	612550	677578	278436	323588	246681	292408	617004	285422	0.0606579	0.111861	-1.11258	0	0	1.61036e-07	2.17889e-06	1.61036e-07	2.17889e-06
sp|Q96BJ8|ELMO3_HUMAN Engulfment and cell motility protein 3 OS=Homo sapiens OX=9606 GN=ELMO3 PE=1 SV=3	Q96BJ8	ELMO3	sp|Q96BJ8|ELMO3_HUMAN Engulfment and cell motility protein 3 OS=Homo sapiens OX=9606 GN=ELMO3 PE=1 SV=3	11	sp|Q96BJ8|ELMO3_HUMAN Engulfment and cell motility protein 3 OS=Homo sapiens OX=9606 GN=ELMO3 PE=1 SV=3	1.90561e+06	1.93264e+06	1.8954e+06	1.9431e+06	2.51696e+06	2.52321e+06	2.69548e+06	2.63069e+06	1.91913e+06	2.57695e+06	0.0116632	0.0334667	0.424935	0	0	1.62687e-07	2.19098e-06	1.62687e-07	2.19098e-06
sp|Q8WWM7|ATX2L_HUMAN Ataxin-2-like protein OS=Homo sapiens OX=9606 GN=ATXN2L PE=1 SV=2	Q8WWM7	ATXN2L	sp|Q8WWM7|ATX2L_HUMAN Ataxin-2-like protein OS=Homo sapiens OX=9606 GN=ATXN2L PE=1 SV=2	30	sp|Q8WWM7|ATX2L_HUMAN Ataxin-2-like protein OS=Homo sapiens OX=9606 GN=ATXN2L PE=1 SV=2	1.47405e+07	1.49605e+07	1.44285e+07	1.47039e+07	1.14254e+07	1.16815e+07	1.16472e+07	1.14558e+07	1.47222e+07	1.15515e+07	0.0148409	0.0112967	-0.349965	0	0.0119048	1.62989e-07	2.19147e-06	1.62989e-07	2.19147e-06
sp|P53801|PTTG_HUMAN Pituitary tumor-transforming gene 1 protein-interacting protein OS=Homo sapiens OX=9606 GN=PTTG1IP PE=1 SV=1	P53801	PTTG1IP	sp|P53801|PTTG_HUMAN Pituitary tumor-transforming gene 1 protein-interacting protein OS=Homo sapiens OX=9606 GN=PTTG1IP PE=1 SV=1	3	sp|P53801|PTTG_HUMAN Pituitary tumor-transforming gene 1 protein-interacting protein OS=Homo sapiens OX=9606 GN=PTTG1IP PE=1 SV=1	1.26588e+06	1.33867e+06	1.30555e+06	1.28623e+06	907712	929498	837586	854621	1.29589e+06	881167	0.0238367	0.0491354	-0.557067	0	0	1.65971e-07	2.22795e-06	1.65971e-07	2.22795e-06
sp|Q9BYC5|FUT8_HUMAN Alpha-(1,6)-fucosyltransferase OS=Homo sapiens OX=9606 GN=FUT8 PE=1 SV=2	Q9BYC5	FUT8	sp|Q9BYC5|FUT8_HUMAN Alpha-(1,6)-fucosyltransferase OS=Homo sapiens OX=9606 GN=FUT8 PE=1 SV=2	8	sp|Q9BYC5|FUT8_HUMAN Alpha-(1,6)-fucosyltransferase OS=Homo sapiens OX=9606 GN=FUT8 PE=1 SV=2	690245	693288	805343	717532	444572	451301	445637	428978	705410	445104	0.0741743	0.0216061	-0.664106	0	0.0333333	1.66821e-07	2.23573e-06	1.66821e-07	2.23573e-06
sp|P13631|RARG_HUMAN Retinoic acid receptor gamma OS=Homo sapiens OX=9606 GN=RARG PE=1 SV=1	P13631	RARG	sp|P13631|RARG_HUMAN Retinoic acid receptor gamma OS=Homo sapiens OX=9606 GN=RARG PE=1 SV=1	4	sp|P13631|RARG_HUMAN Retinoic acid receptor gamma OS=Homo sapiens OX=9606 GN=RARG PE=1 SV=1	499040	485955	529262	511676	725727	718216	769327	780807	505358	747527	0.0364528	0.0416317	0.564319	0	0	1.67957e-07	2.24731e-06	1.67957e-07	2.24731e-06
sp|A0AVT1|UBA6_HUMAN Ubiquitin-like modifier-activating enzyme 6 OS=Homo sapiens OX=9606 GN=UBA6 PE=1 SV=1	A0AVT1	UBA6	sp|A0AVT1|UBA6_HUMAN Ubiquitin-like modifier-activating enzyme 6 OS=Homo sapiens OX=9606 GN=UBA6 PE=1 SV=1	36	sp|A0AVT1|UBA6_HUMAN Ubiquitin-like modifier-activating enzyme 6 OS=Homo sapiens OX=9606 GN=UBA6 PE=1 SV=1	1.38379e+07	1.38053e+07	1.37023e+07	1.35219e+07	1.07383e+07	1.10449e+07	1.08123e+07	1.08515e+07	1.37538e+07	1.08319e+07	0.0103679	0.0120421	-0.344539	0	0	1.68854e-07	2.25566e-06	1.68854e-07	2.25566e-06
sp|A1L170|CA226_HUMAN Uncharacterized protein C1orf226 OS=Homo sapiens OX=9606 GN=C1orf226 PE=1 SV=1	A1L170	C1orf226	sp|A1L170|CA226_HUMAN Uncharacterized protein C1orf226 OS=Homo sapiens OX=9606 GN=C1orf226 PE=1 SV=1	4	sp|A1L170|CA226_HUMAN Uncharacterized protein C1orf226 OS=Homo sapiens OX=9606 GN=C1orf226 PE=1 SV=1	423084	403632	420258	384417	259968	270082	278864	282468	411945	274473	0.0436993	0.0367906	-0.585678	0	0	1.69536e-07	2.26112e-06	1.69536e-07	2.26112e-06
sp|Q9H490|PIGU_HUMAN Phosphatidylinositol glycan anchor biosynthesis class U protein OS=Homo sapiens OX=9606 GN=PIGU PE=1 SV=3	Q9H490	PIGU	sp|Q9H490|PIGU_HUMAN Phosphatidylinositol glycan anchor biosynthesis class U protein OS=Homo sapiens OX=9606 GN=PIGU PE=1 SV=3	3	sp|Q9H490|PIGU_HUMAN Phosphatidylinositol glycan anchor biosynthesis class U protein OS=Homo sapiens OX=9606 GN=PIGU PE=1 SV=3	495533	510153	489062	503936	693492	665179	729790	715147	499735	704320	0.0185496	0.0400885	0.494948	0	0	1.70602e-07	2.27167e-06	1.70602e-07	2.27167e-06
sp|Q9UKU7|ACAD8_HUMAN Isobutyryl-CoA dehydrogenase, mitochondrial OS=Homo sapiens OX=9606 GN=ACAD8 PE=1 SV=1	Q9UKU7	ACAD8	sp|Q9UKU7|ACAD8_HUMAN Isobutyryl-CoA dehydrogenase, mitochondrial OS=Homo sapiens OX=9606 GN=ACAD8 PE=1 SV=1	5	sp|Q9UKU7|ACAD8_HUMAN Isobutyryl-CoA dehydrogenase, mitochondrial OS=Homo sapiens OX=9606 GN=ACAD8 PE=1 SV=1	573868	608653	549741	595553	865748	880297	964341	902216	584711	891256	0.0443772	0.0481209	0.608257	0	0	1.70942e-07	2.27254e-06	1.70942e-07	2.27254e-06
sp|Q70E73|RAPH1_HUMAN Ras-associated and pleckstrin homology domains-containing protein 1 OS=Homo sapiens OX=9606 GN=RAPH1 PE=1 SV=3	Q70E73	RAPH1	sp|Q70E73|RAPH1_HUMAN Ras-associated and pleckstrin homology domains-containing protein 1 OS=Homo sapiens OX=9606 GN=RAPH1 PE=1 SV=3	12	sp|Q70E73|RAPH1_HUMAN Ras-associated and pleckstrin homology domains-containing protein 1 OS=Homo sapiens OX=9606 GN=RAPH1 PE=1 SV=3	1.87995e+06	1.84946e+06	1.87332e+06	1.82437e+06	1.45884e+06	1.3941e+06	1.45362e+06	1.42091e+06	1.86139e+06	1.43726e+06	0.0136044	0.0211345	-0.373119	0	0	1.71828e-07	2.28065e-06	1.71828e-07	2.28065e-06
sp|Q96JQ2|CLMN_HUMAN Calmin OS=Homo sapiens OX=9606 GN=CLMN PE=1 SV=1	Q96JQ2	CLMN	sp|Q96JQ2|CLMN_HUMAN Calmin OS=Homo sapiens OX=9606 GN=CLMN PE=1 SV=1	11	sp|Q96JQ2|CLMN_HUMAN Calmin OS=Homo sapiens OX=9606 GN=CLMN PE=1 SV=1	1.04504e+06	1.05812e+06	1.0424e+06	1.05656e+06	754884	769998	759876	816863	1.0508e+06	764937	0.00757885	0.0365549	-0.458087	0	0.0576923	1.72107e-07	2.28069e-06	1.72107e-07	2.28069e-06
sp|Q9UI08|EVL_HUMAN Ena/VASP-like protein OS=Homo sapiens OX=9606 GN=EVL PE=1 SV=2	Q9UI08	EVL	sp|Q9UI08|EVL_HUMAN Ena/VASP-like protein OS=Homo sapiens OX=9606 GN=EVL PE=1 SV=2	4	sp|Q9UI08|EVL_HUMAN Ena/VASP-like protein OS=Homo sapiens OX=9606 GN=EVL PE=1 SV=2	291684	299906	306773	296024	203112	203221	179530	188602	297965	195857	0.0214409	0.0600837	-0.606303	0	0.0416667	1.73081e-07	2.28993e-06	1.73081e-07	2.28993e-06
sp|Q9UBM7|DHCR7_HUMAN 7-dehydrocholesterol reductase OS=Homo sapiens OX=9606 GN=DHCR7 PE=1 SV=1	Q9UBM7	DHCR7	sp|Q9UBM7|DHCR7_HUMAN 7-dehydrocholesterol reductase OS=Homo sapiens OX=9606 GN=DHCR7 PE=1 SV=1	8	sp|Q9UBM7|DHCR7_HUMAN 7-dehydrocholesterol reductase OS=Homo sapiens OX=9606 GN=DHCR7 PE=1 SV=1	1.66522e+07	1.54304e+07	1.48183e+07	1.54316e+07	8.28934e+06	8.02548e+06	9.22387e+06	9.3913e+06	1.5431e+07	8.75661e+06	0.0493498	0.0774343	-0.819442	0	0	1.73381e-07	2.29024e-06	1.73381e-07	2.29024e-06
sp|Q9H3K2|GHITM_HUMAN Growth hormone-inducible transmembrane protein OS=Homo sapiens OX=9606 GN=GHITM PE=1 SV=2	Q9H3K2	GHITM	sp|Q9H3K2|GHITM_HUMAN Growth hormone-inducible transmembrane protein OS=Homo sapiens OX=9606 GN=GHITM PE=1 SV=2	4	sp|Q9H3K2|GHITM_HUMAN Growth hormone-inducible transmembrane protein OS=Homo sapiens OX=9606 GN=GHITM PE=1 SV=2	926001	1.00165e+06	1.00241e+06	1.03554e+06	1.43179e+06	1.51084e+06	1.47021e+06	1.42296e+06	1.00203e+06	1.451e+06	0.0467747	0.0275681	0.533996	0	0	1.74007e-07	2.29484e-06	1.74007e-07	2.29484e-06
sp|Q01664|TFAP4_HUMAN Transcription factor AP-4 OS=Homo sapiens OX=9606 GN=TFAP4 PE=1 SV=2	Q01664	TFAP4	sp|Q01664|TFAP4_HUMAN Transcription factor AP-4 OS=Homo sapiens OX=9606 GN=TFAP4 PE=1 SV=2	8	sp|Q01664|TFAP4_HUMAN Transcription factor AP-4 OS=Homo sapiens OX=9606 GN=TFAP4 PE=1 SV=2	1.37577e+06	1.38689e+06	1.36503e+06	1.4334e+06	1.05595e+06	1.07995e+06	1.08113e+06	1.04627e+06	1.38133e+06	1.06795e+06	0.0216537	0.0163761	-0.371291	0	0	1.74813e-07	2.3018e-06	1.74813e-07	2.3018e-06
sp|O14828|SCAM3_HUMAN Secretory carrier-associated membrane protein 3 OS=Homo sapiens OX=9606 GN=SCAMP3 PE=1 SV=3	O14828	SCAMP3	sp|O14828|SCAM3_HUMAN Secretory carrier-associated membrane protein 3 OS=Homo sapiens OX=9606 GN=SCAMP3 PE=1 SV=3	9	sp|O14828|SCAM3_HUMAN Secretory carrier-associated membrane protein 3 OS=Homo sapiens OX=9606 GN=SCAMP3 PE=1 SV=3	7.52685e+06	7.39859e+06	7.03672e+06	7.2802e+06	5.47972e+06	5.15716e+06	5.10165e+06	5.29306e+06	7.33939e+06	5.22511e+06	0.0285228	0.0320142	-0.490273	0	0	1.75573e-07	2.30813e-06	1.75573e-07	2.30813e-06
sp|P43250|GRK6_HUMAN G protein-coupled receptor kinase 6 OS=Homo sapiens OX=9606 GN=GRK6 PE=1 SV=2	P43250	GRK6	sp|P43250|GRK6_HUMAN G protein-coupled receptor kinase 6 OS=Homo sapiens OX=9606 GN=GRK6 PE=1 SV=2	6	sp|P43250|GRK6_HUMAN G protein-coupled receptor kinase 6 OS=Homo sapiens OX=9606 GN=GRK6 PE=1 SV=2	911698	888038	836752	904202	536465	558299	574002	609057	896120	566151	0.0381355	0.0536659	-0.662586	0	0	1.7703e-07	2.32359e-06	1.7703e-07	2.32359e-06
sp|Q8N7H5|PAF1_HUMAN RNA polymerase II-associated factor 1 homolog OS=Homo sapiens OX=9606 GN=PAF1 PE=1 SV=2	Q8N7H5	PAF1	sp|Q8N7H5|PAF1_HUMAN RNA polymerase II-associated factor 1 homolog OS=Homo sapiens OX=9606 GN=PAF1 PE=1 SV=2	17	sp|Q8N7H5|PAF1_HUMAN RNA polymerase II-associated factor 1 homolog OS=Homo sapiens OX=9606 GN=PAF1 PE=1 SV=2	6.0786e+06	5.98654e+06	6.03477e+06	6.00245e+06	4.27334e+06	4.34162e+06	4.58936e+06	4.57947e+06	6.01861e+06	4.46055e+06	0.00674487	0.0365163	-0.432717	0	0	1.78561e-07	2.33998e-06	1.78561e-07	2.33998e-06
sp|Q96PV7|F193B_HUMAN Protein FAM193B OS=Homo sapiens OX=9606 GN=FAM193B PE=1 SV=3	Q96PV7	FAM193B	sp|Q96PV7|F193B_HUMAN Protein FAM193B OS=Homo sapiens OX=9606 GN=FAM193B PE=1 SV=3	5	sp|Q96PV7|F193B_HUMAN Protein FAM193B OS=Homo sapiens OX=9606 GN=FAM193B PE=1 SV=3	415373	435671	424762	427180	325788	316779	316515	331938	425971	321284	0.0196104	0.0231971	-0.407044	0	0	1.78975e-07	2.34169e-06	1.78975e-07	2.34169e-06
sp|P63096|GNAI1_HUMAN Guanine nucleotide-binding protein G(i) subunit alpha-1 OS=Homo sapiens OX=9606 GN=GNAI1 PE=1 SV=2	P63096	GNAI1	sp|P63096|GNAI1_HUMAN Guanine nucleotide-binding protein G(i) subunit alpha-1 OS=Homo sapiens OX=9606 GN=GNAI1 PE=1 SV=2	3	sp|P63096|GNAI1_HUMAN Guanine nucleotide-binding protein G(i) subunit alpha-1 OS=Homo sapiens OX=9606 GN=GNAI1 PE=1 SV=2	205697	225247	202617	172620	775879	574876	796508	908794	204157	786194	0.107827	0.181884	1.94512	0	0	1.79905e-07	2.35014e-06	1.79905e-07	2.35014e-06
sp|P22692|IBP4_HUMAN Insulin-like growth factor-binding protein 4 OS=Homo sapiens OX=9606 GN=IGFBP4 PE=1 SV=2	P22692	IGFBP4	sp|P22692|IBP4_HUMAN Insulin-like growth factor-binding protein 4 OS=Homo sapiens OX=9606 GN=IGFBP4 PE=1 SV=2	4	sp|P22692|IBP4_HUMAN Insulin-like growth factor-binding protein 4 OS=Homo sapiens OX=9606 GN=IGFBP4 PE=1 SV=2	313583	280146	283803	287114	177626	189121	166900	166690	285459	172263	0.0522595	0.0608891	-0.729347	0	0	1.80205e-07	2.35033e-06	1.80205e-07	2.35033e-06
sp|P11166|GTR1_HUMAN Solute carrier family 2, facilitated glucose transporter member 1 OS=Homo sapiens OX=9606 GN=SLC2A1 PE=1 SV=2	P11166	SLC2A1	sp|P11166|GTR1_HUMAN Solute carrier family 2, facilitated glucose transporter member 1 OS=Homo sapiens OX=9606 GN=SLC2A1 PE=1 SV=2	6	sp|P11166|GTR1_HUMAN Solute carrier family 2, facilitated glucose transporter member 1 OS=Homo sapiens OX=9606 GN=SLC2A1 PE=1 SV=2	2.0956e+07	2.06398e+07	1.94278e+07	2.03107e+07	8.9495e+06	7.61621e+06	9.44978e+06	1.03686e+07	2.04753e+07	9.19964e+06	0.0324006	0.126245	-1.15472	0	0	1.81037e-07	2.35121e-06	1.81037e-07	2.35121e-06
sp|Q06136|KDSR_HUMAN 3-ketodihydrosphingosine reductase OS=Homo sapiens OX=9606 GN=KDSR PE=1 SV=1	Q06136	KDSR	sp|Q06136|KDSR_HUMAN 3-ketodihydrosphingosine reductase OS=Homo sapiens OX=9606 GN=KDSR PE=1 SV=1	3	sp|Q06136|KDSR_HUMAN 3-ketodihydrosphingosine reductase OS=Homo sapiens OX=9606 GN=KDSR PE=1 SV=1	428037	407294	418172	413824	549969	560071	540078	535689	415998	545023	0.0208854	0.0198877	0.389701	0	0	1.81317e-07	2.35121e-06	1.81317e-07	2.35121e-06
sp|Q5TH69|BIG3_HUMAN Brefeldin A-inhibited guanine nucleotide-exchange protein 3 OS=Homo sapiens OX=9606 GN=ARFGEF3 PE=1 SV=3	Q5TH69	ARFGEF3	sp|Q5TH69|BIG3_HUMAN Brefeldin A-inhibited guanine nucleotide-exchange protein 3 OS=Homo sapiens OX=9606 GN=ARFGEF3 PE=1 SV=3	15	sp|Q5TH69|BIG3_HUMAN Brefeldin A-inhibited guanine nucleotide-exchange protein 3 OS=Homo sapiens OX=9606 GN=ARFGEF3 PE=1 SV=3	1.59023e+06	1.58022e+06	1.57741e+06	1.6093e+06	1.22776e+06	1.27905e+06	1.23146e+06	1.23602e+06	1.58522e+06	1.23374e+06	0.00908041	0.0192127	-0.361645	0	0	1.80804e-07	2.35121e-06	1.80804e-07	2.35121e-06
sp|Q99615|DNJC7_HUMAN DnaJ homolog subfamily C member 7 OS=Homo sapiens OX=9606 GN=DNAJC7 PE=1 SV=2	Q99615	DNAJC7	sp|Q99615|DNJC7_HUMAN DnaJ homolog subfamily C member 7 OS=Homo sapiens OX=9606 GN=DNAJC7 PE=1 SV=2	21	sp|Q99615|DNJC7_HUMAN DnaJ homolog subfamily C member 7 OS=Homo sapiens OX=9606 GN=DNAJC7 PE=1 SV=2	1.29612e+07	1.27573e+07	1.18379e+07	1.21413e+07	8.74418e+06	8.4012e+06	8.91349e+06	8.71719e+06	1.24493e+07	8.73068e+06	0.0421587	0.0245767	-0.51146	0	0	1.81409e-07	2.35121e-06	1.81409e-07	2.35121e-06
sp|A1X283|SPD2B_HUMAN SH3 and PX domain-containing protein 2B OS=Homo sapiens OX=9606 GN=SH3PXD2B PE=1 SV=3	A1X283	SH3PXD2B	sp|A1X283|SPD2B_HUMAN SH3 and PX domain-containing protein 2B OS=Homo sapiens OX=9606 GN=SH3PXD2B PE=1 SV=3	14	sp|A1X283|SPD2B_HUMAN SH3 and PX domain-containing protein 2B OS=Homo sapiens OX=9606 GN=SH3PXD2B PE=1 SV=3	2.62439e+06	2.57807e+06	2.62198e+06	2.64562e+06	3.55912e+06	3.39368e+06	3.62573e+06	3.70147e+06	2.62318e+06	3.59243e+06	0.0108353	0.0367349	0.453578	0	0	1.82099e-07	2.35646e-06	1.82099e-07	2.35646e-06
sp|P43155|CACP_HUMAN Carnitine O-acetyltransferase OS=Homo sapiens OX=9606 GN=CRAT PE=1 SV=5	P43155	CRAT	sp|P43155|CACP_HUMAN Carnitine O-acetyltransferase OS=Homo sapiens OX=9606 GN=CRAT PE=1 SV=5	2	sp|P43155|CACP_HUMAN Carnitine O-acetyltransferase OS=Homo sapiens OX=9606 GN=CRAT PE=1 SV=5	51581.5	47778.4	45424.1	50953.4	82596.2	79060.2	91670	84242.4	49365.9	83419.3	0.0586866	0.0629416	0.757543	0	0	1.8272e-07	2.35711e-06	1.8272e-07	2.35711e-06
sp|Q9P0V9|SEP10_HUMAN Septin-10 OS=Homo sapiens OX=9606 GN=SEPT10 PE=1 SV=2	Q9P0V9	2010-09-01	sp|Q9P0V9|SEP10_HUMAN Septin-10 OS=Homo sapiens OX=9606 GN=SEPT10 PE=1 SV=2	3	sp|Q9P0V9|SEP10_HUMAN Septin-10 OS=Homo sapiens OX=9606 GN=SEPT10 PE=1 SV=2	117405	114442	126946	113015	275511	234212	313610	308032	115924	291771	0.0531457	0.129097	1.32954	0	0	1.8247e-07	2.35711e-06	1.8247e-07	2.35711e-06
sp|P51784|UBP11_HUMAN Ubiquitin carboxyl-terminal hydrolase 11 OS=Homo sapiens OX=9606 GN=USP11 PE=1 SV=3	P51784	USP11	sp|P51784|UBP11_HUMAN Ubiquitin carboxyl-terminal hydrolase 11 OS=Homo sapiens OX=9606 GN=USP11 PE=1 SV=3	7	sp|P51784|UBP11_HUMAN Ubiquitin carboxyl-terminal hydrolase 11 OS=Homo sapiens OX=9606 GN=USP11 PE=1 SV=3	1.26691e+06	1.25869e+06	1.25812e+06	1.23324e+06	816851	785994	903639	825092	1.2584e+06	820972	0.0116128	0.0601224	-0.616208	0	0	1.84313e-07	2.37397e-06	1.84313e-07	2.37397e-06
sp|O00483|NDUA4_HUMAN Cytochrome c oxidase subunit NDUFA4 OS=Homo sapiens OX=9606 GN=NDUFA4 PE=1 SV=1	O00483	NDUFA4	sp|O00483|NDUA4_HUMAN Cytochrome c oxidase subunit NDUFA4 OS=Homo sapiens OX=9606 GN=NDUFA4 PE=1 SV=1	5	sp|O00483|NDUA4_HUMAN Cytochrome c oxidase subunit NDUFA4 OS=Homo sapiens OX=9606 GN=NDUFA4 PE=1 SV=1	3.8075e+06	3.65899e+06	3.61238e+06	3.58654e+06	4.95012e+06	5.01629e+06	5.35774e+06	5.10491e+06	3.63569e+06	5.0606e+06	0.0269361	0.034973	0.477056	0	0	1.86126e-07	2.39358e-06	1.86126e-07	2.39358e-06
sp|Q9H0B6|KLC2_HUMAN Kinesin light chain 2 OS=Homo sapiens OX=9606 GN=KLC2 PE=1 SV=1	Q9H0B6	KLC2	sp|Q9H0B6|KLC2_HUMAN Kinesin light chain 2 OS=Homo sapiens OX=9606 GN=KLC2 PE=1 SV=1	24	sp|Q9H0B6|KLC2_HUMAN Kinesin light chain 2 OS=Homo sapiens OX=9606 GN=KLC2 PE=1 SV=1	6.77097e+06	6.82803e+06	6.54147e+06	6.57251e+06	5.07896e+06	5.10886e+06	5.23284e+06	5.20068e+06	6.67174e+06	5.15477e+06	0.0213383	0.0141908	-0.372053	0	0	1.87312e-07	2.4051e-06	1.87312e-07	2.4051e-06
sp|Q96JC9|EAF1_HUMAN ELL-associated factor 1 OS=Homo sapiens OX=9606 GN=EAF1 PE=1 SV=1	Q96JC9	EAF1	sp|Q96JC9|EAF1_HUMAN ELL-associated factor 1 OS=Homo sapiens OX=9606 GN=EAF1 PE=1 SV=1	6	sp|Q96JC9|EAF1_HUMAN ELL-associated factor 1 OS=Homo sapiens OX=9606 GN=EAF1 PE=1 SV=1	1.61244e+06	1.67901e+06	1.60003e+06	1.60926e+06	1.16196e+06	1.1623e+06	1.21539e+06	1.23644e+06	1.61085e+06	1.18884e+06	0.0223183	0.0316713	-0.438619	0	0	1.88009e-07	2.41031e-06	1.88009e-07	2.41031e-06
sp|Q15004|PAF15_HUMAN PCNA-associated factor OS=Homo sapiens OX=9606 GN=PCLAF PE=1 SV=1	Q15004	PCLAF	sp|Q15004|PAF15_HUMAN PCNA-associated factor OS=Homo sapiens OX=9606 GN=PCLAF PE=1 SV=1	3	sp|Q15004|PAF15_HUMAN PCNA-associated factor OS=Homo sapiens OX=9606 GN=PCLAF PE=1 SV=1	1.66172e+06	1.64119e+06	1.64115e+06	1.75324e+06	1.27298e+06	1.23021e+06	1.2538e+06	1.24546e+06	1.65146e+06	1.24963e+06	0.0319512	0.0142544	-0.402217	0	0	1.90536e-07	2.43892e-06	1.90536e-07	2.43892e-06
sp|Q8WVX9|FACR1_HUMAN Fatty acyl-CoA reductase 1 OS=Homo sapiens OX=9606 GN=FAR1 PE=1 SV=1	Q8WVX9	FAR1	sp|Q8WVX9|FACR1_HUMAN Fatty acyl-CoA reductase 1 OS=Homo sapiens OX=9606 GN=FAR1 PE=1 SV=1	16	sp|Q8WVX9|FACR1_HUMAN Fatty acyl-CoA reductase 1 OS=Homo sapiens OX=9606 GN=FAR1 PE=1 SV=1	4.44106e+06	4.33695e+06	4.56782e+06	4.34293e+06	2.66952e+06	2.3716e+06	2.64815e+06	2.86196e+06	4.392e+06	2.65884e+06	0.0244641	0.0765192	-0.724003	0	0	1.90887e-07	2.43963e-06	1.90887e-07	2.43963e-06
sp|P22102|PUR2_HUMAN Trifunctional purine biosynthetic protein adenosine-3 OS=Homo sapiens OX=9606 GN=GART PE=1 SV=1	P22102	GART	sp|P22102|PUR2_HUMAN Trifunctional purine biosynthetic protein adenosine-3 OS=Homo sapiens OX=9606 GN=GART PE=1 SV=1	39	sp|P22102|PUR2_HUMAN Trifunctional purine biosynthetic protein adenosine-3 OS=Homo sapiens OX=9606 GN=GART PE=1 SV=1	2.89245e+07	2.87285e+07	2.86884e+07	2.82763e+07	3.62331e+07	3.64786e+07	3.80968e+07	3.68764e+07	2.87085e+07	3.66775e+07	0.0095056	0.0224087	0.353399	0	0	1.91688e-07	2.4461e-06	1.91688e-07	2.4461e-06
sp|Q9Y5R8|TPPC1_HUMAN Trafficking protein particle complex subunit 1 OS=Homo sapiens OX=9606 GN=TRAPPC1 PE=1 SV=1	Q9Y5R8	TRAPPC1	sp|Q9Y5R8|TPPC1_HUMAN Trafficking protein particle complex subunit 1 OS=Homo sapiens OX=9606 GN=TRAPPC1 PE=1 SV=1	3	sp|Q9Y5R8|TPPC1_HUMAN Trafficking protein particle complex subunit 1 OS=Homo sapiens OX=9606 GN=TRAPPC1 PE=1 SV=1	1.0049e+06	982277	978766	1.00919e+06	1.28869e+06	1.33149e+06	1.28808e+06	1.26221e+06	993590	1.28838e+06	0.0155765	0.0222045	0.374932	0	0	1.92274e-07	2.44979e-06	1.92274e-07	2.44979e-06
sp|Q96G03|PGM2_HUMAN Phosphoglucomutase-2 OS=Homo sapiens OX=9606 GN=PGM2 PE=1 SV=4	Q96G03	PGM2	sp|Q96G03|PGM2_HUMAN Phosphoglucomutase-2 OS=Homo sapiens OX=9606 GN=PGM2 PE=1 SV=4	22	sp|Q96G03|PGM2_HUMAN Phosphoglucomutase-2 OS=Homo sapiens OX=9606 GN=PGM2 PE=1 SV=4	7.07301e+06	6.95487e+06	6.90782e+06	7.0168e+06	9.05958e+06	9.83201e+06	9.79347e+06	9.82198e+06	6.98583e+06	9.80773e+06	0.0103134	0.0393149	0.4895	0	0	1.93381e-07	2.46011e-06	1.93381e-07	2.46011e-06
sp|O14734|ACOT8_HUMAN Acyl-coenzyme A thioesterase 8 OS=Homo sapiens OX=9606 GN=ACOT8 PE=1 SV=1	O14734	ACOT8	sp|O14734|ACOT8_HUMAN Acyl-coenzyme A thioesterase 8 OS=Homo sapiens OX=9606 GN=ACOT8 PE=1 SV=1	5	sp|O14734|ACOT8_HUMAN Acyl-coenzyme A thioesterase 8 OS=Homo sapiens OX=9606 GN=ACOT8 PE=1 SV=1	776933	760076	750686	765599	1.05982e+06	990632	1.0691e+06	1.02206e+06	762838	1.04094e+06	0.0143638	0.0348868	0.448211	0	0	1.94218e-07	2.46696e-06	1.94218e-07	2.46696e-06
sp|O60568|PLOD3_HUMAN Multifunctional procollagen lysine hydroxylase and glycosyltransferase LH3 OS=Homo sapiens OX=9606 GN=PLOD3 PE=1 SV=1	O60568	PLOD3	sp|O60568|PLOD3_HUMAN Multifunctional procollagen lysine hydroxylase and glycosyltransferase LH3 OS=Homo sapiens OX=9606 GN=PLOD3 PE=1 SV=1	19	sp|O60568|PLOD3_HUMAN Multifunctional procollagen lysine hydroxylase and glycosyltransferase LH3 OS=Homo sapiens OX=9606 GN=PLOD3 PE=1 SV=1	8.32553e+06	8.31676e+06	8.35682e+06	8.53551e+06	1.10417e+07	1.20545e+07	1.19434e+07	1.14095e+07	8.34117e+06	1.16764e+07	0.0122484	0.0407536	0.484902	0	0	1.95265e-07	2.47408e-06	1.95265e-07	2.47408e-06
sp|P15941|MUC1_HUMAN Mucin-1 OS=Homo sapiens OX=9606 GN=MUC1 PE=1 SV=3	P15941	MUC1	sp|P15941|MUC1_HUMAN Mucin-1 OS=Homo sapiens OX=9606 GN=MUC1 PE=1 SV=3	6	sp|P15941|MUC1_HUMAN Mucin-1 OS=Homo sapiens OX=9606 GN=MUC1 PE=1 SV=3	4.31421e+06	4.311e+06	4.12042e+06	4.17467e+06	6.61234e+06	6.02025e+06	6.84106e+06	6.91779e+06	4.24284e+06	6.7267e+06	0.0231309	0.0615868	0.664848	0	0.0113636	1.95377e-07	2.47408e-06	1.95377e-07	2.47408e-06
sp|P57721|PCBP3_HUMAN Poly(rC)-binding protein 3 OS=Homo sapiens OX=9606 GN=PCBP3 PE=2 SV=2	P57721	PCBP3	sp|P57721|PCBP3_HUMAN Poly(rC)-binding protein 3 OS=Homo sapiens OX=9606 GN=PCBP3 PE=2 SV=2	1	sp|P57721|PCBP3_HUMAN Poly(rC)-binding protein 3 OS=Homo sapiens OX=9606 GN=PCBP3 PE=2 SV=2	1.90965e+06	1.944e+06	1.86817e+06	1.86066e+06	1.4081e+06	1.46153e+06	1.42013e+06	1.47571e+06	1.88891e+06	1.44083e+06	0.0204623	0.0224579	-0.390715	0	0	1.96799e-07	2.48448e-06	1.96799e-07	2.48448e-06
sp|P62714|PP2AB_HUMAN Serine/threonine-protein phosphatase 2A catalytic subunit beta isoform OS=Homo sapiens OX=9606 GN=PPP2CB PE=1 SV=1	P62714	PPP2CB	sp|P62714|PP2AB_HUMAN Serine/threonine-protein phosphatase 2A catalytic subunit beta isoform OS=Homo sapiens OX=9606 GN=PPP2CB PE=1 SV=1	2	sp|P62714|PP2AB_HUMAN Serine/threonine-protein phosphatase 2A catalytic subunit beta isoform OS=Homo sapiens OX=9606 GN=PPP2CB PE=1 SV=1	700523	698863	699958	691147	1.01062e+06	986267	1.06286e+06	1.12756e+06	699410	1.03674e+06	0.00626652	0.0597941	0.567382	0	0	1.96616e-07	2.48448e-06	1.96616e-07	2.48448e-06
sp|O15118|NPC1_HUMAN NPC intracellular cholesterol transporter 1 OS=Homo sapiens OX=9606 GN=NPC1 PE=1 SV=2	O15118	NPC1	sp|O15118|NPC1_HUMAN NPC intracellular cholesterol transporter 1 OS=Homo sapiens OX=9606 GN=NPC1 PE=1 SV=2	8	sp|O15118|NPC1_HUMAN NPC intracellular cholesterol transporter 1 OS=Homo sapiens OX=9606 GN=NPC1 PE=1 SV=2	3.93832e+06	3.83949e+06	3.8329e+06	3.81643e+06	5.26855e+06	5.35376e+06	5.82114e+06	5.71767e+06	3.8362e+06	5.53571e+06	0.0143158	0.0487647	0.528313	0	0	1.99214e-07	2.5073e-06	1.99214e-07	2.5073e-06
sp|P56134|ATPK_HUMAN ATP synthase subunit f, mitochondrial OS=Homo sapiens OX=9606 GN=ATP5MF PE=1 SV=3	P56134	ATP5MF	sp|P56134|ATPK_HUMAN ATP synthase subunit f, mitochondrial OS=Homo sapiens OX=9606 GN=ATP5MF PE=1 SV=3	1	sp|P56134|ATPK_HUMAN ATP synthase subunit f, mitochondrial OS=Homo sapiens OX=9606 GN=ATP5MF PE=1 SV=3	1.48551e+06	1.44816e+06	1.43412e+06	1.4495e+06	1.85455e+06	1.91471e+06	1.93307e+06	1.98367e+06	1.44883e+06	1.92389e+06	0.0150749	0.0277475	0.409122	0	0	1.9901e-07	2.5073e-06	1.9901e-07	2.5073e-06
sp|O14920|IKKB_HUMAN Inhibitor of nuclear factor kappa-B kinase subunit beta OS=Homo sapiens OX=9606 GN=IKBKB PE=1 SV=1	O14920	IKBKB	sp|O14920|IKKB_HUMAN Inhibitor of nuclear factor kappa-B kinase subunit beta OS=Homo sapiens OX=9606 GN=IKBKB PE=1 SV=1	4	sp|O14920|IKKB_HUMAN Inhibitor of nuclear factor kappa-B kinase subunit beta OS=Homo sapiens OX=9606 GN=IKBKB PE=1 SV=1	327343	336250	335219	321233	434627	438895	444476	421771	331281	436761	0.0214425	0.0222161	0.398873	0	0	1.99634e-07	2.50878e-06	1.99634e-07	2.50878e-06
sp|Q9BW66|CINP_HUMAN Cyclin-dependent kinase 2-interacting protein OS=Homo sapiens OX=9606 GN=CINP PE=1 SV=1	Q9BW66	CINP	sp|Q9BW66|CINP_HUMAN Cyclin-dependent kinase 2-interacting protein OS=Homo sapiens OX=9606 GN=CINP PE=1 SV=1	2	sp|Q9BW66|CINP_HUMAN Cyclin-dependent kinase 2-interacting protein OS=Homo sapiens OX=9606 GN=CINP PE=1 SV=1	477413	466946	455759	477320	327497	331025	346949	353293	472133	338987	0.0219708	0.036512	-0.478276	0	0	2.01207e-07	2.52088e-06	2.01207e-07	2.52088e-06
sp|Q9Y287|ITM2B_HUMAN Integral membrane protein 2B OS=Homo sapiens OX=9606 GN=ITM2B PE=1 SV=1	Q9Y287	ITM2B	sp|Q9Y287|ITM2B_HUMAN Integral membrane protein 2B OS=Homo sapiens OX=9606 GN=ITM2B PE=1 SV=1	4	sp|Q9Y287|ITM2B_HUMAN Integral membrane protein 2B OS=Homo sapiens OX=9606 GN=ITM2B PE=1 SV=1	314164	295931	308874	295028	481878	432419	460339	491064	302402	471109	0.0313537	0.0558986	0.639544	0	0	2.01154e-07	2.52088e-06	2.01154e-07	2.52088e-06
sp|Q9NRY6|PLS3_HUMAN Phospholipid scramblase 3 OS=Homo sapiens OX=9606 GN=PLSCR3 PE=1 SV=2	Q9NRY6	PLSCR3	sp|Q9NRY6|PLS3_HUMAN Phospholipid scramblase 3 OS=Homo sapiens OX=9606 GN=PLSCR3 PE=1 SV=2	2	sp|Q9NRY6|PLS3_HUMAN Phospholipid scramblase 3 OS=Homo sapiens OX=9606 GN=PLSCR3 PE=1 SV=2	146672	144316	149124	160019	388386	286448	344575	364762	147898	354668	0.0462638	0.125931	1.26133	0	0	2.02292e-07	2.53064e-06	2.02292e-07	2.53064e-06
sp|P00367|DHE3_HUMAN Glutamate dehydrogenase 1, mitochondrial OS=Homo sapiens OX=9606 GN=GLUD1 PE=1 SV=2	P00367	GLUD1	sp|P00367|DHE3_HUMAN Glutamate dehydrogenase 1, mitochondrial OS=Homo sapiens OX=9606 GN=GLUD1 PE=1 SV=2	28	sp|P00367|DHE3_HUMAN Glutamate dehydrogenase 1, mitochondrial OS=Homo sapiens OX=9606 GN=GLUD1 PE=1 SV=2	3.57344e+07	3.44965e+07	3.3682e+07	3.31343e+07	4.92092e+07	4.71891e+07	5.17205e+07	5.14681e+07	3.40892e+07	5.03386e+07	0.0329837	0.04267	0.56209	0.00217391	0.00434783	2.06013e-07	2.5733e-06	2.06013e-07	2.5733e-06
sp|P23381|SYWC_HUMAN Tryptophan--tRNA ligase, cytoplasmic OS=Homo sapiens OX=9606 GN=WARS PE=1 SV=2	P23381	WARS	sp|P23381|SYWC_HUMAN Tryptophan--tRNA ligase, cytoplasmic OS=Homo sapiens OX=9606 GN=WARS PE=1 SV=2	22	sp|P23381|SYWC_HUMAN Tryptophan--tRNA ligase, cytoplasmic OS=Homo sapiens OX=9606 GN=WARS PE=1 SV=2	1.66281e+07	1.57352e+07	1.61462e+07	1.55218e+07	1.18853e+07	1.21928e+07	1.21217e+07	1.21613e+07	1.59407e+07	1.21415e+07	0.0304848	0.011555	-0.392645	0	0	2.08113e-07	2.59561e-06	2.08113e-07	2.59561e-06
sp|O95571|ETHE1_HUMAN Persulfide dioxygenase ETHE1, mitochondrial OS=Homo sapiens OX=9606 GN=ETHE1 PE=1 SV=2	O95571	ETHE1	sp|O95571|ETHE1_HUMAN Persulfide dioxygenase ETHE1, mitochondrial OS=Homo sapiens OX=9606 GN=ETHE1 PE=1 SV=2	4	sp|O95571|ETHE1_HUMAN Persulfide dioxygenase ETHE1, mitochondrial OS=Homo sapiens OX=9606 GN=ETHE1 PE=1 SV=2	487215	495025	508090	478016	672643	701589	748263	728592	491120	715091	0.0258775	0.0461439	0.541838	0	0	2.09546e-07	2.6017e-06	2.09546e-07	2.6017e-06
sp|P14621|ACYP2_HUMAN Acylphosphatase-2 OS=Homo sapiens OX=9606 GN=ACYP2 PE=1 SV=2	P14621	ACYP2	sp|P14621|ACYP2_HUMAN Acylphosphatase-2 OS=Homo sapiens OX=9606 GN=ACYP2 PE=1 SV=2	4	sp|P14621|ACYP2_HUMAN Acylphosphatase-2 OS=Homo sapiens OX=9606 GN=ACYP2 PE=1 SV=2	512261	504517	509329	484607	775686	732067	736546	689133	506923	734306	0.0247941	0.0482699	0.534626	0	0	2.08981e-07	2.6017e-06	2.08981e-07	2.6017e-06
sp|Q9Y294|ASF1A_HUMAN Histone chaperone ASF1A OS=Homo sapiens OX=9606 GN=ASF1A PE=1 SV=1	Q9Y294	ASF1A	sp|Q9Y294|ASF1A_HUMAN Histone chaperone ASF1A OS=Homo sapiens OX=9606 GN=ASF1A PE=1 SV=1	2	sp|Q9Y294|ASF1A_HUMAN Histone chaperone ASF1A OS=Homo sapiens OX=9606 GN=ASF1A PE=1 SV=1	1.21637e+06	1.18432e+06	1.14145e+06	1.18442e+06	917845	901176	885143	887713	1.18437e+06	894444	0.0260232	0.0167047	-0.405095	0	0	2.09418e-07	2.6017e-06	2.09418e-07	2.6017e-06
sp|P00403|COX2_HUMAN Cytochrome c oxidase subunit 2 OS=Homo sapiens OX=9606 GN=MT-CO2 PE=1 SV=1	P00403	MT-CO2	sp|P00403|COX2_HUMAN Cytochrome c oxidase subunit 2 OS=Homo sapiens OX=9606 GN=MT-CO2 PE=1 SV=1	7	sp|P00403|COX2_HUMAN Cytochrome c oxidase subunit 2 OS=Homo sapiens OX=9606 GN=MT-CO2 PE=1 SV=1	3.37968e+06	3.39023e+06	3.43984e+06	3.3785e+06	4.41299e+06	4.45301e+06	4.72357e+06	4.706e+06	3.38496e+06	4.57951e+06	0.00853697	0.0357821	0.435506	0	0	2.11261e-07	2.61907e-06	2.11261e-07	2.61907e-06
sp|P69905|HBA_HUMAN Hemoglobin subunit alpha OS=Homo sapiens OX=9606 GN=HBA1 PE=1 SV=2	P69905	HBA1	sp|P69905|HBA_HUMAN Hemoglobin subunit alpha OS=Homo sapiens OX=9606 GN=HBA1 PE=1 SV=2	4	sp|P69905|HBA_HUMAN Hemoglobin subunit alpha OS=Homo sapiens OX=9606 GN=HBA1 PE=1 SV=2	4.02494e+06	4.50592e+06	4.80653e+06	5.42394e+06	1.68844e+06	1.98146e+06	1.52288e+06	1.53705e+06	4.65622e+06	1.61275e+06	0.124832	0.126571	-1.53048	0	0	2.11689e-07	2.62045e-06	2.11689e-07	2.62045e-06
sp|Q15003|CND2_HUMAN Condensin complex subunit 2 OS=Homo sapiens OX=9606 GN=NCAPH PE=1 SV=3	Q15003	NCAPH	sp|Q15003|CND2_HUMAN Condensin complex subunit 2 OS=Homo sapiens OX=9606 GN=NCAPH PE=1 SV=3	20	sp|Q15003|CND2_HUMAN Condensin complex subunit 2 OS=Homo sapiens OX=9606 GN=NCAPH PE=1 SV=3	8.84821e+06	8.59537e+06	8.36578e+06	8.54003e+06	6.59921e+06	6.46372e+06	6.46704e+06	6.20136e+06	8.5677e+06	6.46538e+06	0.0232363	0.0259166	-0.406165	0	0.00657895	2.1378e-07	2.64238e-06	2.1378e-07	2.64238e-06
sp|P38117|ETFB_HUMAN Electron transfer flavoprotein subunit beta OS=Homo sapiens OX=9606 GN=ETFB PE=1 SV=3	P38117	ETFB	sp|P38117|ETFB_HUMAN Electron transfer flavoprotein subunit beta OS=Homo sapiens OX=9606 GN=ETFB PE=1 SV=3	15	sp|P38117|ETFB_HUMAN Electron transfer flavoprotein subunit beta OS=Homo sapiens OX=9606 GN=ETFB PE=1 SV=3	1.71681e+07	1.67822e+07	1.65134e+07	1.69709e+07	2.33679e+07	2.39298e+07	2.61228e+07	2.56538e+07	1.68766e+07	2.47918e+07	0.0165453	0.0535756	0.553992	0	0	2.14533e-07	2.64772e-06	2.14533e-07	2.64772e-06
sp|Q14914|PTGR1_HUMAN Prostaglandin reductase 1 OS=Homo sapiens OX=9606 GN=PTGR1 PE=1 SV=2	Q14914	PTGR1	sp|Q14914|PTGR1_HUMAN Prostaglandin reductase 1 OS=Homo sapiens OX=9606 GN=PTGR1 PE=1 SV=2	13	sp|Q14914|PTGR1_HUMAN Prostaglandin reductase 1 OS=Homo sapiens OX=9606 GN=PTGR1 PE=1 SV=2	4.7437e+06	5.00614e+06	4.65843e+06	4.72584e+06	3.07749e+06	3.42462e+06	3.20887e+06	3.06187e+06	4.73477e+06	3.14318e+06	0.0319604	0.0525391	-0.591383	0	0	2.18187e-07	2.68881e-06	2.18187e-07	2.68881e-06
sp|Q6IQ49|SDE2_HUMAN Replication stress response regulator SDE2 OS=Homo sapiens OX=9606 GN=SDE2 PE=1 SV=1	Q6IQ49	SDE2	sp|Q6IQ49|SDE2_HUMAN Replication stress response regulator SDE2 OS=Homo sapiens OX=9606 GN=SDE2 PE=1 SV=1	7	sp|Q6IQ49|SDE2_HUMAN Replication stress response regulator SDE2 OS=Homo sapiens OX=9606 GN=SDE2 PE=1 SV=1	1.37004e+06	1.36509e+06	1.2972e+06	1.36224e+06	1.03151e+06	996900	978932	961887	1.36366e+06	987916	0.0255408	0.0300193	-0.465086	0	0	2.19618e-07	2.70241e-06	2.19618e-07	2.70241e-06
sp|P11310|ACADM_HUMAN Medium-chain specific acyl-CoA dehydrogenase, mitochondrial OS=Homo sapiens OX=9606 GN=ACADM PE=1 SV=1	P11310	ACADM	sp|P11310|ACADM_HUMAN Medium-chain specific acyl-CoA dehydrogenase, mitochondrial OS=Homo sapiens OX=9606 GN=ACADM PE=1 SV=1	12	sp|P11310|ACADM_HUMAN Medium-chain specific acyl-CoA dehydrogenase, mitochondrial OS=Homo sapiens OX=9606 GN=ACADM PE=1 SV=1	6.31673e+06	6.30501e+06	6.11709e+06	6.15853e+06	8.24149e+06	8.28198e+06	8.91768e+06	8.68861e+06	6.23177e+06	8.48529e+06	0.0162989	0.0382879	0.445007	0	0	2.2236e-07	2.72856e-06	2.2236e-07	2.72856e-06
sp|Q9BUN8|DERL1_HUMAN Derlin-1 OS=Homo sapiens OX=9606 GN=DERL1 PE=1 SV=1	Q9BUN8	DERL1	sp|Q9BUN8|DERL1_HUMAN Derlin-1 OS=Homo sapiens OX=9606 GN=DERL1 PE=1 SV=1	6	sp|Q9BUN8|DERL1_HUMAN Derlin-1 OS=Homo sapiens OX=9606 GN=DERL1 PE=1 SV=1	3.52681e+06	3.38382e+06	3.48266e+06	3.67371e+06	2.51187e+06	2.51687e+06	2.33015e+06	2.35006e+06	3.50474e+06	2.43096e+06	0.0342675	0.0415958	-0.528548	0	0	2.22403e-07	2.72856e-06	2.22403e-07	2.72856e-06
sp|A6ND36|FA83G_HUMAN Protein FAM83G OS=Homo sapiens OX=9606 GN=FAM83G PE=1 SV=2	A6ND36	FAM83G	sp|A6ND36|FA83G_HUMAN Protein FAM83G OS=Homo sapiens OX=9606 GN=FAM83G PE=1 SV=2	9	sp|A6ND36|FA83G_HUMAN Protein FAM83G OS=Homo sapiens OX=9606 GN=FAM83G PE=1 SV=2	1.34235e+06	1.3113e+06	1.30447e+06	1.3618e+06	1.053e+06	1.01552e+06	1.00929e+06	1.02495e+06	1.32683e+06	1.02023e+06	0.0202007	0.0188269	-0.378999	0	0	2.24019e-07	2.74025e-06	2.24019e-07	2.74025e-06
sp|Q9Y5U2|TSSC4_HUMAN Protein TSSC4 OS=Homo sapiens OX=9606 GN=TSSC4 PE=1 SV=3	Q9Y5U2	TSSC4	sp|Q9Y5U2|TSSC4_HUMAN Protein TSSC4 OS=Homo sapiens OX=9606 GN=TSSC4 PE=1 SV=3	3	sp|Q9Y5U2|TSSC4_HUMAN Protein TSSC4 OS=Homo sapiens OX=9606 GN=TSSC4 PE=1 SV=3	571730	582766	569737	598386	316919	377946	311899	326891	577248	321905	0.0226232	0.090983	-0.842662	0	0	2.23715e-07	2.74025e-06	2.23715e-07	2.74025e-06
sp|Q9UH99|SUN2_HUMAN SUN domain-containing protein 2 OS=Homo sapiens OX=9606 GN=SUN2 PE=1 SV=3	Q9UH99	SUN2	sp|Q9UH99|SUN2_HUMAN SUN domain-containing protein 2 OS=Homo sapiens OX=9606 GN=SUN2 PE=1 SV=3	15	sp|Q9UH99|SUN2_HUMAN SUN domain-containing protein 2 OS=Homo sapiens OX=9606 GN=SUN2 PE=1 SV=3	1.95878e+06	1.98658e+06	2.00756e+06	1.9756e+06	3.09608e+06	2.82622e+06	3.23239e+06	3.30626e+06	1.98109e+06	3.16424e+06	0.0103143	0.0678714	0.675232	0	0	2.25317e-07	2.75206e-06	2.25317e-07	2.75206e-06
sp|Q01469|FABP5_HUMAN Fatty acid-binding protein 5 OS=Homo sapiens OX=9606 GN=FABP5 PE=1 SV=3	Q01469	FABP5	sp|Q01469|FABP5_HUMAN Fatty acid-binding protein 5 OS=Homo sapiens OX=9606 GN=FABP5 PE=1 SV=3	10	sp|Q01469|FABP5_HUMAN Fatty acid-binding protein 5 OS=Homo sapiens OX=9606 GN=FABP5 PE=1 SV=3	9.95032e+06	9.91838e+06	9.72582e+06	1.00209e+07	1.5409e+07	1.37464e+07	1.54622e+07	1.58122e+07	9.93435e+06	1.54356e+07	0.0127405	0.0612164	0.635765	0.00416667	0	2.27801e-07	2.7783e-06	2.27801e-07	2.7783e-06
sp|Q9NW15|ANO10_HUMAN Anoctamin-10 OS=Homo sapiens OX=9606 GN=ANO10 PE=1 SV=2	Q9NW15	ANO10	sp|Q9NW15|ANO10_HUMAN Anoctamin-10 OS=Homo sapiens OX=9606 GN=ANO10 PE=1 SV=2	8	sp|Q9NW15|ANO10_HUMAN Anoctamin-10 OS=Homo sapiens OX=9606 GN=ANO10 PE=1 SV=2	1.62513e+06	1.60288e+06	1.56115e+06	1.64038e+06	1.14986e+06	1.23813e+06	1.15124e+06	1.16247e+06	1.61401e+06	1.15686e+06	0.0214354	0.0358856	-0.480419	0	0	2.28922e-07	2.78786e-06	2.28922e-07	2.78786e-06
sp|Q4ZG55|GREB1_HUMAN Protein GREB1 OS=Homo sapiens OX=9606 GN=GREB1 PE=2 SV=1	Q4ZG55	GREB1	sp|Q4ZG55|GREB1_HUMAN Protein GREB1 OS=Homo sapiens OX=9606 GN=GREB1 PE=2 SV=1	25	sp|Q4ZG55|GREB1_HUMAN Protein GREB1 OS=Homo sapiens OX=9606 GN=GREB1 PE=2 SV=1	3.4545e+06	3.49272e+06	3.40598e+06	3.40996e+06	2.51309e+06	2.25962e+06	2.40752e+06	2.49793e+06	3.43223e+06	2.45272e+06	0.0119198	0.0480895	-0.484976	0	0	2.29446e-07	2.79013e-06	2.29446e-07	2.79013e-06
sp|P62879|GBB2_HUMAN Guanine nucleotide-binding protein G(I)/G(S)/G(T) subunit beta-2 OS=Homo sapiens OX=9606 GN=GNB2 PE=1 SV=3	P62879	GNB2	sp|P62879|GBB2_HUMAN Guanine nucleotide-binding protein G(I)/G(S)/G(T) subunit beta-2 OS=Homo sapiens OX=9606 GN=GNB2 PE=1 SV=3	12	sp|P62879|GBB2_HUMAN Guanine nucleotide-binding protein G(I)/G(S)/G(T) subunit beta-2 OS=Homo sapiens OX=9606 GN=GNB2 PE=1 SV=3	6.70855e+06	7.02459e+06	6.87967e+06	6.45646e+06	1.1595e+07	1.00539e+07	1.15769e+07	1.16851e+07	6.79411e+06	1.1586e+07	0.0360844	0.0698251	0.770138	0	0	2.32971e-07	2.82884e-06	2.32971e-07	2.82884e-06
sp|Q15022|SUZ12_HUMAN Polycomb protein SUZ12 OS=Homo sapiens OX=9606 GN=SUZ12 PE=1 SV=3	Q15022	SUZ12	sp|Q15022|SUZ12_HUMAN Polycomb protein SUZ12 OS=Homo sapiens OX=9606 GN=SUZ12 PE=1 SV=3	5	sp|Q15022|SUZ12_HUMAN Polycomb protein SUZ12 OS=Homo sapiens OX=9606 GN=SUZ12 PE=1 SV=3	668015	671999	669374	650917	526637	523427	527472	536642	668694	527055	0.0144091	0.0107329	-0.343394	0	0	2.35139e-07	2.85097e-06	2.35139e-07	2.85097e-06
sp|Q15398|DLGP5_HUMAN Disks large-associated protein 5 OS=Homo sapiens OX=9606 GN=DLGAP5 PE=1 SV=2	Q15398	DLGAP5	sp|Q15398|DLGP5_HUMAN Disks large-associated protein 5 OS=Homo sapiens OX=9606 GN=DLGAP5 PE=1 SV=2	13	sp|Q15398|DLGP5_HUMAN Disks large-associated protein 5 OS=Homo sapiens OX=9606 GN=DLGAP5 PE=1 SV=2	2.36278e+06	2.45336e+06	2.41311e+06	2.50954e+06	1.89695e+06	1.80691e+06	1.84564e+06	1.83792e+06	2.43324e+06	1.84178e+06	0.0255279	0.020228	-0.401727	0	0	2.36786e-07	2.86264e-06	2.36786e-07	2.86264e-06
sp|Q9Y5Q0|FADS3_HUMAN Fatty acid desaturase 3 OS=Homo sapiens OX=9606 GN=FADS3 PE=1 SV=1	Q9Y5Q0	FADS3	sp|Q9Y5Q0|FADS3_HUMAN Fatty acid desaturase 3 OS=Homo sapiens OX=9606 GN=FADS3 PE=1 SV=1	4	sp|Q9Y5Q0|FADS3_HUMAN Fatty acid desaturase 3 OS=Homo sapiens OX=9606 GN=FADS3 PE=1 SV=1	236985	236510	222663	237690	313634	316013	308856	326811	236747	314824	0.030907	0.0240108	0.411185	0	0	2.36793e-07	2.86264e-06	2.36793e-07	2.86264e-06
sp|P29966|MARCS_HUMAN Myristoylated alanine-rich C-kinase substrate OS=Homo sapiens OX=9606 GN=MARCKS PE=1 SV=4	P29966	MARCKS	sp|P29966|MARCS_HUMAN Myristoylated alanine-rich C-kinase substrate OS=Homo sapiens OX=9606 GN=MARCKS PE=1 SV=4	8	sp|P29966|MARCS_HUMAN Myristoylated alanine-rich C-kinase substrate OS=Homo sapiens OX=9606 GN=MARCKS PE=1 SV=4	4.57889e+06	4.5156e+06	4.53561e+06	4.74511e+06	8.3159e+06	9.88685e+06	8.25427e+06	7.84387e+06	4.55725e+06	8.28508e+06	0.022699	0.104856	0.862359	0	0	2.41651e-07	2.91285e-06	2.41651e-07	2.91285e-06
sp|Q9HBM6|TAF9B_HUMAN Transcription initiation factor TFIID subunit 9B OS=Homo sapiens OX=9606 GN=TAF9B PE=1 SV=1	Q9HBM6	TAF9B	sp|Q9HBM6|TAF9B_HUMAN Transcription initiation factor TFIID subunit 9B OS=Homo sapiens OX=9606 GN=TAF9B PE=1 SV=1	1	sp|Q9HBM6|TAF9B_HUMAN Transcription initiation factor TFIID subunit 9B OS=Homo sapiens OX=9606 GN=TAF9B PE=1 SV=1	614243	585296	573523	632146	401663	428717	424686	410241	599769	417464	0.0444867	0.0302393	-0.522552	0	0	2.41437e-07	2.91285e-06	2.41437e-07	2.91285e-06
sp|P61916|NPC2_HUMAN NPC intracellular cholesterol transporter 2 OS=Homo sapiens OX=9606 GN=NPC2 PE=1 SV=1	P61916	NPC2	sp|P61916|NPC2_HUMAN NPC intracellular cholesterol transporter 2 OS=Homo sapiens OX=9606 GN=NPC2 PE=1 SV=1	5	sp|P61916|NPC2_HUMAN NPC intracellular cholesterol transporter 2 OS=Homo sapiens OX=9606 GN=NPC2 PE=1 SV=1	1.34146e+06	1.45955e+06	1.30136e+06	1.34981e+06	2.25494e+06	2.00475e+06	2.16886e+06	2.25208e+06	1.34564e+06	2.21047e+06	0.0496857	0.0540399	0.715815	0	0	2.42689e-07	2.91883e-06	2.42689e-07	2.91883e-06
sp|Q8WUD6|CHPT1_HUMAN Cholinephosphotransferase 1 OS=Homo sapiens OX=9606 GN=CHPT1 PE=1 SV=1	Q8WUD6	CHPT1	sp|Q8WUD6|CHPT1_HUMAN Cholinephosphotransferase 1 OS=Homo sapiens OX=9606 GN=CHPT1 PE=1 SV=1	2	sp|Q8WUD6|CHPT1_HUMAN Cholinephosphotransferase 1 OS=Homo sapiens OX=9606 GN=CHPT1 PE=1 SV=1	251897	257283	241628	278000	432047	476029	428034	410145	254590	430040	0.0595279	0.0640913	0.756362	0	0	2.42854e-07	2.91883e-06	2.42854e-07	2.91883e-06
sp|P13073|COX41_HUMAN Cytochrome c oxidase subunit 4 isoform 1, mitochondrial OS=Homo sapiens OX=9606 GN=COX4I1 PE=1 SV=1	P13073	COX4I1	sp|P13073|COX41_HUMAN Cytochrome c oxidase subunit 4 isoform 1, mitochondrial OS=Homo sapiens OX=9606 GN=COX4I1 PE=1 SV=1	9	sp|P13073|COX41_HUMAN Cytochrome c oxidase subunit 4 isoform 1, mitochondrial OS=Homo sapiens OX=9606 GN=COX4I1 PE=1 SV=1	9.12829e+06	8.91559e+06	8.67303e+06	9.062e+06	1.15398e+07	1.14048e+07	1.18998e+07	1.1794e+07	8.98879e+06	1.16669e+07	0.0225557	0.0194956	0.376179	0	0	2.48684e-07	2.98457e-06	2.48684e-07	2.98457e-06
sp|Q6P087|RUSD3_HUMAN Mitochondrial mRNA pseudouridine synthase RPUSD3 OS=Homo sapiens OX=9606 GN=RPUSD3 PE=1 SV=3	Q6P087	RPUSD3	sp|Q6P087|RUSD3_HUMAN Mitochondrial mRNA pseudouridine synthase RPUSD3 OS=Homo sapiens OX=9606 GN=RPUSD3 PE=1 SV=3	9	sp|Q6P087|RUSD3_HUMAN Mitochondrial mRNA pseudouridine synthase RPUSD3 OS=Homo sapiens OX=9606 GN=RPUSD3 PE=1 SV=3	1.56327e+06	1.54824e+06	1.49242e+06	1.56211e+06	2.12223e+06	2.17126e+06	2.37805e+06	2.22599e+06	1.55517e+06	2.19862e+06	0.0216878	0.0498425	0.499427	0	0	2.50074e-07	2.9969e-06	2.50074e-07	2.9969e-06
sp|O95140|MFN2_HUMAN Mitofusin-2 OS=Homo sapiens OX=9606 GN=MFN2 PE=1 SV=3	O95140	MFN2	sp|O95140|MFN2_HUMAN Mitofusin-2 OS=Homo sapiens OX=9606 GN=MFN2 PE=1 SV=3	13	sp|O95140|MFN2_HUMAN Mitofusin-2 OS=Homo sapiens OX=9606 GN=MFN2 PE=1 SV=3	1.77993e+06	1.78451e+06	1.73049e+06	1.73557e+06	2.46063e+06	2.51886e+06	2.38955e+06	2.29537e+06	1.75775e+06	2.42509e+06	0.0162351	0.0398598	0.464268	0	0	2.52955e-07	3.02094e-06	2.52955e-07	3.02094e-06
sp|P48047|ATPO_HUMAN ATP synthase subunit O, mitochondrial OS=Homo sapiens OX=9606 GN=ATP5PO PE=1 SV=1	P48047	ATP5PO	sp|P48047|ATPO_HUMAN ATP synthase subunit O, mitochondrial OS=Homo sapiens OX=9606 GN=ATP5PO PE=1 SV=1	10	sp|P48047|ATPO_HUMAN ATP synthase subunit O, mitochondrial OS=Homo sapiens OX=9606 GN=ATP5PO PE=1 SV=1	7.36902e+06	7.87402e+06	7.19795e+06	7.33419e+06	1.07343e+07	1.02869e+07	1.11134e+07	1.04238e+07	7.35161e+06	1.05791e+07	0.0397868	0.0345089	0.524931	0	0	2.5308e-07	3.02094e-06	2.5308e-07	3.02094e-06
sp|Q5MNZ9|WIPI1_HUMAN WD repeat domain phosphoinositide-interacting protein 1 OS=Homo sapiens OX=9606 GN=WIPI1 PE=1 SV=3	Q5MNZ9	WIPI1	sp|Q5MNZ9|WIPI1_HUMAN WD repeat domain phosphoinositide-interacting protein 1 OS=Homo sapiens OX=9606 GN=WIPI1 PE=1 SV=3	1	sp|Q5MNZ9|WIPI1_HUMAN WD repeat domain phosphoinositide-interacting protein 1 OS=Homo sapiens OX=9606 GN=WIPI1 PE=1 SV=3	83969.2	85330.8	82145.1	81270.7	111012	114824	120673	111771	83057.2	113298	0.0219114	0.0383128	0.447898	0	0	2.53427e-07	3.02094e-06	2.53427e-07	3.02094e-06
sp|Q96GA7|SDSL_HUMAN Serine dehydratase-like OS=Homo sapiens OX=9606 GN=SDSL PE=1 SV=1	Q96GA7	SDSL	sp|Q96GA7|SDSL_HUMAN Serine dehydratase-like OS=Homo sapiens OX=9606 GN=SDSL PE=1 SV=1	9	sp|Q96GA7|SDSL_HUMAN Serine dehydratase-like OS=Homo sapiens OX=9606 GN=SDSL PE=1 SV=1	908309	898860	938662	891851	684556	697390	709707	711590	903584	703549	0.0226825	0.017884	-0.361045	0	0	2.53542e-07	3.02094e-06	2.53542e-07	3.02094e-06
sp|O94992|HEXI1_HUMAN Protein HEXIM1 OS=Homo sapiens OX=9606 GN=HEXIM1 PE=1 SV=1	O94992	HEXIM1	sp|O94992|HEXI1_HUMAN Protein HEXIM1 OS=Homo sapiens OX=9606 GN=HEXIM1 PE=1 SV=1	11	sp|O94992|HEXI1_HUMAN Protein HEXIM1 OS=Homo sapiens OX=9606 GN=HEXIM1 PE=1 SV=1	6.70905e+06	6.63497e+06	6.54262e+06	6.76458e+06	4.66874e+06	4.6239e+06	4.84542e+06	5.08584e+06	6.67201e+06	4.75708e+06	0.0144258	0.0436242	-0.488272	0.00892857	0	2.56421e-07	3.05086e-06	2.56421e-07	3.05086e-06
sp|Q96Q83|ALKB3_HUMAN Alpha-ketoglutarate-dependent dioxygenase alkB homolog 3 OS=Homo sapiens OX=9606 GN=ALKBH3 PE=1 SV=1	Q96Q83	ALKBH3	sp|Q96Q83|ALKB3_HUMAN Alpha-ketoglutarate-dependent dioxygenase alkB homolog 3 OS=Homo sapiens OX=9606 GN=ALKBH3 PE=1 SV=1	2	sp|Q96Q83|ALKB3_HUMAN Alpha-ketoglutarate-dependent dioxygenase alkB homolog 3 OS=Homo sapiens OX=9606 GN=ALKBH3 PE=1 SV=1	119758	111453	117818	110697	75628.2	82534.2	75293.7	74586.9	114636	75460.9	0.0394432	0.0481464	-0.602703	0	0	2.58373e-07	3.06967e-06	2.58373e-07	3.06967e-06
sp|Q6ULP2|AFTIN_HUMAN Aftiphilin OS=Homo sapiens OX=9606 GN=AFTPH PE=1 SV=3	Q6ULP2	AFTPH	sp|Q6ULP2|AFTIN_HUMAN Aftiphilin OS=Homo sapiens OX=9606 GN=AFTPH PE=1 SV=3	9	sp|Q6ULP2|AFTIN_HUMAN Aftiphilin OS=Homo sapiens OX=9606 GN=AFTPH PE=1 SV=3	1.74105e+06	1.71614e+06	1.71274e+06	1.75565e+06	1.37049e+06	1.34711e+06	1.39278e+06	1.38948e+06	1.7286e+06	1.37999e+06	0.0118476	0.0152782	-0.324941	0	0	2.60092e-07	3.08124e-06	2.60092e-07	3.08124e-06
sp|Q9Y617|SERC_HUMAN Phosphoserine aminotransferase OS=Homo sapiens OX=9606 GN=PSAT1 PE=1 SV=2	Q9Y617	PSAT1	sp|Q9Y617|SERC_HUMAN Phosphoserine aminotransferase OS=Homo sapiens OX=9606 GN=PSAT1 PE=1 SV=2	14	sp|Q9Y617|SERC_HUMAN Phosphoserine aminotransferase OS=Homo sapiens OX=9606 GN=PSAT1 PE=1 SV=2	1.63219e+07	1.56792e+07	1.57106e+07	1.45134e+07	9.53258e+06	1.02044e+07	1.06224e+07	1.02415e+07	1.56949e+07	1.0223e+07	0.0485695	0.044631	-0.618482	0	0	2.59877e-07	3.08124e-06	2.59877e-07	3.08124e-06
sp|P13284|GILT_HUMAN Gamma-interferon-inducible lysosomal thiol reductase OS=Homo sapiens OX=9606 GN=IFI30 PE=1 SV=3	P13284	IFI30	sp|P13284|GILT_HUMAN Gamma-interferon-inducible lysosomal thiol reductase OS=Homo sapiens OX=9606 GN=IFI30 PE=1 SV=3	7	sp|P13284|GILT_HUMAN Gamma-interferon-inducible lysosomal thiol reductase OS=Homo sapiens OX=9606 GN=IFI30 PE=1 SV=3	3.54105e+06	3.37801e+06	3.39066e+06	3.50905e+06	2.67255e+06	2.51021e+06	2.5976e+06	2.62233e+06	3.44986e+06	2.60997e+06	0.0238665	0.0261071	-0.402309	0	0.00735294	2.64726e-07	3.13165e-06	2.64726e-07	3.13165e-06
sp|Q96CN5|LRC45_HUMAN Leucine-rich repeat-containing protein 45 OS=Homo sapiens OX=9606 GN=LRRC45 PE=1 SV=1	Q96CN5	LRRC45	sp|Q96CN5|LRC45_HUMAN Leucine-rich repeat-containing protein 45 OS=Homo sapiens OX=9606 GN=LRRC45 PE=1 SV=1	9	sp|Q96CN5|LRC45_HUMAN Leucine-rich repeat-containing protein 45 OS=Homo sapiens OX=9606 GN=LRRC45 PE=1 SV=1	515506	532437	529397	534077	406139	423166	407081	414430	530917	410756	0.0160222	0.0191385	-0.370258	0	0	2.67474e-07	3.15963e-06	2.67474e-07	3.15963e-06
sp|Q6P2H3|CEP85_HUMAN Centrosomal protein of 85 kDa OS=Homo sapiens OX=9606 GN=CEP85 PE=1 SV=1	Q6P2H3	CEP85	sp|Q6P2H3|CEP85_HUMAN Centrosomal protein of 85 kDa OS=Homo sapiens OX=9606 GN=CEP85 PE=1 SV=1	9	sp|Q6P2H3|CEP85_HUMAN Centrosomal protein of 85 kDa OS=Homo sapiens OX=9606 GN=CEP85 PE=1 SV=1	1.21491e+06	1.15893e+06	1.21682e+06	1.21473e+06	854331	851562	921172	855951	1.21482e+06	855141	0.0235511	0.0386573	-0.506507	0	0	2.69495e-07	3.17897e-06	2.69495e-07	3.17897e-06
sp|Q9NR45|SIAS_HUMAN Sialic acid synthase OS=Homo sapiens OX=9606 GN=NANS PE=1 SV=2	Q9NR45	NANS	sp|Q9NR45|SIAS_HUMAN Sialic acid synthase OS=Homo sapiens OX=9606 GN=NANS PE=1 SV=2	18	sp|Q9NR45|SIAS_HUMAN Sialic acid synthase OS=Homo sapiens OX=9606 GN=NANS PE=1 SV=2	1.90052e+07	1.87897e+07	1.93792e+07	1.89645e+07	2.40199e+07	2.55555e+07	2.54981e+07	2.57643e+07	1.89849e+07	2.55268e+07	0.0130287	0.0317835	0.427166	0.00684932	0	2.70614e-07	3.18762e-06	2.70614e-07	3.18762e-06
sp|Q06330|SUH_HUMAN Recombining binding protein suppressor of hairless OS=Homo sapiens OX=9606 GN=RBPJ PE=1 SV=3	Q06330	RBPJ	sp|Q06330|SUH_HUMAN Recombining binding protein suppressor of hairless OS=Homo sapiens OX=9606 GN=RBPJ PE=1 SV=3	3	sp|Q06330|SUH_HUMAN Recombining binding protein suppressor of hairless OS=Homo sapiens OX=9606 GN=RBPJ PE=1 SV=3	295891	287042	291456	289017	383349	384161	412559	383653	290237	383907	0.0131137	0.0368939	0.40354	0	0	2.72464e-07	3.20484e-06	2.72464e-07	3.20484e-06
sp|Q5JTC6|AMER1_HUMAN APC membrane recruitment protein 1 OS=Homo sapiens OX=9606 GN=AMER1 PE=1 SV=2	Q5JTC6	AMER1	sp|Q5JTC6|AMER1_HUMAN APC membrane recruitment protein 1 OS=Homo sapiens OX=9606 GN=AMER1 PE=1 SV=2	1	sp|Q5JTC6|AMER1_HUMAN APC membrane recruitment protein 1 OS=Homo sapiens OX=9606 GN=AMER1 PE=1 SV=2	98980.1	105252	103489	105848	62183	69870.8	70811.4	68617.6	104371	69244.2	0.0300529	0.0574153	-0.591961	0	0	2.72879e-07	3.20516e-06	2.72879e-07	3.20516e-06
sp|Q9NPD8|UBE2T_HUMAN Ubiquitin-conjugating enzyme E2 T OS=Homo sapiens OX=9606 GN=UBE2T PE=1 SV=1	Q9NPD8	UBE2T	sp|Q9NPD8|UBE2T_HUMAN Ubiquitin-conjugating enzyme E2 T OS=Homo sapiens OX=9606 GN=UBE2T PE=1 SV=1	10	sp|Q9NPD8|UBE2T_HUMAN Ubiquitin-conjugating enzyme E2 T OS=Homo sapiens OX=9606 GN=UBE2T PE=1 SV=1	5.87789e+06	6.01259e+06	5.89609e+06	6.04661e+06	4.4353e+06	4.03719e+06	4.36475e+06	4.39579e+06	5.95434e+06	4.38027e+06	0.0140692	0.0424774	-0.442862	0	0	2.74236e-07	3.21653e-06	2.74236e-07	3.21653e-06
sp|Q15813|TBCE_HUMAN Tubulin-specific chaperone E OS=Homo sapiens OX=9606 GN=TBCE PE=1 SV=1	Q15813	TBCE	sp|Q15813|TBCE_HUMAN Tubulin-specific chaperone E OS=Homo sapiens OX=9606 GN=TBCE PE=1 SV=1	18	sp|Q15813|TBCE_HUMAN Tubulin-specific chaperone E OS=Homo sapiens OX=9606 GN=TBCE PE=1 SV=1	5.74638e+06	5.46755e+06	5.56388e+06	5.71185e+06	4.21712e+06	4.31805e+06	4.41033e+06	4.3575e+06	5.63787e+06	4.33778e+06	0.023139	0.0188854	-0.378084	0	0	2.75377e-07	3.22535e-06	2.75377e-07	3.22535e-06
sp|O43570|CAH12_HUMAN Carbonic anhydrase 12 OS=Homo sapiens OX=9606 GN=CA12 PE=1 SV=1	O43570	CA12	sp|O43570|CAH12_HUMAN Carbonic anhydrase 12 OS=Homo sapiens OX=9606 GN=CA12 PE=1 SV=1	9	sp|O43570|CAH12_HUMAN Carbonic anhydrase 12 OS=Homo sapiens OX=9606 GN=CA12 PE=1 SV=1	1.7624e+06	1.89773e+06	1.70134e+06	1.83858e+06	1.24295e+06	1.20821e+06	1.25733e+06	1.28689e+06	1.80049e+06	1.25014e+06	0.0477749	0.0261743	-0.526001	0	0	2.77065e-07	3.24053e-06	2.77065e-07	3.24053e-06
sp|Q460N5|PAR14_HUMAN Protein mono-ADP-ribosyltransferase PARP14 OS=Homo sapiens OX=9606 GN=PARP14 PE=1 SV=3	Q460N5	PARP14	sp|Q460N5|PAR14_HUMAN Protein mono-ADP-ribosyltransferase PARP14 OS=Homo sapiens OX=9606 GN=PARP14 PE=1 SV=3	6	sp|Q460N5|PAR14_HUMAN Protein mono-ADP-ribosyltransferase PARP14 OS=Homo sapiens OX=9606 GN=PARP14 PE=1 SV=3	464640	453039	443864	462788	307083	310305	269757	301809	457913	304446	0.021059	0.0627535	-0.588862	0	0.0416667	2.77854e-07	3.24516e-06	2.77854e-07	3.24516e-06
sp|Q08477|CP4F3_HUMAN Docosahexaenoic acid omega-hydroxylase CYP4F3 OS=Homo sapiens OX=9606 GN=CYP4F3 PE=1 SV=2	Q08477	CYP4F3	sp|Q08477|CP4F3_HUMAN Docosahexaenoic acid omega-hydroxylase CYP4F3 OS=Homo sapiens OX=9606 GN=CYP4F3 PE=1 SV=2	6	sp|Q08477|CP4F3_HUMAN Docosahexaenoic acid omega-hydroxylase CYP4F3 OS=Homo sapiens OX=9606 GN=CYP4F3 PE=1 SV=2	511956	565467	690396	569927	1.3176e+06	1.19852e+06	1.40241e+06	1.30258e+06	567697	1.31009e+06	0.128997	0.0640845	1.20646	0	0	2.82994e-07	3.30053e-06	2.82994e-07	3.30053e-06
sp|Q9BRA0|LSMD1_HUMAN N-alpha-acetyltransferase 38, NatC auxiliary subunit OS=Homo sapiens OX=9606 GN=NAA38 PE=1 SV=1	Q9BRA0	NAA38	sp|Q9BRA0|LSMD1_HUMAN N-alpha-acetyltransferase 38, NatC auxiliary subunit OS=Homo sapiens OX=9606 GN=NAA38 PE=1 SV=1	3	sp|Q9BRA0|LSMD1_HUMAN N-alpha-acetyltransferase 38, NatC auxiliary subunit OS=Homo sapiens OX=9606 GN=NAA38 PE=1 SV=1	613205	596814	571517	616212	370544	411913	371121	350205	605010	370833	0.0341527	0.068829	-0.706057	0	0	2.83733e-07	3.30449e-06	2.83733e-07	3.30449e-06
sp|Q9P260|RELCH_HUMAN RAB11-binding protein RELCH OS=Homo sapiens OX=9606 GN=RELCH PE=1 SV=2	Q9P260	RELCH	sp|Q9P260|RELCH_HUMAN RAB11-binding protein RELCH OS=Homo sapiens OX=9606 GN=RELCH PE=1 SV=2	16	sp|Q9P260|RELCH_HUMAN RAB11-binding protein RELCH OS=Homo sapiens OX=9606 GN=RELCH PE=1 SV=2	2.33297e+06	2.30552e+06	2.3477e+06	2.34494e+06	1.89864e+06	1.88251e+06	1.87064e+06	1.90372e+06	2.33895e+06	1.89057e+06	0.00825944	0.00802165	-0.30705	0	0.0131579	2.84812e-07	3.31239e-06	2.84812e-07	3.31239e-06
sp|P10276|RARA_HUMAN Retinoic acid receptor alpha OS=Homo sapiens OX=9606 GN=RARA PE=1 SV=2	P10276	RARA	sp|P10276|RARA_HUMAN Retinoic acid receptor alpha OS=Homo sapiens OX=9606 GN=RARA PE=1 SV=2	3	sp|P10276|RARA_HUMAN Retinoic acid receptor alpha OS=Homo sapiens OX=9606 GN=RARA PE=1 SV=2	225124	222236	233141	235515	124944	121086	108221	95818.7	229133	114653	0.027661	0.117588	-1.00096	0	0	2.85797e-07	3.31918e-06	2.85797e-07	3.31918e-06
sp|Q7L5N1|CSN6_HUMAN COP9 signalosome complex subunit 6 OS=Homo sapiens OX=9606 GN=COPS6 PE=1 SV=1	Q7L5N1	COPS6	sp|Q7L5N1|CSN6_HUMAN COP9 signalosome complex subunit 6 OS=Homo sapiens OX=9606 GN=COPS6 PE=1 SV=1	12	sp|Q7L5N1|CSN6_HUMAN COP9 signalosome complex subunit 6 OS=Homo sapiens OX=9606 GN=COPS6 PE=1 SV=1	5.32082e+06	5.15194e+06	5.16124e+06	5.0787e+06	6.59095e+06	6.70555e+06	6.98658e+06	6.89775e+06	5.15659e+06	6.80165e+06	0.0196997	0.0264479	0.399324	0	0	2.87387e-07	3.33292e-06	2.87387e-07	3.33292e-06
sp|Q9Y6N5|SQOR_HUMAN Sulfide:quinone oxidoreductase, mitochondrial OS=Homo sapiens OX=9606 GN=SQOR PE=1 SV=1	Q9Y6N5	SQOR	sp|Q9Y6N5|SQOR_HUMAN Sulfide:quinone oxidoreductase, mitochondrial OS=Homo sapiens OX=9606 GN=SQOR PE=1 SV=1	12	sp|Q9Y6N5|SQOR_HUMAN Sulfide:quinone oxidoreductase, mitochondrial OS=Homo sapiens OX=9606 GN=SQOR PE=1 SV=1	1.75233e+06	1.86594e+06	1.76599e+06	1.76433e+06	2.54904e+06	2.86945e+06	2.59036e+06	2.6041e+06	1.76516e+06	2.59723e+06	0.0295886	0.0550369	0.55717	0	0	2.87786e-07	3.33292e-06	2.87786e-07	3.33292e-06
sp|Q9BVC3|DCC1_HUMAN Sister chromatid cohesion protein DCC1 OS=Homo sapiens OX=9606 GN=DSCC1 PE=1 SV=2	Q9BVC3	DSCC1	sp|Q9BVC3|DCC1_HUMAN Sister chromatid cohesion protein DCC1 OS=Homo sapiens OX=9606 GN=DSCC1 PE=1 SV=2	6	sp|Q9BVC3|DCC1_HUMAN Sister chromatid cohesion protein DCC1 OS=Homo sapiens OX=9606 GN=DSCC1 PE=1 SV=2	1.18984e+06	1.16635e+06	1.18017e+06	1.19385e+06	960955	932185	926692	947158	1.18501e+06	939672	0.0103449	0.016408	-0.334701	0	0	2.88901e-07	3.34115e-06	2.88901e-07	3.34115e-06
sp|Q96SN8|CK5P2_HUMAN CDK5 regulatory subunit-associated protein 2 OS=Homo sapiens OX=9606 GN=CDK5RAP2 PE=1 SV=5	Q96SN8	CDK5RAP2	sp|Q96SN8|CK5P2_HUMAN CDK5 regulatory subunit-associated protein 2 OS=Homo sapiens OX=9606 GN=CDK5RAP2 PE=1 SV=5	10	sp|Q96SN8|CK5P2_HUMAN CDK5 regulatory subunit-associated protein 2 OS=Homo sapiens OX=9606 GN=CDK5RAP2 PE=1 SV=5	672561	676948	653525	688984	531751	509500	512146	523563	674754	517854	0.0218805	0.0199028	-0.381896	0	0	2.8966e-07	3.34525e-06	2.8966e-07	3.34525e-06
sp|A0AVF1|IFT56_HUMAN Intraflagellar transport protein 56 OS=Homo sapiens OX=9606 GN=TTC26 PE=2 SV=1	A0AVF1	TTC26	sp|A0AVF1|IFT56_HUMAN Intraflagellar transport protein 56 OS=Homo sapiens OX=9606 GN=TTC26 PE=2 SV=1	5	sp|A0AVF1|IFT56_HUMAN Intraflagellar transport protein 56 OS=Homo sapiens OX=9606 GN=TTC26 PE=2 SV=1	591797	558528	560217	594819	399123	414278	382117	418020	576007	406700	0.0340829	0.0405665	-0.501828	0	0	2.90763e-07	3.35098e-06	2.90763e-07	3.35098e-06
sp|O96011|PX11B_HUMAN Peroxisomal membrane protein 11B OS=Homo sapiens OX=9606 GN=PEX11B PE=1 SV=1	O96011	PEX11B	sp|O96011|PX11B_HUMAN Peroxisomal membrane protein 11B OS=Homo sapiens OX=9606 GN=PEX11B PE=1 SV=1	7	sp|O96011|PX11B_HUMAN Peroxisomal membrane protein 11B OS=Homo sapiens OX=9606 GN=PEX11B PE=1 SV=1	1.43613e+06	1.39589e+06	1.43296e+06	1.46557e+06	1.85446e+06	1.82235e+06	1.93345e+06	1.89256e+06	1.43454e+06	1.87351e+06	0.0199343	0.0255986	0.385076	0	0	2.91666e-07	3.35098e-06	2.91666e-07	3.35098e-06
sp|Q8N9R8|SCAI_HUMAN Protein SCAI OS=Homo sapiens OX=9606 GN=SCAI PE=1 SV=2	Q8N9R8	SCAI	sp|Q8N9R8|SCAI_HUMAN Protein SCAI OS=Homo sapiens OX=9606 GN=SCAI PE=1 SV=2	2	sp|Q8N9R8|SCAI_HUMAN Protein SCAI OS=Homo sapiens OX=9606 GN=SCAI PE=1 SV=2	364199	364754	347221	347045	243501	260670	265330	249936	355710	255303	0.0281513	0.0390183	-0.4784	0	0	2.91777e-07	3.35098e-06	2.91777e-07	3.35098e-06
sp|Q96M96|FGD4_HUMAN FYVE, RhoGEF and PH domain-containing protein 4 OS=Homo sapiens OX=9606 GN=FGD4 PE=1 SV=2	Q96M96	FGD4	sp|Q96M96|FGD4_HUMAN FYVE, RhoGEF and PH domain-containing protein 4 OS=Homo sapiens OX=9606 GN=FGD4 PE=1 SV=2	11	sp|Q96M96|FGD4_HUMAN FYVE, RhoGEF and PH domain-containing protein 4 OS=Homo sapiens OX=9606 GN=FGD4 PE=1 SV=2	902443	928309	906267	925681	1.3406e+06	1.47268e+06	1.41254e+06	1.27715e+06	915974	1.37657e+06	0.0144243	0.0618295	0.587288	0	0	2.91485e-07	3.35098e-06	2.91485e-07	3.35098e-06
sp|Q13641|TPBG_HUMAN Trophoblast glycoprotein OS=Homo sapiens OX=9606 GN=TPBG PE=1 SV=1	Q13641	TPBG	sp|Q13641|TPBG_HUMAN Trophoblast glycoprotein OS=Homo sapiens OX=9606 GN=TPBG PE=1 SV=1	5	sp|Q13641|TPBG_HUMAN Trophoblast glycoprotein OS=Homo sapiens OX=9606 GN=TPBG PE=1 SV=1	553560	561017	553163	531771	416431	385475	398793	413717	553361	406255	0.0229144	0.0355781	-0.446081	0	0	2.94183e-07	3.37392e-06	2.94183e-07	3.37392e-06
sp|P14209|CD99_HUMAN CD99 antigen OS=Homo sapiens OX=9606 GN=CD99 PE=1 SV=1	P14209	CD99	sp|P14209|CD99_HUMAN CD99 antigen OS=Homo sapiens OX=9606 GN=CD99 PE=1 SV=1	3	sp|P14209|CD99_HUMAN CD99 antigen OS=Homo sapiens OX=9606 GN=CD99 PE=1 SV=1	446333	465972	440028	469828	321087	307652	282026	307730	456153	307691	0.0320218	0.0536246	-0.5677	0	0.0384615	2.95258e-07	3.38102e-06	2.95258e-07	3.38102e-06
sp|Q9HD34|LYRM4_HUMAN LYR motif-containing protein 4 OS=Homo sapiens OX=9606 GN=LYRM4 PE=1 SV=1	Q9HD34	LYRM4	sp|Q9HD34|LYRM4_HUMAN LYR motif-containing protein 4 OS=Homo sapiens OX=9606 GN=LYRM4 PE=1 SV=1	2	sp|Q9HD34|LYRM4_HUMAN LYR motif-containing protein 4 OS=Homo sapiens OX=9606 GN=LYRM4 PE=1 SV=1	517241	545914	503254	517875	748063	710003	709973	699736	517558	709988	0.0343211	0.0297118	0.456074	0	0	2.9562e-07	3.38102e-06	2.9562e-07	3.38102e-06
sp|P07902|GALT_HUMAN Galactose-1-phosphate uridylyltransferase OS=Homo sapiens OX=9606 GN=GALT PE=1 SV=3	P07902	GALT	sp|P07902|GALT_HUMAN Galactose-1-phosphate uridylyltransferase OS=Homo sapiens OX=9606 GN=GALT PE=1 SV=3	2	sp|P07902|GALT_HUMAN Galactose-1-phosphate uridylyltransferase OS=Homo sapiens OX=9606 GN=GALT PE=1 SV=3	224545	237827	218370	228433	317898	348387	318248	333947	226489	326097	0.035872	0.0442303	0.525497	0	0	2.97065e-07	3.39286e-06	2.97065e-07	3.39286e-06
sp|Q96A49|SYAP1_HUMAN Synapse-associated protein 1 OS=Homo sapiens OX=9606 GN=SYAP1 PE=1 SV=1	Q96A49	SYAP1	sp|Q96A49|SYAP1_HUMAN Synapse-associated protein 1 OS=Homo sapiens OX=9606 GN=SYAP1 PE=1 SV=1	20	sp|Q96A49|SYAP1_HUMAN Synapse-associated protein 1 OS=Homo sapiens OX=9606 GN=SYAP1 PE=1 SV=1	1.23068e+07	1.19172e+07	1.16209e+07	1.20635e+07	9.22947e+06	9.35291e+06	9.48045e+06	9.33118e+06	1.19903e+07	9.34204e+06	0.0239373	0.0110301	-0.360034	0	0	2.97856e-07	3.3972e-06	2.97856e-07	3.3972e-06
sp|P62249|RS16_HUMAN 40S ribosomal protein S16 OS=Homo sapiens OX=9606 GN=RPS16 PE=1 SV=2	P62249	RPS16	sp|P62249|RS16_HUMAN 40S ribosomal protein S16 OS=Homo sapiens OX=9606 GN=RPS16 PE=1 SV=2	13	sp|P62249|RS16_HUMAN 40S ribosomal protein S16 OS=Homo sapiens OX=9606 GN=RPS16 PE=1 SV=2	2.2128e+07	2.34556e+07	2.13781e+07	2.08228e+07	3.92878e+07	3.53206e+07	4.15915e+07	4.31395e+07	2.17531e+07	4.04397e+07	0.051929	0.085358	0.894182	0	0	2.99062e-07	3.40626e-06	2.99062e-07	3.40626e-06
sp|O43291|SPIT2_HUMAN Kunitz-type protease inhibitor 2 OS=Homo sapiens OX=9606 GN=SPINT2 PE=1 SV=2	O43291	SPINT2	sp|O43291|SPIT2_HUMAN Kunitz-type protease inhibitor 2 OS=Homo sapiens OX=9606 GN=SPINT2 PE=1 SV=2	6	sp|O43291|SPIT2_HUMAN Kunitz-type protease inhibitor 2 OS=Homo sapiens OX=9606 GN=SPINT2 PE=1 SV=2	2.03809e+06	1.98398e+06	2.0271e+06	2.01409e+06	1.54034e+06	1.53755e+06	1.53444e+06	1.62245e+06	2.0206e+06	1.53894e+06	0.0115981	0.0273142	-0.392835	0	0	3.00043e-07	3.41274e-06	3.00043e-07	3.41274e-06
sp|P49411|EFTU_HUMAN Elongation factor Tu, mitochondrial OS=Homo sapiens OX=9606 GN=TUFM PE=1 SV=2	P49411	TUFM	sp|P49411|EFTU_HUMAN Elongation factor Tu, mitochondrial OS=Homo sapiens OX=9606 GN=TUFM PE=1 SV=2	26	sp|P49411|EFTU_HUMAN Elongation factor Tu, mitochondrial OS=Homo sapiens OX=9606 GN=TUFM PE=1 SV=2	5.89141e+07	5.94527e+07	5.81323e+07	5.81316e+07	7.43253e+07	7.91923e+07	8.0605e+07	7.76825e+07	5.85232e+07	7.84374e+07	0.0110072	0.0345835	0.422498	0	0	3.02144e-07	3.4319e-06	3.02144e-07	3.4319e-06
sp|Q9H6S3|ES8L2_HUMAN Epidermal growth factor receptor kinase substrate 8-like protein 2 OS=Homo sapiens OX=9606 GN=EPS8L2 PE=1 SV=2	Q9H6S3	EPS8L2	sp|Q9H6S3|ES8L2_HUMAN Epidermal growth factor receptor kinase substrate 8-like protein 2 OS=Homo sapiens OX=9606 GN=EPS8L2 PE=1 SV=2	25	sp|Q9H6S3|ES8L2_HUMAN Epidermal growth factor receptor kinase substrate 8-like protein 2 OS=Homo sapiens OX=9606 GN=EPS8L2 PE=1 SV=2	1.09046e+07	1.08956e+07	1.06179e+07	1.0891e+07	1.38227e+07	1.45571e+07	1.37032e+07	1.39835e+07	1.08933e+07	1.39031e+07	0.0129018	0.0269805	0.351945	0	0	3.06624e-07	3.47802e-06	3.06624e-07	3.47802e-06
sp|O95833|CLIC3_HUMAN Chloride intracellular channel protein 3 OS=Homo sapiens OX=9606 GN=CLIC3 PE=1 SV=2	O95833	CLIC3	sp|O95833|CLIC3_HUMAN Chloride intracellular channel protein 3 OS=Homo sapiens OX=9606 GN=CLIC3 PE=1 SV=2	11	sp|O95833|CLIC3_HUMAN Chloride intracellular channel protein 3 OS=Homo sapiens OX=9606 GN=CLIC3 PE=1 SV=2	2.74338e+06	2.93258e+06	2.65535e+06	2.62537e+06	3.85712e+06	4.15953e+06	4.19005e+06	4.07419e+06	2.69937e+06	4.11686e+06	0.0504977	0.0369253	0.609039	0.00862069	0.00862069	3.08312e-07	3.49237e-06	3.08312e-07	3.49237e-06
sp|P09382|LEG1_HUMAN Galectin-1 OS=Homo sapiens OX=9606 GN=LGALS1 PE=1 SV=2	P09382	LGALS1	sp|P09382|LEG1_HUMAN Galectin-1 OS=Homo sapiens OX=9606 GN=LGALS1 PE=1 SV=2	9	sp|P09382|LEG1_HUMAN Galectin-1 OS=Homo sapiens OX=9606 GN=LGALS1 PE=1 SV=2	1.74647e+07	1.7288e+07	1.64458e+07	1.69892e+07	3.61147e+07	3.05211e+07	3.83508e+07	4.15026e+07	1.71386e+07	3.72327e+07	0.0261758	0.126402	1.11872	0	0	3.10111e-07	3.50794e-06	3.10111e-07	3.50794e-06
sp|Q6IPR3|TYW3_HUMAN tRNA wybutosine-synthesizing protein 3 homolog OS=Homo sapiens OX=9606 GN=TYW3 PE=2 SV=2	Q6IPR3	TYW3	sp|Q6IPR3|TYW3_HUMAN tRNA wybutosine-synthesizing protein 3 homolog OS=Homo sapiens OX=9606 GN=TYW3 PE=2 SV=2	1	sp|Q6IPR3|TYW3_HUMAN tRNA wybutosine-synthesizing protein 3 homolog OS=Homo sapiens OX=9606 GN=TYW3 PE=2 SV=2	159422	158318	153479	155101	115611	118898	122502	122297	156710	120598	0.017646	0.0272126	-0.37796	0	0	3.12283e-07	3.52769e-06	3.12283e-07	3.52769e-06
sp|Q8IXB1|DJC10_HUMAN DnaJ homolog subfamily C member 10 OS=Homo sapiens OX=9606 GN=DNAJC10 PE=1 SV=2	Q8IXB1	DNAJC10	sp|Q8IXB1|DJC10_HUMAN DnaJ homolog subfamily C member 10 OS=Homo sapiens OX=9606 GN=DNAJC10 PE=1 SV=2	12	sp|Q8IXB1|DJC10_HUMAN DnaJ homolog subfamily C member 10 OS=Homo sapiens OX=9606 GN=DNAJC10 PE=1 SV=2	1.8822e+06	1.82561e+06	1.8118e+06	1.8177e+06	1.33551e+06	1.36469e+06	1.43312e+06	1.40858e+06	1.82165e+06	1.38664e+06	0.0176716	0.0315533	-0.393837	0	0	3.14718e-07	3.55034e-06	3.14718e-07	3.55034e-06
sp|C4AMC7|WASH3_HUMAN Putative WAS protein family homolog 3 OS=Homo sapiens OX=9606 GN=WASH3P PE=1 SV=2;sp|Q6VEQ5|WASH2_HUMAN WAS protein family homolog 2 OS=Homo sapiens OX=9606 GN=WASH2P PE=2 SV=2	C4AMC7	WASH3P	sp|C4AMC7|WASH3_HUMAN Putative WAS protein family homolog 3 OS=Homo sapiens OX=9606 GN=WASH3P PE=1 SV=2;sp|Q6VEQ5|WASH2_HUMAN WAS protein family homolog 2 OS=Homo sapiens OX=9606 GN=WASH2P PE=2 SV=2	10	sp|C4AMC7|WASH3_HUMAN Putative WAS protein family homolog 3 OS=Homo sapiens OX=9606 GN=WASH3P PE=1 SV=2;sp|Q6VEQ5|WASH2_HUMAN WAS protein family homolog 2 OS=Homo sapiens OX=9606 GN=WASH2P PE=2 SV=2	4.41136e+06	4.7039e+06	4.49028e+06	4.52752e+06	3.20668e+06	3.43692e+06	3.40546e+06	3.3735e+06	4.5089e+06	3.38948e+06	0.0272737	0.0305829	-0.411714	0	0	3.158e-07	3.5577e-06	3.158e-07	3.5577e-06
sp|O00429|DNM1L_HUMAN Dynamin-1-like protein OS=Homo sapiens OX=9606 GN=DNM1L PE=1 SV=2	O00429	DNM1L	sp|O00429|DNM1L_HUMAN Dynamin-1-like protein OS=Homo sapiens OX=9606 GN=DNM1L PE=1 SV=2	33	sp|O00429|DNM1L_HUMAN Dynamin-1-like protein OS=Homo sapiens OX=9606 GN=DNM1L PE=1 SV=2	1.75253e+07	1.70698e+07	1.72581e+07	1.67176e+07	2.1633e+07	2.20141e+07	2.28152e+07	2.24556e+07	1.71639e+07	2.22349e+07	0.0198046	0.0231766	0.373395	0.00347222	0.00347222	3.1714e-07	3.56793e-06	3.1714e-07	3.56793e-06
sp|Q5SRE5|NU188_HUMAN Nucleoporin NUP188 homolog OS=Homo sapiens OX=9606 GN=NUP188 PE=1 SV=1	Q5SRE5	NUP188	sp|Q5SRE5|NU188_HUMAN Nucleoporin NUP188 homolog OS=Homo sapiens OX=9606 GN=NUP188 PE=1 SV=1	19	sp|Q5SRE5|NU188_HUMAN Nucleoporin NUP188 homolog OS=Homo sapiens OX=9606 GN=NUP188 PE=1 SV=1	3.77835e+06	3.70662e+06	3.72348e+06	3.79493e+06	2.93698e+06	3.04928e+06	2.98637e+06	3.0084e+06	3.75091e+06	2.99738e+06	0.0113163	0.0156194	-0.32351	0	0	3.18223e-07	3.57041e-06	3.18223e-07	3.57041e-06
sp|Q9UHY1|NRBP_HUMAN Nuclear receptor-binding protein OS=Homo sapiens OX=9606 GN=NRBP1 PE=1 SV=1	Q9UHY1	NRBP1	sp|Q9UHY1|NRBP_HUMAN Nuclear receptor-binding protein OS=Homo sapiens OX=9606 GN=NRBP1 PE=1 SV=1	11	sp|Q9UHY1|NRBP_HUMAN Nuclear receptor-binding protein OS=Homo sapiens OX=9606 GN=NRBP1 PE=1 SV=1	3.21478e+06	3.27471e+06	3.11504e+06	3.19977e+06	4.18544e+06	4.18803e+06	4.49453e+06	4.35225e+06	3.20728e+06	4.27014e+06	0.0205753	0.0344868	0.412674	0.02	0	3.17848e-07	3.57041e-06	3.17848e-07	3.57041e-06
sp|P07602|SAP_HUMAN Prosaposin OS=Homo sapiens OX=9606 GN=PSAP PE=1 SV=2	P07602	PSAP	sp|P07602|SAP_HUMAN Prosaposin OS=Homo sapiens OX=9606 GN=PSAP PE=1 SV=2	22	sp|P07602|SAP_HUMAN Prosaposin OS=Homo sapiens OX=9606 GN=PSAP PE=1 SV=2	1.45367e+07	1.48509e+07	1.4435e+07	1.5349e+07	1.92905e+07	2.03906e+07	2.05974e+07	2.0938e+07	1.46938e+07	2.0494e+07	0.0277721	0.0350874	0.480058	0	0	3.20305e-07	3.57269e-06	3.20305e-07	3.57269e-06
sp|P0DN79|CBSL_HUMAN Cystathionine beta-synthase-like protein OS=Homo sapiens OX=9606 GN=CBSL PE=1 SV=1;sp|P35520|CBS_HUMAN Cystathionine beta-synthase OS=Homo sapiens OX=9606 GN=CBS PE=1 SV=2	P0DN79	CBSL	sp|P0DN79|CBSL_HUMAN Cystathionine beta-synthase-like protein OS=Homo sapiens OX=9606 GN=CBSL PE=1 SV=1;sp|P35520|CBS_HUMAN Cystathionine beta-synthase OS=Homo sapiens OX=9606 GN=CBS PE=1 SV=2	21	sp|P0DN79|CBSL_HUMAN Cystathionine beta-synthase-like protein OS=Homo sapiens OX=9606 GN=CBSL PE=1 SV=1;sp|P35520|CBS_HUMAN Cystathionine beta-synthase OS=Homo sapiens OX=9606 GN=CBS PE=1 SV=2	3.46322e+07	3.32416e+07	3.33319e+07	3.16835e+07	2.16592e+07	2.39862e+07	2.33401e+07	2.30425e+07	3.32867e+07	2.31913e+07	0.0363203	0.0426432	-0.521393	0	0	3.21452e-07	3.57269e-06	3.21452e-07	3.57269e-06
sp|Q7Z5K2|WAPL_HUMAN Wings apart-like protein homolog OS=Homo sapiens OX=9606 GN=WAPL PE=1 SV=1	Q7Z5K2	WAPL	sp|Q7Z5K2|WAPL_HUMAN Wings apart-like protein homolog OS=Homo sapiens OX=9606 GN=WAPL PE=1 SV=1	24	sp|Q7Z5K2|WAPL_HUMAN Wings apart-like protein homolog OS=Homo sapiens OX=9606 GN=WAPL PE=1 SV=1	4.00158e+06	3.92758e+06	3.99711e+06	4.08352e+06	3.23491e+06	3.20237e+06	3.15549e+06	3.20433e+06	3.99934e+06	3.20335e+06	0.0159375	0.0102436	-0.320181	0	0	3.20019e-07	3.57269e-06	3.20019e-07	3.57269e-06
sp|Q8IUI8|CRLF3_HUMAN Cytokine receptor-like factor 3 OS=Homo sapiens OX=9606 GN=CRLF3 PE=1 SV=2	Q8IUI8	CRLF3	sp|Q8IUI8|CRLF3_HUMAN Cytokine receptor-like factor 3 OS=Homo sapiens OX=9606 GN=CRLF3 PE=1 SV=2	5	sp|Q8IUI8|CRLF3_HUMAN Cytokine receptor-like factor 3 OS=Homo sapiens OX=9606 GN=CRLF3 PE=1 SV=2	554040	521849	508283	500927	320832	333155	360478	316167	515066	326994	0.0450815	0.0597701	-0.655624	0	0	3.21325e-07	3.57269e-06	3.21325e-07	3.57269e-06
sp|Q9HCE1|MOV10_HUMAN Helicase MOV-10 OS=Homo sapiens OX=9606 GN=MOV10 PE=1 SV=2	Q9HCE1	MOV10	sp|Q9HCE1|MOV10_HUMAN Helicase MOV-10 OS=Homo sapiens OX=9606 GN=MOV10 PE=1 SV=2	20	sp|Q9HCE1|MOV10_HUMAN Helicase MOV-10 OS=Homo sapiens OX=9606 GN=MOV10 PE=1 SV=2	5.10186e+06	4.97926e+06	5.07515e+06	4.8702e+06	3.77956e+06	3.79402e+06	3.91641e+06	3.95053e+06	5.0272e+06	3.85522e+06	0.0209881	0.0222868	-0.38306	0	0	3.19715e-07	3.57269e-06	3.19715e-07	3.57269e-06
sp|Q9NPI6|DCP1A_HUMAN mRNA-decapping enzyme 1A OS=Homo sapiens OX=9606 GN=DCP1A PE=1 SV=3	Q9NPI6	DCP1A	sp|Q9NPI6|DCP1A_HUMAN mRNA-decapping enzyme 1A OS=Homo sapiens OX=9606 GN=DCP1A PE=1 SV=3	12	sp|Q9NPI6|DCP1A_HUMAN mRNA-decapping enzyme 1A OS=Homo sapiens OX=9606 GN=DCP1A PE=1 SV=3	2.19987e+06	2.18369e+06	2.11346e+06	2.21607e+06	1.73946e+06	1.73306e+06	1.71364e+06	1.70955e+06	2.19178e+06	1.72335e+06	0.0207446	0.00845312	-0.346897	0	0	3.19766e-07	3.57269e-06	3.19766e-07	3.57269e-06
sp|Q9Y2L1|RRP44_HUMAN Exosome complex exonuclease RRP44 OS=Homo sapiens OX=9606 GN=DIS3 PE=1 SV=2	Q9Y2L1	DIS3	sp|Q9Y2L1|RRP44_HUMAN Exosome complex exonuclease RRP44 OS=Homo sapiens OX=9606 GN=DIS3 PE=1 SV=2	28	sp|Q9Y2L1|RRP44_HUMAN Exosome complex exonuclease RRP44 OS=Homo sapiens OX=9606 GN=DIS3 PE=1 SV=2	4.34157e+06	4.3893e+06	4.33242e+06	4.40546e+06	5.3984e+06	5.61869e+06	5.62589e+06	5.44455e+06	4.36543e+06	5.53162e+06	0.00816948	0.0212791	0.34142	0	0	3.20642e-07	3.57269e-06	3.20642e-07	3.57269e-06
sp|Q5TCQ9|MAGI3_HUMAN Membrane-associated guanylate kinase, WW and PDZ domain-containing protein 3 OS=Homo sapiens OX=9606 GN=MAGI3 PE=1 SV=3	Q5TCQ9	MAGI3	sp|Q5TCQ9|MAGI3_HUMAN Membrane-associated guanylate kinase, WW and PDZ domain-containing protein 3 OS=Homo sapiens OX=9606 GN=MAGI3 PE=1 SV=3	5	sp|Q5TCQ9|MAGI3_HUMAN Membrane-associated guanylate kinase, WW and PDZ domain-containing protein 3 OS=Homo sapiens OX=9606 GN=MAGI3 PE=1 SV=3	528279	549100	527544	569970	338809	350508	386875	355753	538690	353130	0.0370599	0.0573213	-0.609023	0	0	3.22281e-07	3.57711e-06	3.22281e-07	3.57711e-06
sp|Q9BU68|PR15L_HUMAN Proline-rich protein 15-like protein OS=Homo sapiens OX=9606 GN=PRR15L PE=3 SV=1	Q9BU68	PRR15L	sp|Q9BU68|PR15L_HUMAN Proline-rich protein 15-like protein OS=Homo sapiens OX=9606 GN=PRR15L PE=3 SV=1	1	sp|Q9BU68|PR15L_HUMAN Proline-rich protein 15-like protein OS=Homo sapiens OX=9606 GN=PRR15L PE=3 SV=1	280241	259629	260710	285886	416250	416175	431376	472490	270476	423813	0.0494243	0.0612574	0.648639	0	0	3.26158e-07	3.61528e-06	3.26158e-07	3.61528e-06
sp|Q13277|STX3_HUMAN Syntaxin-3 OS=Homo sapiens OX=9606 GN=STX3 PE=1 SV=3	Q13277	STX3	sp|Q13277|STX3_HUMAN Syntaxin-3 OS=Homo sapiens OX=9606 GN=STX3 PE=1 SV=3	7	sp|Q13277|STX3_HUMAN Syntaxin-3 OS=Homo sapiens OX=9606 GN=STX3 PE=1 SV=3	1.8962e+06	1.90114e+06	1.78967e+06	1.83189e+06	1.39024e+06	1.34927e+06	1.35639e+06	1.43209e+06	1.86405e+06	1.37331e+06	0.0289155	0.0274059	-0.440671	0	0	3.2729e-07	3.62298e-06	3.2729e-07	3.62298e-06
sp|O14497|ARI1A_HUMAN AT-rich interactive domain-containing protein 1A OS=Homo sapiens OX=9606 GN=ARID1A PE=1 SV=3	O14497	ARID1A	sp|O14497|ARI1A_HUMAN AT-rich interactive domain-containing protein 1A OS=Homo sapiens OX=9606 GN=ARID1A PE=1 SV=3	24	sp|O14497|ARI1A_HUMAN AT-rich interactive domain-containing protein 1A OS=Homo sapiens OX=9606 GN=ARID1A PE=1 SV=3	3.42879e+06	3.39541e+06	3.37666e+06	3.44282e+06	2.6683e+06	2.74286e+06	2.73422e+06	2.77541e+06	3.4121e+06	2.73854e+06	0.00887862	0.0164514	-0.317238	0	0	3.29782e-07	3.64568e-06	3.29782e-07	3.64568e-06
sp|O14908|GIPC1_HUMAN PDZ domain-containing protein GIPC1 OS=Homo sapiens OX=9606 GN=GIPC1 PE=1 SV=2	O14908	GIPC1	sp|O14908|GIPC1_HUMAN PDZ domain-containing protein GIPC1 OS=Homo sapiens OX=9606 GN=GIPC1 PE=1 SV=2	11	sp|O14908|GIPC1_HUMAN PDZ domain-containing protein GIPC1 OS=Homo sapiens OX=9606 GN=GIPC1 PE=1 SV=2	5.30389e+06	5.5351e+06	5.2336e+06	5.63102e+06	8.09236e+06	8.58953e+06	7.93625e+06	7.57696e+06	5.41949e+06	8.01431e+06	0.0346214	0.0522011	0.564679	0	0	3.32988e-07	3.6584e-06	3.32988e-07	3.6584e-06
sp|P34896|GLYC_HUMAN Serine hydroxymethyltransferase, cytosolic OS=Homo sapiens OX=9606 GN=SHMT1 PE=1 SV=1	P34896	SHMT1	sp|P34896|GLYC_HUMAN Serine hydroxymethyltransferase, cytosolic OS=Homo sapiens OX=9606 GN=SHMT1 PE=1 SV=1	14	sp|P34896|GLYC_HUMAN Serine hydroxymethyltransferase, cytosolic OS=Homo sapiens OX=9606 GN=SHMT1 PE=1 SV=1	6.92976e+06	6.58866e+06	6.61174e+06	6.59552e+06	1.09388e+07	9.73096e+06	1.14496e+07	1.15078e+07	6.60363e+06	1.11942e+07	0.0248215	0.0755964	0.761048	0.0131579	0.0131579	3.31379e-07	3.6584e-06	3.31379e-07	3.6584e-06
sp|P68366|TBA4A_HUMAN Tubulin alpha-4A chain OS=Homo sapiens OX=9606 GN=TUBA4A PE=1 SV=1	P68366	TUBA4A	sp|P68366|TBA4A_HUMAN Tubulin alpha-4A chain OS=Homo sapiens OX=9606 GN=TUBA4A PE=1 SV=1	4	sp|P68366|TBA4A_HUMAN Tubulin alpha-4A chain OS=Homo sapiens OX=9606 GN=TUBA4A PE=1 SV=1	4.63889e+06	4.58282e+06	4.53531e+06	4.36685e+06	6.35044e+06	6.95299e+06	7.33946e+06	6.72315e+06	4.55906e+06	6.83807e+06	0.0258921	0.0605926	0.584667	0.03125	0.078125	3.33134e-07	3.6584e-06	3.33134e-07	3.6584e-06
sp|Q8TBZ6|TM10A_HUMAN tRNA methyltransferase 10 homolog A OS=Homo sapiens OX=9606 GN=TRMT10A PE=1 SV=1	Q8TBZ6	TRMT10A	sp|Q8TBZ6|TM10A_HUMAN tRNA methyltransferase 10 homolog A OS=Homo sapiens OX=9606 GN=TRMT10A PE=1 SV=1	6	sp|Q8TBZ6|TM10A_HUMAN tRNA methyltransferase 10 homolog A OS=Homo sapiens OX=9606 GN=TRMT10A PE=1 SV=1	705904	722967	683754	684044	908413	954587	963456	985453	694974	959021	0.0271137	0.0340188	0.464767	0	0	3.33145e-07	3.6584e-06	3.33145e-07	3.6584e-06
sp|Q9UKL6|PPCT_HUMAN Phosphatidylcholine transfer protein OS=Homo sapiens OX=9606 GN=PCTP PE=1 SV=1	Q9UKL6	PCTP	sp|Q9UKL6|PPCT_HUMAN Phosphatidylcholine transfer protein OS=Homo sapiens OX=9606 GN=PCTP PE=1 SV=1	2	sp|Q9UKL6|PPCT_HUMAN Phosphatidylcholine transfer protein OS=Homo sapiens OX=9606 GN=PCTP PE=1 SV=1	200142	199554	209605	207750	266906	291743	277899	280992	203946	279445	0.0252583	0.0365745	0.454608	0	0	3.32589e-07	3.6584e-06	3.32589e-07	3.6584e-06
sp|P19256|LFA3_HUMAN Lymphocyte function-associated antigen 3 OS=Homo sapiens OX=9606 GN=CD58 PE=1 SV=1	P19256	CD58	sp|P19256|LFA3_HUMAN Lymphocyte function-associated antigen 3 OS=Homo sapiens OX=9606 GN=CD58 PE=1 SV=1	2	sp|P19256|LFA3_HUMAN Lymphocyte function-associated antigen 3 OS=Homo sapiens OX=9606 GN=CD58 PE=1 SV=1	503569	518336	491840	494469	700966	686990	761574	754585	499019	727776	0.0238256	0.0517265	0.54348	0	0	3.3483e-07	3.67203e-06	3.3483e-07	3.67203e-06
sp|Q6PCB6|AB17C_HUMAN Alpha/beta hydrolase domain-containing protein 17C OS=Homo sapiens OX=9606 GN=ABHD17C PE=1 SV=2	Q6PCB6	ABHD17C	sp|Q6PCB6|AB17C_HUMAN Alpha/beta hydrolase domain-containing protein 17C OS=Homo sapiens OX=9606 GN=ABHD17C PE=1 SV=2	1	sp|Q6PCB6|AB17C_HUMAN Alpha/beta hydrolase domain-containing protein 17C OS=Homo sapiens OX=9606 GN=ABHD17C PE=1 SV=2	69085.7	67630.4	57891.1	66351.8	32195.5	36810.1	30156.7	34487.5	66991.1	33341.5	0.0770205	0.086018	-1.00744	0	0	3.36712e-07	3.68777e-06	3.36712e-07	3.68777e-06
sp|O75475|PSIP1_HUMAN PC4 and SFRS1-interacting protein OS=Homo sapiens OX=9606 GN=PSIP1 PE=1 SV=1	O75475	PSIP1	sp|O75475|PSIP1_HUMAN PC4 and SFRS1-interacting protein OS=Homo sapiens OX=9606 GN=PSIP1 PE=1 SV=1	15	sp|O75475|PSIP1_HUMAN PC4 and SFRS1-interacting protein OS=Homo sapiens OX=9606 GN=PSIP1 PE=1 SV=1	5.38753e+06	5.14339e+06	5.10163e+06	5.19692e+06	3.62301e+06	3.44964e+06	3.75005e+06	3.8518e+06	5.17016e+06	3.68653e+06	0.0242504	0.0472705	-0.488139	0	0	3.39518e-07	3.71359e-06	3.39518e-07	3.71359e-06
sp|P35568|IRS1_HUMAN Insulin receptor substrate 1 OS=Homo sapiens OX=9606 GN=IRS1 PE=1 SV=1	P35568	IRS1	sp|P35568|IRS1_HUMAN Insulin receptor substrate 1 OS=Homo sapiens OX=9606 GN=IRS1 PE=1 SV=1	20	sp|P35568|IRS1_HUMAN Insulin receptor substrate 1 OS=Homo sapiens OX=9606 GN=IRS1 PE=1 SV=1	2.89259e+06	2.80341e+06	2.95483e+06	2.83402e+06	2.13544e+06	1.95956e+06	2.01713e+06	2.13766e+06	2.86331e+06	2.07629e+06	0.0233028	0.0430274	-0.464187	0	0	3.44892e-07	3.76739e-06	3.44892e-07	3.76739e-06
sp|P19224|UD16_HUMAN UDP-glucuronosyltransferase 1-6 OS=Homo sapiens OX=9606 GN=UGT1A6 PE=1 SV=2	P19224	UGT1A6	sp|P19224|UD16_HUMAN UDP-glucuronosyltransferase 1-6 OS=Homo sapiens OX=9606 GN=UGT1A6 PE=1 SV=2	8	sp|P19224|UD16_HUMAN UDP-glucuronosyltransferase 1-6 OS=Homo sapiens OX=9606 GN=UGT1A6 PE=1 SV=2	2.50212e+06	2.54143e+06	2.49022e+06	2.66691e+06	1.12053e+06	1.4616e+06	1.14884e+06	1.11941e+06	2.52178e+06	1.13468e+06	0.0317005	0.137357	-1.15222	0	0	3.46276e-07	3.77751e-06	3.46276e-07	3.77751e-06
sp|Q9H9J2|RM44_HUMAN 39S ribosomal protein L44, mitochondrial OS=Homo sapiens OX=9606 GN=MRPL44 PE=1 SV=1	Q9H9J2	MRPL44	sp|Q9H9J2|RM44_HUMAN 39S ribosomal protein L44, mitochondrial OS=Homo sapiens OX=9606 GN=MRPL44 PE=1 SV=1	9	sp|Q9H9J2|RM44_HUMAN 39S ribosomal protein L44, mitochondrial OS=Homo sapiens OX=9606 GN=MRPL44 PE=1 SV=1	1.36336e+06	1.41438e+06	1.34283e+06	1.40641e+06	1.90243e+06	1.89466e+06	1.93822e+06	1.78455e+06	1.38489e+06	1.89854e+06	0.0248124	0.0353081	0.455298	0	0	3.46769e-07	3.77791e-06	3.46769e-07	3.77791e-06
sp|O60784|TOM1_HUMAN Target of Myb protein 1 OS=Homo sapiens OX=9606 GN=TOM1 PE=1 SV=2	O60784	TOM1	sp|O60784|TOM1_HUMAN Target of Myb protein 1 OS=Homo sapiens OX=9606 GN=TOM1 PE=1 SV=2	9	sp|O60784|TOM1_HUMAN Target of Myb protein 1 OS=Homo sapiens OX=9606 GN=TOM1 PE=1 SV=2	1.63112e+06	1.6671e+06	1.64686e+06	1.57947e+06	2.61091e+06	2.48106e+06	2.88206e+06	2.97557e+06	1.63899e+06	2.74648e+06	0.0229652	0.0841954	0.743034	0	0	3.47758e-07	3.7837e-06	3.47758e-07	3.7837e-06
sp|Q9NQX4|MYO5C_HUMAN Unconventional myosin-Vc OS=Homo sapiens OX=9606 GN=MYO5C PE=1 SV=2	Q9NQX4	MYO5C	sp|Q9NQX4|MYO5C_HUMAN Unconventional myosin-Vc OS=Homo sapiens OX=9606 GN=MYO5C PE=1 SV=2	51	sp|Q9NQX4|MYO5C_HUMAN Unconventional myosin-Vc OS=Homo sapiens OX=9606 GN=MYO5C PE=1 SV=2	1.16395e+07	1.1393e+07	1.12512e+07	1.13869e+07	8.97574e+06	9.29907e+06	9.06975e+06	9.09706e+06	1.13899e+07	9.08341e+06	0.0141648	0.0149376	-0.326457	0	0	3.48803e-07	3.79008e-06	3.48803e-07	3.79008e-06
sp|Q13099|IFT88_HUMAN Intraflagellar transport protein 88 homolog OS=Homo sapiens OX=9606 GN=IFT88 PE=1 SV=2	Q13099	IFT88	sp|Q13099|IFT88_HUMAN Intraflagellar transport protein 88 homolog OS=Homo sapiens OX=9606 GN=IFT88 PE=1 SV=2	2	sp|Q13099|IFT88_HUMAN Intraflagellar transport protein 88 homolog OS=Homo sapiens OX=9606 GN=IFT88 PE=1 SV=2	158355	156683	156483	160429	116669	123496	122577	124534	157519	123037	0.0115918	0.0289378	-0.35643	0	0	3.50565e-07	3.79694e-06	3.50565e-07	3.79694e-06
sp|Q9Y4L1|HYOU1_HUMAN Hypoxia up-regulated protein 1 OS=Homo sapiens OX=9606 GN=HYOU1 PE=1 SV=1	Q9Y4L1	HYOU1	sp|Q9Y4L1|HYOU1_HUMAN Hypoxia up-regulated protein 1 OS=Homo sapiens OX=9606 GN=HYOU1 PE=1 SV=1	47	sp|Q9Y4L1|HYOU1_HUMAN Hypoxia up-regulated protein 1 OS=Homo sapiens OX=9606 GN=HYOU1 PE=1 SV=1	4.84662e+07	4.74206e+07	4.73331e+07	4.6015e+07	3.4949e+07	3.29772e+07	3.43388e+07	3.62591e+07	4.73768e+07	3.46439e+07	0.0212307	0.0393539	-0.451635	0	0	3.50205e-07	3.79694e-06	3.50205e-07	3.79694e-06
sp|Q9Y5X2|SNX8_HUMAN Sorting nexin-8 OS=Homo sapiens OX=9606 GN=SNX8 PE=1 SV=1	Q9Y5X2	SNX8	sp|Q9Y5X2|SNX8_HUMAN Sorting nexin-8 OS=Homo sapiens OX=9606 GN=SNX8 PE=1 SV=1	9	sp|Q9Y5X2|SNX8_HUMAN Sorting nexin-8 OS=Homo sapiens OX=9606 GN=SNX8 PE=1 SV=1	1.44592e+06	1.43157e+06	1.4892e+06	1.47134e+06	1.88499e+06	1.84663e+06	1.96995e+06	1.8934e+06	1.45863e+06	1.88919e+06	0.0176303	0.0272037	0.373207	0	0	3.50812e-07	3.79694e-06	3.50812e-07	3.79694e-06
sp|P62826|RAN_HUMAN GTP-binding nuclear protein Ran OS=Homo sapiens OX=9606 GN=RAN PE=1 SV=3	P62826	RAN	sp|P62826|RAN_HUMAN GTP-binding nuclear protein Ran OS=Homo sapiens OX=9606 GN=RAN PE=1 SV=3	12	sp|P62826|RAN_HUMAN GTP-binding nuclear protein Ran OS=Homo sapiens OX=9606 GN=RAN PE=1 SV=3	1.44136e+07	1.45768e+07	1.42158e+07	1.42315e+07	2.36735e+07	2.07882e+07	2.50995e+07	2.40367e+07	1.43225e+07	2.38551e+07	0.0118704	0.078763	0.735996	0	0	3.52151e-07	3.80196e-06	3.52151e-07	3.80196e-06
sp|Q8IZ07|AN13A_HUMAN Ankyrin repeat domain-containing protein 13A OS=Homo sapiens OX=9606 GN=ANKRD13A PE=1 SV=3	Q8IZ07	ANKRD13A	sp|Q8IZ07|AN13A_HUMAN Ankyrin repeat domain-containing protein 13A OS=Homo sapiens OX=9606 GN=ANKRD13A PE=1 SV=3	6	sp|Q8IZ07|AN13A_HUMAN Ankyrin repeat domain-containing protein 13A OS=Homo sapiens OX=9606 GN=ANKRD13A PE=1 SV=3	442851	478667	455532	459161	726556	728783	651494	665479	457347	696017	0.0323019	0.0582317	0.604456	0	0	3.52195e-07	3.80196e-06	3.52195e-07	3.80196e-06
sp|Q9BUK0|CHCH7_HUMAN Coiled-coil-helix-coiled-coil-helix domain-containing protein 7 OS=Homo sapiens OX=9606 GN=CHCHD7 PE=1 SV=1	Q9BUK0	CHCHD7	sp|Q9BUK0|CHCH7_HUMAN Coiled-coil-helix-coiled-coil-helix domain-containing protein 7 OS=Homo sapiens OX=9606 GN=CHCHD7 PE=1 SV=1	2	sp|Q9BUK0|CHCH7_HUMAN Coiled-coil-helix-coiled-coil-helix domain-containing protein 7 OS=Homo sapiens OX=9606 GN=CHCHD7 PE=1 SV=1	238654	262184	236396	275426	517756	486321	456887	429652	250419	471604	0.0745513	0.0802743	0.914122	0	0	3.53039e-07	3.8061e-06	3.53039e-07	3.8061e-06
sp|Q8WYP5|ELYS_HUMAN Protein ELYS OS=Homo sapiens OX=9606 GN=AHCTF1 PE=1 SV=3	Q8WYP5	AHCTF1	sp|Q8WYP5|ELYS_HUMAN Protein ELYS OS=Homo sapiens OX=9606 GN=AHCTF1 PE=1 SV=3	36	sp|Q8WYP5|ELYS_HUMAN Protein ELYS OS=Homo sapiens OX=9606 GN=AHCTF1 PE=1 SV=3	7.0284e+06	6.8295e+06	6.79229e+06	7.02363e+06	5.4147e+06	5.43755e+06	5.37461e+06	5.58872e+06	6.92657e+06	5.42613e+06	0.0180882	0.0171563	-0.35208	0	0	3.54259e-07	3.80932e-06	3.54259e-07	3.80932e-06
sp|Q96JY6|PDLI2_HUMAN PDZ and LIM domain protein 2 OS=Homo sapiens OX=9606 GN=PDLIM2 PE=1 SV=1	Q96JY6	PDLIM2	sp|Q96JY6|PDLI2_HUMAN PDZ and LIM domain protein 2 OS=Homo sapiens OX=9606 GN=PDLIM2 PE=1 SV=1	4	sp|Q96JY6|PDLI2_HUMAN PDZ and LIM domain protein 2 OS=Homo sapiens OX=9606 GN=PDLIM2 PE=1 SV=1	280313	295268	294056	287757	408036	441259	394981	403088	290906	405562	0.0237253	0.0493811	0.479424	0	0	3.54168e-07	3.80932e-06	3.54168e-07	3.80932e-06
sp|Q15276|RABE1_HUMAN Rab GTPase-binding effector protein 1 OS=Homo sapiens OX=9606 GN=RABEP1 PE=1 SV=2	Q15276	RABEP1	sp|Q15276|RABE1_HUMAN Rab GTPase-binding effector protein 1 OS=Homo sapiens OX=9606 GN=RABEP1 PE=1 SV=2	22	sp|Q15276|RABE1_HUMAN Rab GTPase-binding effector protein 1 OS=Homo sapiens OX=9606 GN=RABEP1 PE=1 SV=2	2.94916e+06	2.9689e+06	2.9504e+06	2.95447e+06	2.26357e+06	2.22079e+06	2.3596e+06	2.34756e+06	2.95243e+06	2.30557e+06	0.00306825	0.0290822	-0.357022	0	0	3.57109e-07	3.83498e-06	3.57109e-07	3.83498e-06
sp|Q8N335|GPD1L_HUMAN Glycerol-3-phosphate dehydrogenase 1-like protein OS=Homo sapiens OX=9606 GN=GPD1L PE=1 SV=1	Q8N335	GPD1L	sp|Q8N335|GPD1L_HUMAN Glycerol-3-phosphate dehydrogenase 1-like protein OS=Homo sapiens OX=9606 GN=GPD1L PE=1 SV=1	10	sp|Q8N335|GPD1L_HUMAN Glycerol-3-phosphate dehydrogenase 1-like protein OS=Homo sapiens OX=9606 GN=GPD1L PE=1 SV=1	9.93486e+06	9.88016e+06	9.47506e+06	9.54242e+06	6.40179e+06	6.57689e+06	7.07606e+06	7.05738e+06	9.71129e+06	6.81714e+06	0.0239942	0.0503113	-0.511176	0	0	3.6072e-07	3.86372e-06	3.6072e-07	3.86372e-06
sp|Q9BW19|KIFC1_HUMAN Kinesin-like protein KIFC1 OS=Homo sapiens OX=9606 GN=KIFC1 PE=1 SV=2	Q9BW19	KIFC1	sp|Q9BW19|KIFC1_HUMAN Kinesin-like protein KIFC1 OS=Homo sapiens OX=9606 GN=KIFC1 PE=1 SV=2	20	sp|Q9BW19|KIFC1_HUMAN Kinesin-like protein KIFC1 OS=Homo sapiens OX=9606 GN=KIFC1 PE=1 SV=2	3.80029e+06	3.74701e+06	3.63922e+06	3.83435e+06	2.96898e+06	2.8938e+06	2.90305e+06	2.81381e+06	3.77365e+06	2.89842e+06	0.0227083	0.0219648	-0.380661	0	0	3.60598e-07	3.86372e-06	3.60598e-07	3.86372e-06
sp|Q8TE82|S3TC1_HUMAN SH3 domain and tetratricopeptide repeat-containing protein 1 OS=Homo sapiens OX=9606 GN=SH3TC1 PE=1 SV=3	Q8TE82	SH3TC1	sp|Q8TE82|S3TC1_HUMAN SH3 domain and tetratricopeptide repeat-containing protein 1 OS=Homo sapiens OX=9606 GN=SH3TC1 PE=1 SV=3	2	sp|Q8TE82|S3TC1_HUMAN SH3 domain and tetratricopeptide repeat-containing protein 1 OS=Homo sapiens OX=9606 GN=SH3TC1 PE=1 SV=3	119999	118955	119223	113004	222168	267451	243891	203558	119089	233029	0.0273775	0.117763	0.966904	0	0	3.61558e-07	3.86768e-06	3.61558e-07	3.86768e-06
sp|O75970|MPDZ_HUMAN Multiple PDZ domain protein OS=Homo sapiens OX=9606 GN=MPDZ PE=1 SV=2	O75970	MPDZ	sp|O75970|MPDZ_HUMAN Multiple PDZ domain protein OS=Homo sapiens OX=9606 GN=MPDZ PE=1 SV=2	5	sp|O75970|MPDZ_HUMAN Multiple PDZ domain protein OS=Homo sapiens OX=9606 GN=MPDZ PE=1 SV=2	276937	292163	291462	308145	206642	202742	191323	187617	291812	197032	0.0436409	0.0459639	-0.567214	0	0	3.66287e-07	3.89479e-06	3.66287e-07	3.89479e-06
sp|Q5TDH0|DDI2_HUMAN Protein DDI1 homolog 2 OS=Homo sapiens OX=9606 GN=DDI2 PE=1 SV=1	Q5TDH0	DDI2	sp|Q5TDH0|DDI2_HUMAN Protein DDI1 homolog 2 OS=Homo sapiens OX=9606 GN=DDI2 PE=1 SV=1	6	sp|Q5TDH0|DDI2_HUMAN Protein DDI1 homolog 2 OS=Homo sapiens OX=9606 GN=DDI2 PE=1 SV=1	3.09226e+06	3.15254e+06	3.08837e+06	3.19043e+06	2.29546e+06	2.471e+06	2.39422e+06	2.4087e+06	3.1224e+06	2.40146e+06	0.015771	0.0303786	-0.378681	0	0	3.66917e-07	3.89479e-06	3.66917e-07	3.89479e-06
sp|Q8IV50|LYSM2_HUMAN LysM and putative peptidoglycan-binding domain-containing protein 2 OS=Homo sapiens OX=9606 GN=LYSMD2 PE=1 SV=1	Q8IV50	LYSMD2	sp|Q8IV50|LYSM2_HUMAN LysM and putative peptidoglycan-binding domain-containing protein 2 OS=Homo sapiens OX=9606 GN=LYSMD2 PE=1 SV=1	6	sp|Q8IV50|LYSM2_HUMAN LysM and putative peptidoglycan-binding domain-containing protein 2 OS=Homo sapiens OX=9606 GN=LYSMD2 PE=1 SV=1	1.23209e+06	1.30616e+06	1.2708e+06	1.26703e+06	965076	983772	1.00302e+06	996213	1.26892e+06	989993	0.023861	0.0168801	-0.358134	0	0	3.65702e-07	3.89479e-06	3.65702e-07	3.89479e-06
sp|Q96A33|CCD47_HUMAN Coiled-coil domain-containing protein 47 OS=Homo sapiens OX=9606 GN=CCDC47 PE=1 SV=1	Q96A33	CCDC47	sp|Q96A33|CCD47_HUMAN Coiled-coil domain-containing protein 47 OS=Homo sapiens OX=9606 GN=CCDC47 PE=1 SV=1	19	sp|Q96A33|CCD47_HUMAN Coiled-coil domain-containing protein 47 OS=Homo sapiens OX=9606 GN=CCDC47 PE=1 SV=1	1.06069e+07	1.05759e+07	1.0457e+07	1.05245e+07	8.31673e+06	8.63187e+06	8.51128e+06	8.53792e+06	1.05502e+07	8.5246e+06	0.00621681	0.0155704	-0.30756	0	0	3.66499e-07	3.89479e-06	3.66499e-07	3.89479e-06
sp|Q9Y4D1|DAAM1_HUMAN Disheveled-associated activator of morphogenesis 1 OS=Homo sapiens OX=9606 GN=DAAM1 PE=1 SV=2	Q9Y4D1	DAAM1	sp|Q9Y4D1|DAAM1_HUMAN Disheveled-associated activator of morphogenesis 1 OS=Homo sapiens OX=9606 GN=DAAM1 PE=1 SV=2	20	sp|Q9Y4D1|DAAM1_HUMAN Disheveled-associated activator of morphogenesis 1 OS=Homo sapiens OX=9606 GN=DAAM1 PE=1 SV=2	2.62951e+06	2.63269e+06	2.6429e+06	2.71304e+06	2.07184e+06	2.15033e+06	2.12733e+06	2.11026e+06	2.6378e+06	2.11879e+06	0.01485	0.0156478	-0.3161	0	0	3.66034e-07	3.89479e-06	3.66034e-07	3.89479e-06
sp|Q9Y6M9|NDUB9_HUMAN NADH dehydrogenase [ubiquinone] 1 beta subcomplex subunit 9 OS=Homo sapiens OX=9606 GN=NDUFB9 PE=1 SV=3	Q9Y6M9	NDUFB9	sp|Q9Y6M9|NDUB9_HUMAN NADH dehydrogenase [ubiquinone] 1 beta subcomplex subunit 9 OS=Homo sapiens OX=9606 GN=NDUFB9 PE=1 SV=3	8	sp|Q9Y6M9|NDUB9_HUMAN NADH dehydrogenase [ubiquinone] 1 beta subcomplex subunit 9 OS=Homo sapiens OX=9606 GN=NDUFB9 PE=1 SV=3	3.1085e+06	3.14704e+06	3.06198e+06	3.06901e+06	3.9252e+06	3.92063e+06	3.92972e+06	3.78796e+06	3.08876e+06	3.92291e+06	0.0127082	0.01766	0.344929	0	0	3.65036e-07	3.89479e-06	3.65036e-07	3.89479e-06
sp|P30622|CLIP1_HUMAN CAP-Gly domain-containing linker protein 1 OS=Homo sapiens OX=9606 GN=CLIP1 PE=1 SV=2	P30622	CLIP1	sp|P30622|CLIP1_HUMAN CAP-Gly domain-containing linker protein 1 OS=Homo sapiens OX=9606 GN=CLIP1 PE=1 SV=2	46	sp|P30622|CLIP1_HUMAN CAP-Gly domain-containing linker protein 1 OS=Homo sapiens OX=9606 GN=CLIP1 PE=1 SV=2	9.80008e+06	9.99778e+06	9.59767e+06	9.89098e+06	7.20515e+06	7.68232e+06	7.05634e+06	7.0884e+06	9.84553e+06	7.14678e+06	0.0172849	0.0399532	-0.462209	0	0	3.67831e-07	3.89948e-06	3.67831e-07	3.89948e-06
sp|O60675|MAFK_HUMAN Transcription factor MafK OS=Homo sapiens OX=9606 GN=MAFK PE=1 SV=1	O60675	MAFK	sp|O60675|MAFK_HUMAN Transcription factor MafK OS=Homo sapiens OX=9606 GN=MAFK PE=1 SV=1	2	sp|O60675|MAFK_HUMAN Transcription factor MafK OS=Homo sapiens OX=9606 GN=MAFK PE=1 SV=1	253291	248877	248116	244700	194151	183513	177679	188230	248497	185871	0.014202	0.0376293	-0.419036	0	0	3.69481e-07	3.91196e-06	3.69481e-07	3.91196e-06
sp|Q9HCE0|EPG5_HUMAN Ectopic P granules protein 5 homolog OS=Homo sapiens OX=9606 GN=EPG5 PE=1 SV=2	Q9HCE0	EPG5	sp|Q9HCE0|EPG5_HUMAN Ectopic P granules protein 5 homolog OS=Homo sapiens OX=9606 GN=EPG5 PE=1 SV=2	7	sp|Q9HCE0|EPG5_HUMAN Ectopic P granules protein 5 homolog OS=Homo sapiens OX=9606 GN=EPG5 PE=1 SV=2	628229	623432	659510	649951	486328	486385	470578	499445	639090	486356	0.0269368	0.0243171	-0.393797	0	0	3.70014e-07	3.91259e-06	3.70014e-07	3.91259e-06
sp|Q9H1U4|MEGF9_HUMAN Multiple epidermal growth factor-like domains protein 9 OS=Homo sapiens OX=9606 GN=MEGF9 PE=2 SV=3	Q9H1U4	MEGF9	sp|Q9H1U4|MEGF9_HUMAN Multiple epidermal growth factor-like domains protein 9 OS=Homo sapiens OX=9606 GN=MEGF9 PE=2 SV=3	2	sp|Q9H1U4|MEGF9_HUMAN Multiple epidermal growth factor-like domains protein 9 OS=Homo sapiens OX=9606 GN=MEGF9 PE=2 SV=3	194049	204035	191559	240407	108249	109923	110781	98819.8	199042	109086	0.108826	0.0515855	-0.867194	0	0	3.74697e-07	3.952e-06	3.74697e-07	3.952e-06
sp|Q9NVN8|GNL3L_HUMAN Guanine nucleotide-binding protein-like 3-like protein OS=Homo sapiens OX=9606 GN=GNL3L PE=1 SV=1	Q9NVN8	GNL3L	sp|Q9NVN8|GNL3L_HUMAN Guanine nucleotide-binding protein-like 3-like protein OS=Homo sapiens OX=9606 GN=GNL3L PE=1 SV=1	10	sp|Q9NVN8|GNL3L_HUMAN Guanine nucleotide-binding protein-like 3-like protein OS=Homo sapiens OX=9606 GN=GNL3L PE=1 SV=1	1.01976e+06	987978	1.0194e+06	995582	1.27514e+06	1.23742e+06	1.27909e+06	1.28553e+06	1.00749e+06	1.27712e+06	0.0162548	0.0170772	0.342223	0	0	3.74288e-07	3.952e-06	3.74288e-07	3.952e-06
sp|Q6UVJ0|SAS6_HUMAN Spindle assembly abnormal protein 6 homolog OS=Homo sapiens OX=9606 GN=SASS6 PE=1 SV=1	Q6UVJ0	SASS6	sp|Q6UVJ0|SAS6_HUMAN Spindle assembly abnormal protein 6 homolog OS=Homo sapiens OX=9606 GN=SASS6 PE=1 SV=1	3	sp|Q6UVJ0|SAS6_HUMAN Spindle assembly abnormal protein 6 homolog OS=Homo sapiens OX=9606 GN=SASS6 PE=1 SV=1	162705	157016	163818	156001	255668	222839	246332	257419	159861	251000	0.0246871	0.0648015	0.650852	0	0	3.82327e-07	4.02734e-06	3.82327e-07	4.02734e-06
sp|Q99766|ATP5S_HUMAN ATP synthase subunit s, mitochondrial OS=Homo sapiens OX=9606 GN=DMAC2L PE=1 SV=3	Q99766	DMAC2L	sp|Q99766|ATP5S_HUMAN ATP synthase subunit s, mitochondrial OS=Homo sapiens OX=9606 GN=DMAC2L PE=1 SV=3	7	sp|Q99766|ATP5S_HUMAN ATP synthase subunit s, mitochondrial OS=Homo sapiens OX=9606 GN=DMAC2L PE=1 SV=3	755338	767071	712715	700302	1.21779e+06	1.0656e+06	1.15855e+06	1.10413e+06	734027	1.13134e+06	0.0440676	0.058294	0.624318	0	0	3.84142e-07	4.04131e-06	3.84142e-07	4.04131e-06
sp|P21397|AOFA_HUMAN Amine oxidase [flavin-containing] A OS=Homo sapiens OX=9606 GN=MAOA PE=1 SV=1	P21397	MAOA	sp|P21397|AOFA_HUMAN Amine oxidase [flavin-containing] A OS=Homo sapiens OX=9606 GN=MAOA PE=1 SV=1	6	sp|P21397|AOFA_HUMAN Amine oxidase [flavin-containing] A OS=Homo sapiens OX=9606 GN=MAOA PE=1 SV=1	524133	533432	538923	495414	976431	852628	997575	1.0982e+06	528783	987003	0.0370223	0.102777	0.900352	0	0	3.84869e-07	4.04381e-06	3.84869e-07	4.04381e-06
sp|Q9NUW8|TYDP1_HUMAN Tyrosyl-DNA phosphodiesterase 1 OS=Homo sapiens OX=9606 GN=TDP1 PE=1 SV=2	Q9NUW8	TDP1	sp|Q9NUW8|TYDP1_HUMAN Tyrosyl-DNA phosphodiesterase 1 OS=Homo sapiens OX=9606 GN=TDP1 PE=1 SV=2	11	sp|Q9NUW8|TYDP1_HUMAN Tyrosyl-DNA phosphodiesterase 1 OS=Homo sapiens OX=9606 GN=TDP1 PE=1 SV=2	2.37636e+06	2.32098e+06	2.34611e+06	2.42161e+06	1.88873e+06	1.90269e+06	1.88784e+06	1.84335e+06	2.36124e+06	1.88829e+06	0.0182946	0.0137077	-0.322437	0	0	3.85376e-07	4.04401e-06	3.85376e-07	4.04401e-06
sp|Q1ED39|KNOP1_HUMAN Lysine-rich nucleolar protein 1 OS=Homo sapiens OX=9606 GN=KNOP1 PE=1 SV=1	Q1ED39	KNOP1	sp|Q1ED39|KNOP1_HUMAN Lysine-rich nucleolar protein 1 OS=Homo sapiens OX=9606 GN=KNOP1 PE=1 SV=1	21	sp|Q1ED39|KNOP1_HUMAN Lysine-rich nucleolar protein 1 OS=Homo sapiens OX=9606 GN=KNOP1 PE=1 SV=1	5.63734e+06	5.51807e+06	5.53771e+06	5.57951e+06	4.41726e+06	4.39945e+06	4.52768e+06	4.54313e+06	5.55861e+06	4.47247e+06	0.00947557	0.0165442	-0.313751	0	0	3.86514e-07	4.04568e-06	3.86514e-07	4.04568e-06
sp|Q96S59|RANB9_HUMAN Ran-binding protein 9 OS=Homo sapiens OX=9606 GN=RANBP9 PE=1 SV=1	Q96S59	RANBP9	sp|Q96S59|RANB9_HUMAN Ran-binding protein 9 OS=Homo sapiens OX=9606 GN=RANBP9 PE=1 SV=1	9	sp|Q96S59|RANB9_HUMAN Ran-binding protein 9 OS=Homo sapiens OX=9606 GN=RANBP9 PE=1 SV=1	808309	778056	800961	828659	607432	589571	565196	609972	804635	598501	0.0259805	0.034846	-0.427125	0	0	3.86193e-07	4.04568e-06	3.86193e-07	4.04568e-06
sp|Q9UM00|TMCO1_HUMAN Calcium load-activated calcium channel OS=Homo sapiens OX=9606 GN=TMCO1 PE=1 SV=1	Q9UM00	TMCO1	sp|Q9UM00|TMCO1_HUMAN Calcium load-activated calcium channel OS=Homo sapiens OX=9606 GN=TMCO1 PE=1 SV=1	2	sp|Q9UM00|TMCO1_HUMAN Calcium load-activated calcium channel OS=Homo sapiens OX=9606 GN=TMCO1 PE=1 SV=1	1.68255e+06	1.70617e+06	1.76421e+06	1.78356e+06	942092	1.14536e+06	1.03209e+06	959748	1.73519e+06	995920	0.0274367	0.0905121	-0.801738	0	0	3.88999e-07	4.06654e-06	3.88999e-07	4.06654e-06
sp|Q5VV41|ARHGG_HUMAN Rho guanine nucleotide exchange factor 16 OS=Homo sapiens OX=9606 GN=ARHGEF16 PE=1 SV=1	Q5VV41	ARHGEF16	sp|Q5VV41|ARHGG_HUMAN Rho guanine nucleotide exchange factor 16 OS=Homo sapiens OX=9606 GN=ARHGEF16 PE=1 SV=1	16	sp|Q5VV41|ARHGG_HUMAN Rho guanine nucleotide exchange factor 16 OS=Homo sapiens OX=9606 GN=ARHGEF16 PE=1 SV=1	2.95312e+06	2.90042e+06	3.00007e+06	2.91444e+06	2.30033e+06	2.21032e+06	2.28818e+06	2.35288e+06	2.93378e+06	2.29426e+06	0.0151808	0.0257296	-0.354709	0	0	3.90296e-07	4.07495e-06	3.90296e-07	4.07495e-06
sp|O14561|ACPM_HUMAN Acyl carrier protein, mitochondrial OS=Homo sapiens OX=9606 GN=NDUFAB1 PE=1 SV=3	O14561	NDUFAB1	sp|O14561|ACPM_HUMAN Acyl carrier protein, mitochondrial OS=Homo sapiens OX=9606 GN=NDUFAB1 PE=1 SV=3	5	sp|O14561|ACPM_HUMAN Acyl carrier protein, mitochondrial OS=Homo sapiens OX=9606 GN=NDUFAB1 PE=1 SV=3	1.41732e+07	1.40656e+07	1.30114e+07	1.3194e+07	1.85246e+07	1.8689e+07	1.91787e+07	1.96269e+07	1.36298e+07	1.89339e+07	0.0435915	0.0262665	0.47482	0	0	3.92386e-07	4.08727e-06	3.92386e-07	4.08727e-06
sp|Q8IVM0|CCD50_HUMAN Coiled-coil domain-containing protein 50 OS=Homo sapiens OX=9606 GN=CCDC50 PE=1 SV=1	Q8IVM0	CCDC50	sp|Q8IVM0|CCD50_HUMAN Coiled-coil domain-containing protein 50 OS=Homo sapiens OX=9606 GN=CCDC50 PE=1 SV=1	8	sp|Q8IVM0|CCD50_HUMAN Coiled-coil domain-containing protein 50 OS=Homo sapiens OX=9606 GN=CCDC50 PE=1 SV=1	1.15827e+06	1.14014e+06	1.17493e+06	1.14029e+06	1.49202e+06	1.50857e+06	1.57281e+06	1.62325e+06	1.14928e+06	1.54069e+06	0.0144636	0.0390186	0.422581	0	0	3.92465e-07	4.08727e-06	3.92465e-07	4.08727e-06
sp|O95302|FKBP9_HUMAN Peptidyl-prolyl cis-trans isomerase FKBP9 OS=Homo sapiens OX=9606 GN=FKBP9 PE=1 SV=2	O95302	FKBP9	sp|O95302|FKBP9_HUMAN Peptidyl-prolyl cis-trans isomerase FKBP9 OS=Homo sapiens OX=9606 GN=FKBP9 PE=1 SV=2	13	sp|O95302|FKBP9_HUMAN Peptidyl-prolyl cis-trans isomerase FKBP9 OS=Homo sapiens OX=9606 GN=FKBP9 PE=1 SV=2	6.91896e+06	6.57057e+06	6.17822e+06	6.73919e+06	9.22159e+06	9.08617e+06	9.56636e+06	9.44901e+06	6.65488e+06	9.3353e+06	0.0478897	0.0232536	0.488292	0	0	3.94321e-07	4.10144e-06	3.94321e-07	4.10144e-06
[truncated: 7,474 more rows]
