# Supplementary material for: Activated glucocorticoid receptor is an estrogen receptor silencer in ER+ metastatic breast cancer
Source: EMBO Mol Med. 2025 Nov 19;18(1):151–86. doi: 10.1038/s44321-025-00342-z (PMC12808765; doi:10.1038/s44321-025-00342-z)
Supplement: Supplementary file 8 — Source data Fig. 3 [file 44321_2025_342_MOESM8_ESM.zip › Figure 3/3H/3H.xlsx]

## Sheet: Fig 3h
	7 days of Dex treatment
		Ladder	D538G Ctrl	D538G Dex
GR
														Lane No.	Adj. Total Band Vol. (Int)	Normalized to ERK	Normalized to control
													ERK	1	62749584	1
														2	36151710	0.576127
ER
													GR	1	42850606	42850606	1
														2	17800328	3.08966e+07	0.72103
													ER	1	70107453	70107453	1
ERK														2	9832047	1.70658e+07	0.243423
