# Supplementary material for: Activated glucocorticoid receptor is an estrogen receptor silencer in ER+ metastatic breast cancer
Source: EMBO Mol Med. 2025 Nov 19;18(1):151–86. doi: 10.1038/s44321-025-00342-z (PMC12808765; doi:10.1038/s44321-025-00342-z)
Supplement: Supplementary file 8 — Source data Fig. 3 [file 44321_2025_342_MOESM8_ESM.zip › Figure 3/3F/3f.xlsx]

## Sheet: Fig 3f
N1
Sample Name	Target Name	CT	Minus delta ct		Sample Name	Target Name	CT	Minus delta ct			n1
Ct1h	HPRT	24.2652			Dex1h	HPRT	24.3124				ct1	dex1h	ct8h	dex8h	ct24	dex24h
Ct1h	ESR1	25.4978	-1.23785		Dex1h	ESR1	25.4653	-1.15334			-1.23785	-1.15334	-1.39229	-2.32255	-1.27325	-2.12768
Ct1h	TFF1	20.902	3.35802		Dex1h	TFF1	20.5664	3.74565			3.35802	3.74565	3.40231	2.80628	3.737	1.37229
Ct1h	GREB1	24.8179	-0.557856		Dex1h	GREB1	24.4384	-0.126353			-0.557856	-0.126353	-0.454597	-0.279008	-0.222765	0.850011
Ct1h	SGK1	29.9265	-5.66646		Dex1h	SGK1	25.6748	-1.36279			-5.66646	-1.36279	-5.71401	-0.186496	-5.19601	0.0382315
Ct1h	CXCL12	26.4689	-2.20889		Dex1h	CXCL12	25.992	-1.68005			-2.20889	-1.68005	-1.8624	-3.94227	-1.55064	-4.27438
Ct1h	PGR	28.1371	-3.87709		Dex1h	PGR	27.9913	-3.67926			-3.87709	-3.67926	-3.69739	-4.33456	-3.50399	-4.76856
Ct1h	AREG	25.6304	-1.37044		Dex1h	AREG	25.2927	-0.98073			-1.37044	-0.98073	-1.51911	-1.26399	-1.1815	-2.13161
Ct1h	FOXA1	25.0632	-0.803204		Dex1h	FOXA1	25.1621	-0.850088			-0.803204	-0.850088	-0.771658	-2.44178	-0.418432	-1.7161
Ct1h	SLC2A1	24.2752	-0.0151961		Dex1h	SLC2A1	23.9355	0.37648			-0.0151961	0.37648	0.000499954	-0.422443	0.286149	-0.5506
Ct1h	RARA	27.2491	-2.98913		Dex1h	RARA	26.8463	-2.53427			-2.98913	-2.53427	-2.67491	-2.99186	-2.31884	-3.46469
Ct1h	GAB2	29.5963	-5.33629		Dex1h	GAB2	29.4422	-5.13022			-5.33629	-5.13022	-5.23737	-6.02491	-5.22302	-5.78465
Ct1h	IPTK1	25.6625	-1.40246		Dex1h	IPTK1	24.9884	-0.67639			-1.40246	-0.67639	-1.18294	-1.94801	-0.636911	-1.70928
Ct1h	TFF3	24.659	-0.399037		Dex1h	TFF3	24.6667	-0.35475			-0.399037	-0.35475	-0.302973	-1.0815	0.108613	-1.42929
Ct1h	SLC7A5	25.9833	-1.7233		Dex1h	SLC7A5	25.6791	-1.36711			-1.7233	-1.36711	-1.73014	-1.97039	-1.45722	-2.86803
Ct8h	HPRT	24.247			Dex8h	HPRT	23.852
Ct8h	ESR1	25.6323	-1.39229		Dex8h	ESR1	26.1745	-2.32255
Ct8h	TFF1	20.8377	3.40231		Dex8h	TFF1	21.0457	2.80628
Ct8h	GREB1	24.6946	-0.454597		Dex8h	GREB1	24.131	-0.279008
Ct8h	SGK1	29.954	-5.71401		Dex8h	SGK1	24.0385	-0.186496
Ct8h	CXCL12	26.1024	-1.8624		Dex8h	CXCL12	27.7943	-3.94227
Ct8h	PGR	27.9374	-3.69739		Dex8h	PGR	28.1866	-4.33456
Ct8h	AREG	25.7591	-1.51911		Dex8h	AREG	25.116	-1.26399
Ct8h	FOXA1	25.0117	-0.771658		Dex8h	FOXA1	26.2938	-2.44178
Ct8h	SLC2A1	24.2395	0.000499954		Dex8h	SLC2A1	24.2744	-0.422443
Ct8h	RARA	26.9149	-2.67491		Dex8h	RARA	26.8439	-2.99186
Ct8h	GAB2	29.4774	-5.23737		Dex8h	GAB2	29.8769	-6.02491
Ct8h	IPTK1	25.4229	-1.18294		Dex8h	IPTK1	25.8	-1.94801
Ct8h	TFF3	24.543	-0.302973		Dex8h	TFF3	24.9335	-1.0815
Ct8h	SLC7A5	25.9701	-1.73014		Dex8h	SLC7A5	25.8224	-1.97039
Ct24h	HPRT	24.4851			Dex24h	HPRT	24.3903
Ct24h	ESR1	25.7533	-1.27325		Dex24h	ESR1	26.5177	-2.12768
Ct24h	TFF1	20.743	3.737		Dex24h	TFF1	23.0177	1.37229
Ct24h	GREB1	24.7028	-0.222765		Dex24h	GREB1	23.54	0.850011
Ct24h	SGK1	29.676	-5.19601		Dex24h	SGK1	24.3518	0.0382315
Ct24h	CXCL12	26.0306	-1.55064		Dex24h	CXCL12	28.6644	-4.27438
Ct24h	PGR	27.984	-3.50399		Dex24h	PGR	29.1586	-4.76856
Ct24h	AREG	25.6615	-1.1815		Dex24h	AREG	26.5216	-2.13161
Ct24h	FOXA1	24.8984	-0.418432		Dex24h	FOXA1	26.1061	-1.7161
Ct24h	SLC2A1	24.1939	0.286149		Dex24h	SLC2A1	24.9406	-0.5506
Ct24h	RARA	26.7988	-2.31884		Dex24h	RARA	27.8547	-3.46469
Ct24h	GAB2	29.703	-5.22302		Dex24h	GAB2	30.1747	-5.78465
Ct24h	IPTK1	25.1169	-0.636911		Dex24h	IPTK1	26.0993	-1.70928
Ct24h	TFF3	24.3714	0.108613		Dex24h	TFF3	25.8193	-1.42929
Ct24h	SLC7A5	25.9372	-1.45722		Dex24h	SLC7A5	27.258	-2.86803
N2
Sample Name	Target Name	CT	delta ct	minus delta ct		Sample Name	Target Name	CT	delta ct	minus delta ct
Ct1h	HPRT	24.2393				Dex1h	HPRT	24.2904				n2
Ct1h	ESR1	24.8885	0.64951	-0.64951		Dex1h	ESR1	25.3736	1.08364	-1.08364		ESR1	-0.64951	-1.08364	-0.888488	-2.53641	-0.678947	-2.25421
Ct1h	TFF1	19.0371	-5.20186	5.20186		Dex1h	TFF1	18.7178	-5.57218	5.57218		TFF1	5.20186	5.57218	4.50105	4.22694	5.48969	3.03989
Ct1h	AREG	24.959	0.72004	-0.72004		Dex1h	AREG	24.4946	0.204621	-0.204621		AREG	-0.72004	-0.204621	-0.71525	-1.47076	-0.74028	-2.16637
Ct1h	CXCL12	26.224	1.98496	-1.98496		Dex1h	CXCL12	26.449	2.159	-2.159		CXCL12	-1.98496	-2.159	-2.37722	-4.6473	-2.07425	-5.66306
Ct1h	PGR	27.4405	3.20152	-3.20152		Dex1h	PGR	27.271	2.98097	-2.98097		PGR	-3.20152	-2.98097	-3.01292	-4.14425	-3.05783	-4.21895
Ct1h	TFF3	22.4667	-1.77232	1.77232		Dex1h	TFF3	22.5274	-1.76257	1.76257		TFF3	1.77232	1.76257	1.89977	1.16147	1.78666	0.875626
Ct1h	SGK1	29.6033	5.36433	-5.36433		Dex1h	SGK1	24.987	0.697001	-0.697001		SGK1	-5.36433	-0.697001	-5.56011	0.469483	-5.75898	0.711304
Ct1h	GREB1	24.4131	0.174145	-0.174145		Dex1h	GREB1	24.5176	0.227633	-0.227633		GREB1	-0.174145	-0.227633	-0.0501801	-0.178206	-0.197075	0.274082
Ct1h	FOXA1	24.2505	0.0114597	-0.0114597		Dex1h	FOXA1	24.7269	0.436873	-0.436873		FOXA1	-0.0114597	-0.436873	-0.145473	-2.10934	0.00256004	-1.35891
Ct1h	IPTK1	24.9862	0.747191	-0.747191		Dex1h	IPTK1	24.8165	0.526496	-0.526496		IPTK1	-0.747191	-0.526496	-0.555704	-1.92168	-0.373909	-1.47913
Ct1h	SLC7A5	24.6119	0.37294	-0.37294		Dex1h	SLC7A5	24.9066	0.616605	-0.616605		SLC7A5	-0.37294	-0.616605	-0.517835	-1.1195	-0.590078	-1.91708
Ct1h	RARA	27.1124	2.87342	-2.87342		Dex1h	RARA	27.2111	2.92112	-2.92112		RARA	-2.87342	-2.92112	-2.86472	-3.87446	-2.69085	-3.2399
Ct1h	GAB2	28.7694	4.5304	-4.5304		Dex1h	GAB2	29.022	4.73199	-4.73199		GAB2	-4.5304	-4.73199	-4.644	-6.17296	-4.52741	-5.66138
Ct1h	SLC2A1	23.9947	-0.244325	0.244325		Dex1h	SLC2A1	23.9257	-0.364347	0.364347		SLC2A1	0.244325	0.364347	0.055323	-0.60682	0.279414	-0.517958
Ct8h	HPRT	24.2092				Dex8h	HPRT	23.6724
Ct8h	ESR1	25.0975	0.888488	-0.888488		Dex8h	ESR1	26.2084	2.53641	-2.53641
Ct8h	TFF1	19.708	-4.50105	4.50105		Dex8h	TFF1	19.4451	-4.22694	4.22694
Ct8h	AREG	24.9242	0.71525	-0.71525		Dex8h	AREG	25.1428	1.47076	-1.47076
Ct8h	CXCL12	26.5862	2.37722	-2.37722		Dex8h	CXCL12	28.3193	4.6473	-4.6473
Ct8h	PGR	27.2219	3.01292	-3.01292		Dex8h	PGR	27.8163	4.14425	-4.14425
Ct8h	TFF3	22.3092	-1.89977	1.89977		Dex8h	TFF3	22.5105	-1.16147	1.16147
Ct8h	SGK1	29.7691	5.56011	-5.56011		Dex8h	SGK1	23.2025	-0.469483	0.469483
Ct8h	GREB1	24.2592	0.0501801	-0.0501801		Dex8h	GREB1	23.8502	0.178206	-0.178206
Ct8h	FOXA1	24.3545	0.145473	-0.145473		Dex8h	FOXA1	25.7813	2.10934	-2.10934
Ct8h	IPTK1	24.7647	0.555704	-0.555704		Dex8h	IPTK1	25.5937	1.92168	-1.92168
Ct8h	SLC7A5	24.7268	0.517835	-0.517835		Dex8h	SLC7A5	24.7915	1.1195	-1.1195
Ct8h	RARA	27.0737	2.86472	-2.86472		Dex8h	RARA	27.5465	3.87446	-3.87446
Ct8h	GAB2	28.853	4.644	-4.644		Dex8h	GAB2	29.845	6.17296	-6.17296
Ct8h	SLC2A1	24.1537	-0.055323	0.055323		Dex8h	SLC2A1	24.2788	0.60682	-0.60682
Ct24h	HPRT	24.399				Dex24h	HPRT	24.073
Ct24h	ESR1	25.0789	0.678947	-0.678947		Dex24h	ESR1	26.3272	2.25421	-2.25421
Ct24h	TFF1	18.9103	-5.48969	5.48969		Dex24h	TFF1	21.0331	-3.03989	3.03989
Ct24h	AREG	25.1403	0.74028	-0.74028		Dex24h	AREG	26.2394	2.16637	-2.16637
Ct24h	CXCL12	26.4742	2.07425	-2.07425		Dex24h	CXCL12	29.7361	5.66306	-5.66306
Ct24h	PGR	27.4578	3.05783	-3.05783		Dex24h	PGR	28.2919	4.21895	-4.21895
Ct24h	TFF3	22.6133	-1.78666	1.78666		Dex24h	TFF3	23.1974	-0.875626	0.875626
Ct24h	SGK1	30.159	5.75898	-5.75898		Dex24h	SGK1	23.3617	-0.711304	0.711304
Ct24h	GREB1	24.5971	0.197075	-0.197075		Dex24h	GREB1	23.7989	-0.274082	0.274082
Ct24h	FOXA1	24.3974	-0.00256004	0.00256004		Dex24h	FOXA1	25.4319	1.35891	-1.35891
Ct24h	IPTK1	24.7739	0.373909	-0.373909		Dex24h	IPTK1	25.5521	1.47913	-1.47913
Ct24h	SLC7A5	24.9901	0.590078	-0.590078		Dex24h	SLC7A5	25.9901	1.91708	-1.91708
Ct24h	RARA	27.0908	2.69085	-2.69085		Dex24h	RARA	27.3129	3.2399	-3.2399
Ct24h	GAB2	28.9274	4.52741	-4.52741		Dex24h	GAB2	29.7344	5.66138	-5.66138
Ct24h	SLC2A1	24.1206	-0.279414	0.279414		Dex24h	SLC2A1	24.591	0.517958	-0.517958
N3
Sample Name	Target Name	CT
Ct1h	HPRT	24.2374				Dex1h	HPRT	24.4102
Ct1h	ESR1	24.8364	0.599382	-0.599382		Dex1h	ESR1	25.5268	1.11684	-1.11684
Ct1h	TFF1	18.9195	-5.31748	5.31748		Dex1h	TFF1	19.1461	-5.26386	5.26386
Ct1h	AREG	24.8943	0.65732	-0.65732		Dex1h	AREG	24.5979	0.187942	-0.187942
Ct1h	CXCL12	26.2394	2.00239	-2.00239		Dex1h	CXCL12	26.5247	2.1147	-2.1147
Ct1h	PGR	27.2249	2.98791	-2.98791		Dex1h	PGR	27.4806	3.07055	-3.07055
Ct1h	TFF3	22.3896	-1.84738	1.84738		Dex1h	TFF3	22.3925	-2.01754	2.01754
Ct1h	SGK1	29.827	5.58996	-5.58996		Dex1h	SGK1	25.1685	0.758539	-0.758539
Ct1h	GREB1	24.2871	0.0501189	-0.0501189		Dex1h	GREB1	24.5409	0.130888	-0.130888
Ct1h	FOXA1	24.2415	0.00452756	-0.00452756		Dex1h	FOXA1	24.8661	0.456127	-0.456127
Ct1h	IPTK1	24.4557	0.218711	-0.218711		Dex1h	IPTK1	24.9151	0.505079	-0.505079
Ct1h	SLC7A5	24.492	0.255025	-0.255025		Dex1h	SLC7A5	25.0752	0.665161	-0.665161
Ct1h	RARA	26.792	2.55504	-2.55504		Dex1h	RARA	27.279	2.86898	-2.86898
Ct1h	GAB2	28.7159	4.47891	-4.47891		Dex1h	GAB2	29.0018	4.59184	-4.59184
Ct1h	SLC2A1	24.006	-0.230996	0.230996		Dex1h	SLC2A1	24.1203	-0.289709	0.289709
Ct8h	HPRT	24.3686				Dex8h	HPRT	23.5888				n5
Ct8h	ESR1	25.7409	1.38094	-1.38094		Dex8h	ESR1	26.4585	2.8695	-2.8695		ESR1	-0.599382	-1.11684	-1.38094	-2.8695	-0.607793	-2.55423
Ct8h	TFF1	19.9813	-4.37872	4.37872		Dex8h	TFF1	19.2475	-4.34146	4.34146		TFF1	5.31748	5.26386	4.37872	4.34146	5.59975	3.08501
Ct8h	AREG	25.1414	0.781443	-0.781443		Dex8h	AREG	25.3142	1.72522	-1.72522		AREG	-0.65732	-0.187942	-0.781443	-1.72522	-0.338419	-2.11071
Ct8h	CXCL12	27.0998	2.7398	-2.7398		Dex8h	CXCL12	28.4365	4.84749	-4.84749		CXCL12	-2.00239	-2.1147	-2.7398	-4.84749	-1.82213	-5.63676
Ct8h	PGR	27.2784	2.91842	-2.91842		Dex8h	PGR	27.8071	4.2181	-4.2181		PGR	-2.98791	-3.07055	-2.91842	-4.2181	-2.66348	-4.54993
Ct8h	TFF3	22.3526	-2.00739	2.00739		Dex8h	TFF3	22.7064	-0.882623	0.882623		TFF3	1.84738	2.01754	2.00739	0.882623	2.16553	0.946937
Ct8h	SGK1	30.1795	5.81955	-5.81955		Dex8h	SGK1	23.3563	-0.232707	0.232707		SGK1	-5.58996	-0.758539	-5.81955	0.232707	-5.39783	0.684072
Ct8h	GREB1	24.9981	0.63807	-0.63807		Dex8h	GREB1	24.229	0.640034	-0.640034		GREB1	-0.0501189	-0.130888	-0.63807	-0.640034	-0.853904	0.0403606
Ct8h	FOXA1	24.592	0.232026	-0.232026		Dex8h	FOXA1	26.08	2.49102	-2.49102		FOXA1	-0.00452756	-0.456127	-0.232026	-2.49102	0.206276	-1.58845
Ct8h	IPTK1	25.1253	0.765315	-0.765315		Dex8h	IPTK1	25.4297	1.84075	-1.84075		IPTK1	-0.218711	-0.505079	-0.765315	-1.84075	-0.162239	-1.77706
Ct8h	SLC7A5	25.3087	0.948712	-0.948712		Dex8h	SLC7A5	25.0582	1.46917	-1.46917		SLC7A5	-0.255025	-0.665161	-0.948712	-1.46917	-0.285841	-2.09255
Ct8h	RARA	27.6049	3.24487	-3.24487		Dex8h	RARA	27.6932	4.10416	-4.10416		RARA	-2.55504	-2.86898	-3.24487	-4.10416	-2.54103	-3.47309
Ct8h	GAB2	29.3345	4.97451	-4.97451		Dex8h	GAB2	30.1466	6.55757	-6.55757		GAB2	-4.47891	-4.59184	-4.97451	-6.55757	-4.28855	-5.85517
Ct8h	SLC2A1	24.6673	0.307292	-0.307292		Dex8h	SLC2A1	24.4316	0.842629	-0.842629		SLC2A1	0.230996	0.289709	-0.307292	-0.842629	0.425307	-0.87873
Ct24h	HPRT	23.997				Dex24h	HPRT	24.0684
Ct24h	ESR1	25.0078	0.607793	-0.607793		Dex24h	ESR1	26.6222	2.55423	-2.55423
Ct24h	TFF1	18.8003	-5.59975	5.59975		Dex24h	TFF1	20.983	-3.08501	3.08501
Ct24h	AREG	24.7384	0.338419	-0.338419		Dex24h	AREG	26.1787	2.11071	-2.11071
Ct24h	CXCL12	26.2221	1.82213	-1.82213		Dex24h	CXCL12	29.7048	5.63676	-5.63676
Ct24h	PGR	27.0635	2.66348	-2.66348		Dex24h	PGR	28.6179	4.54993	-4.54993
Ct24h	TFF3	22.2345	-2.16553	2.16553		Dex24h	TFF3	23.1211	-0.946937	0.946937
Ct24h	SGK1	29.7978	5.39783	-5.39783		Dex24h	SGK1	23.3839	-0.684072	0.684072
Ct24h	GREB1	25.2539	0.853904	-0.853904		Dex24h	GREB1	24.0276	-0.0403606	0.0403606
Ct24h	FOXA1	24.1937	-0.206276	0.206276		Dex24h	FOXA1	25.6564	1.58845	-1.58845
Ct24h	IPTK1	24.5622	0.162239	-0.162239		Dex24h	IPTK1	25.8451	1.77706	-1.77706
Ct24h	SLC7A5	24.6858	0.285841	-0.285841		Dex24h	SLC7A5	26.1606	2.09255	-2.09255
Ct24h	RARA	26.941	2.54103	-2.54103		Dex24h	RARA	27.5411	3.47309	-3.47309
Ct24h	GAB2	28.6885	4.28855	-4.28855		Dex24h	GAB2	29.9232	5.85517	-5.85517
Ct24h	SLC2A1	23.9747	-0.425307	0.425307		Dex24h	SLC2A1	24.9467	0.87873	-0.87873
