# Supplementary material for: Activated glucocorticoid receptor is an estrogen receptor silencer in ER+ metastatic breast cancer
Source: EMBO Mol Med. 2025 Nov 19;18(1):151–86. doi: 10.1038/s44321-025-00342-z (PMC12808765; doi:10.1038/s44321-025-00342-z)
Supplement: Supplementary file 8 — Source data Fig. 3 [file 44321_2025_342_MOESM8_ESM.zip › Figure 3/3I/3I.xlsx]

## Sheet: Fig 3i
WB quantif					minus blank	norm
			Blank	251.985
1	shCt	vehicle	ERK2	168.264	83.736	1	ER	1	93.6	1	0	1		1		GR	1	34143.8	34143.8	1
2	sh GR1	vehicle	ERK2	159.575	92.425	1.10377	ER	2	79.358	0.847842	0.152158	1.15216		1.04384		GR	2	9588.74	9272.25	0.271565
3	sh GR2	vehicle	ERK2	157.036	94.964	1.13409	ER	3	50.85	0.543269	0.456731	1.45673		1.2845		GR	3	10049.9	9356.56	0.274034
4	shCt	Dex	ERK2	152.983	99.017	1.18249	ER	4	111.495	1.19119	-0.191186	0.808814		0.683992		GR	4	13834.2	12863.8	0.376753
5	sh GR1	Dex	ERK2	165.093	86.907	1.03787	ER	5	64.946	0.693868	0.306132	1.30613		1.25848		GR	5	7704.2	8196.62	0.240062
6	sh GR2	Dex	ERK2	169.92	82.08	0.980224	ER	6	93.835	1.00251	-0.00251068	0.997489		1.01761		GR	6	15587.4	17651.1	0.516965
		16h of Dex treatment
		Ladder ShCtrl Veh ShGR1 Veh ShGR2 Veh ShCtrl Dex ShGR1 Dex ShGR2 Dex
GR
ER
ERK
