# Supplementary material for: Activated glucocorticoid receptor is an estrogen receptor silencer in ER+ metastatic breast cancer
Source: EMBO Mol Med. 2025 Nov 19;18(1):151–86. doi: 10.1038/s44321-025-00342-z (PMC12808765; doi:10.1038/s44321-025-00342-z)
Supplement: Supplementary file 9 — Source data Fig. 4 [file 44321_2025_342_MOESM9_ESM.zip]

Archive with 26 entries (17 files):
- Figure 4/
- __MACOSX/._Figure 4
- Figure 4/.DS_Store
- __MACOSX/Figure 4/._.DS_Store
- Figure 4/4E/
- Figure 4/4A-B/
- Figure 4/4J/
- Figure 4/4C/
- Figure 4/4D/
- Figure 4/4H-I/
- Figure 4/4F/
- Figure 4/4G/
- Figure 4/4A-B/Fig 4a and 4b.prism
- __MACOSX/Figure 4/4A-B/._Fig 4a and 4b.prism
- Figure 4/4A-B/4A-B.xlsx
- __MACOSX/Figure 4/4A-B/._4A-B.xlsx
- Figure 4/4J/Fig 4j.prism
- __MACOSX/Figure 4/4J/._Fig 4j.prism
- Figure 4/4J/4J.xlsx
- __MACOSX/Figure 4/4J/._4J.xlsx
- Figure 4/4H-I/4H-I.xlsx
- __MACOSX/Figure 4/4H-I/._4H-I.xlsx
- Figure 4/4H-I/Fig 4h and 4i.prism
- __MACOSX/Figure 4/4H-I/._Fig 4h and 4i.prism
- Figure 4/4F/4F.xlsx
- __MACOSX/Figure 4/4F/._4F.xlsx
