# Supplementary material for: Activated glucocorticoid receptor is an estrogen receptor silencer in ER+ metastatic breast cancer
Source: EMBO Mol Med. 2025 Nov 19;18(1):151–86. doi: 10.1038/s44321-025-00342-z (PMC12808765; doi:10.1038/s44321-025-00342-z)
Supplement: Supplementary file 9 — Source data Fig. 4 [file 44321_2025_342_MOESM9_ESM.zip › Figure 4/4J/4J.xlsx]

## Sheet: 4j
GR ChIP
ESR1			GREB1			FOXA+			PGR			AREG
Control	Dex 1h		Control	Dex 1h		Control	Dex 1h		Control	Dex 1h		Control	Dex 1h
0.101922	0.364429		0.192807	0.915477		0.132136	0.230975		0.51167	0.39986		0.11274	1.0065
0.114755	0.326682		0.211549	1.20623		0.122419	0.210906		0.506016	0.560068		0.14467	0.995621
1.51441	2.50282		2.67166	4.36164		1.28508	1.20394		13.0424	13.2704		2.01251	3.73408
1.40365	2.79692		2.88187	4.7384		1.33012	1.1288		13.0696	13.1391		1.92755	3.74064
0.404817	1.82786		0.751771	7.51503		0.293221	0.625635		2.23827	3.11622		0.620188	1.8887
0.303576	1.58992		0.787669	7.04077		0.274676	0.642698		2.21726	3.53528		0.69208	2.53214
