# Supplementary material for: Activated glucocorticoid receptor is an estrogen receptor silencer in ER+ metastatic breast cancer
Source: EMBO Mol Med. 2025 Nov 19;18(1):151–86. doi: 10.1038/s44321-025-00342-z (PMC12808765; doi:10.1038/s44321-025-00342-z)
Supplement: Supplementary file 9 — Source data Fig. 4 [file 44321_2025_342_MOESM9_ESM.zip › Figure 4/4H-I/4H-I.xlsx]

## Sheet: 4h
	ER1						TFF1						ER2					PGR					ER4					AREG					Greb1					FOXA1
ER CHIP Cont N1.2	24.7	-6.61025	97.6973	104.349	0.936259		31.1283	-2.60332	6.07681	5.93271	1.02429		30.997	-1.20141	2.29964	2.72981	0.842418	27.2539	-6.51736	91.6054	109.882	0.833668	29.9598	-2.24981	4.75621	5.93236	0.80174	23.7321	-8.7499	430.511	383.017	1.124	27.6312	-5.52497	46.0451	52.002	0.885448	30.8844	0.00184631	0.998721	1.35546	0.736813
ER CHIP Cont N1.2	24.8393	-6.79441	111		1.06374		30.9741	-2.53321	5.7886		0.97571		30.9834	-1.65992	3.15999		1.15758	27.0658	-7.00179	128.159		1.16633	30.8651	-2.82955	7.10851		1.19826	23.8445	-8.39027	335.523		0.876001	27.4158	-5.85696	57.959		1.11455	30.3377	-0.77585	1.7122		1.26319
ER CHIP Dex24h N1.2	27.2422	-4.4256	21.4901		0.205946		33.4389	0.672009	0.627632		0.105792		32.4364	1.70312	0.307122		0.112506	29.4779	-3.97513	15.7265		0.143121	33.2072	1.13283	0.45602		0.0768698	25.6597	-6.35801	82.0262		0.214158	29.2513	-3.81947	14.118		0.27149	30.344	-0.150282	1.10979		0.818753
ER CHIP Dex24h N1.2	27.3169	-4.40768	21.2248		0.203403		31.6937	-0.64327	1.56187		0.263264		31.2027	0.199381	0.870924		0.319042	29.7955	-4.73887	26.7019		0.243004	31.3684	-2.28365	4.86907		0.820765	25.5545	-5.92919	60.9345		0.159091	29.1193	-3.63097	12.3888		0.238238	30.5187	0.00614929	0.995747		0.734619
ER CHIP Cont N3	22.671	-4.92229	30.3219	30.0697	1.00839		27.8284	0.0018959	0.998687	1.07933	0.925285		26.7675	0.716812	0.60844	0.697254	0.872624	24.787	-2.77012	6.82167	7.39516	0.92245	27.4493	-0.528776	1.4427	2.10331	0.685921	21.6124	-6.68598	102.963	122.072	0.843461	25.3802	-3.57743	11.9375	13.2149	0.903335	26.5292	-0.160696	1.11783	1.12478	0.993815
ER CHIP Cont N3	22.6582	-4.89808	29.8174		0.991612		27.5645	-0.214088	1.15997		1.07471		26.4193	0.347275	0.786068		1.12738	24.5438	-2.99434	7.96866		1.07755	27.3424	-1.46671	2.76392		1.31408	21.4209	-7.14141	141.181		1.15654	25.1131	-3.85721	14.4923		1.09666	26.5971	-0.178543	1.13174		1.00619
ER CHIP Dex24h N3	25.5565	-0.74605	1.67719		0.055777		28.8893	1.61038	0.327512		0.303441		27.0868	1.19111	0.437964		0.628128	27.3059	-0.508894	1.42296		0.192417	29.3204	1.20114	0.434931		0.206784	23.9269	-3.70522	13.0431		0.106847	26.7138	-1.9934	3.98173		0.301307	27.9887	1.46365	0.362575		0.322351
ER CHIP Dex24h N3	25.5196	-1.08972	2.12833		0.0707799		28.9892	1.76295	0.294646		0.27299		27.2653	1.41863	0.374067		0.536486	27.1747	-0.474493	1.38943		0.187884	29.2503	1.29804	0.406678		0.193351	23.8892	-3.89205	14.8465		0.121621	26.5932	-2.13577	4.39473		0.332559	28.0511	1.61931	0.325491		0.289381
ER CHIP Cont N4	23.3207	-3.51577	11.4381	11.4493	0.999016		26.1924	-0.221964	1.16632	1.14723	1.01664		24.7403	-0.0036087	1.0025	1.07201	0.935163	24.8739	-1.06692	2.09496	2.02956	1.03222	26.6884	-0.856676	1.81086	1.59049	1.13856	22.3535	-5.14115	35.289	34.6427	1.01866	25.4076	-2.29917	4.92173	5.14002	0.957531	26.1855	-0.425983	1.34349	1.3843	0.97052
ER CHIP Cont N4	23.3618	-3.51861	11.4606		1.00098		26.2597	-0.173943	1.12814		0.983359		24.65	-0.19095	1.14152		1.06484	24.9895	-0.973911	1.96416		0.967776	27.0348	-0.454292	1.37011		0.861441	22.3686	-5.08731	33.9964		0.981344	25.4906	-2.42178	5.35832		1.04247	26.1819	-0.511068	1.42511		1.02948
ER CHIP Dex24h N4	24.0206	-1.32501	2.50535		0.218821		25.7527	0.216827	0.860456		0.75003		24.3608	0.234743	0.849836		0.79275	25.0777	-0.311449	1.24095		0.61144	27.0147	-0.690397	1.61373		1.01461	23.0821	-3.68159	12.8313		0.370388	25.8658	-2.47628	5.5646		1.0826	26.0404	-0.622627	1.53968		1.11224
ER CHIP Dex24h N4	24.0652	-1.21197	2.31654		0.20233		25.7793	-0.0456448	1.03214		0.899685		24.2578	-0.0693302	1.04923		0.97875	25.0773	-0.465986	1.38126		0.680572	27.1681	-0.310808	1.2404		0.779889	23.2222	-3.68159	12.8312		0.370387	25.9179	-2.5638	5.91265		1.15032	26.0751	-0.718065	1.64497		1.18831
Igg CHIP Cont N1.2	31.3103						33.7317	33.6193	1.06809				32.1984	32.4201	1.55213			33.7712	33.9191	-0.0702918			32.2096	32.9437	0.0900472			32.482	32.3582	0.608549			33.1562	33.2144	0.304321			30.8826	30.9978	0.494458
Igg CHIP Cont N1.2	31.6337						33.5074						32.6433					34.0676					33.6946					32.2348					33.2728					31.1135
Igg CHIP Dex24h N1.2	31.6678						32.7669	32.5512					30.7332	30.868				33.453	33.9894				32.0743	32.8537				32.0177	31.7496				33.0707	32.9101				30.4942	30.5034
Igg CHIP Dex24h N1.2	31.7245						32.3369						31.0033					34.5343					33.652					31.4837					32.7502					30.5125
Igg CHIP Cont N3	27.5933						27.8265	27.8025	0.549967				26.0507	26.0614	0.190243			27.5571	27.5476	-0.184259			27.9781	28.3905	0.354869			28.2984	28.43	0.723468			28.9576	28.9639	0.245863			26.6899	26.7327	0.254383
Igg CHIP Cont N3	27.5563						27.7786						26.072					27.5381					28.8091					28.5623					28.9703					26.7756
Igg CHIP Dex24h N3	26.3025						27.2789	27.2526					25.8957	25.8711				27.8148	27.7319				28.1193	28.0357				27.6321	27.7066				28.7072	28.7181				26.525	26.4783
Igg CHIP Dex24h N3	26.6093						27.2262						25.8467					27.6492					27.9523					27.7813					28.7289					26.4318
Igg CHIP Cont N4	26.8365						26.4144	26.424	0.744002				24.7439	24.7924	0.566018			25.9408	25.9521	0.486029			27.5451	27.5171	-0.0746696			27.4947	27.4753	0.641694			27.7068	27.8094	-0.602405			26.6114	26.6522	-0.0758063
Igg CHIP Cont N4	26.8804						26.4337						24.841					25.9635					27.4891					27.4559					27.9123					26.693
Igg CHIP Dex24h N4	25.3456						25.5359	25.68					24.126	24.2264				25.3891	25.4661				27.7051	27.5918				26.7637	26.8336				28.342	28.4118				26.663	26.728
Igg CHIP Dex24h N4	25.2772						25.825						24.3271					25.5433					27.4789					26.9037					28.4817					26.7931
	ER1	TFF1	ER2	PGR	ER4	AREG	Greb1	FOXA1
ER CHIP Cont N1.2	0.936259	1.02429	0.842418	0.833668	0.80174	1.124	0.885448	0.736813
ER CHIP Cont N1.2	1.06374	0.97571	1.15758	1.16633	1.19826	0.876001	1.11455	1.26319
ER CHIP Dex24h N1.2	0.205946	0.105792	0.112506	0.143121	0.0768698	0.214158	0.27149	0.818753
ER CHIP Dex24h N1.2	0.203403	0.263264	0.319042	0.243004	0.820765	0.159091	0.238238	0.734619
ER CHIP Cont N3	1.00839	0.925285	0.872624	0.92245	0.685921	0.843461	0.903335	0.993815
ER CHIP Cont N3	0.991612	1.07471	1.12738	1.07755	1.31408	1.15654	1.09666	1.00619
ER CHIP Dex24h N3	0.055777	0.303441	0.628128	0.192417	0.206784	0.106847	0.301307	0.322351
ER CHIP Dex24h N3	0.0707799	0.27299	0.536486	0.187884	0.193351	0.121621	0.332559	0.289381
ER CHIP Cont N4	0.999016	1.01664	0.935163	1.03222	1.13856	1.01866	0.957531	0.97052
ER CHIP Cont N4	1.00098	0.983359	1.06484	0.967776	0.861441	0.981344	1.04247	1.02948
ER CHIP Dex24h N4	0.218821	0.75003	0.79275	0.61144	1.01461	0.370388	1.0826	1.11224
ER CHIP Dex24h N4	0.20233	0.899685	0.97875	0.680572	0.779889	0.370387	1.15032	1.18831
	ER1	TFF1	ER2	PGR	ER4	AREG	Greb1	FOXA1
ER CHIP Cont N1.2	0.936259	1.02429	0.842418	0.833668	0.80174	1.124	0.885448	0.736813
ER CHIP Cont N1.2	1.06374	0.97571	1.15758	1.16633	1.19826	0.876001	1.11455	1.26319
ER CHIP Cont N3	1.00839	0.925285	0.872624	0.92245	0.685921	0.843461	0.903335	0.993815
ER CHIP Cont N3	0.991612	1.07471	1.12738	1.07755	1.31408	1.15654	1.09666	1.00619
ER CHIP Cont N4	0.999016	1.01664	0.935163	1.03222	1.13856	1.01866	0.957531	0.97052
ER CHIP Cont N4	1.00098	0.983359	1.06484	0.967776	0.861441	0.981344	1.04247	1.02948
ER CHIP Dex24h N1.2	0.205946	0.105792	0.112506	0.143121	0.0768698	0.214158	0.27149	0.818753
ER CHIP Dex24h N1.2	0.203403	0.263264	0.319042	0.243004	0.820765	0.159091	0.238238	0.734619
ER CHIP Dex24h N3	0.055777	0.303441	0.628128	0.192417	0.206784	0.106847	0.301307	0.322351
ER CHIP Dex24h N3	0.0707799	0.27299	0.536486	0.187884	0.193351	0.121621	0.332559	0.289381
ER CHIP Dex24h N4	0.218821	0.75003	0.79275	0.61144	1.01461	0.370388	1.0826	1.11224
ER CHIP Dex24h N4	0.20233	0.899685	0.97875	0.680572	0.779889	0.370387	1.15032	1.18831

## Sheet: 4i
	ER1						TFF1						ER2					PGR					ER4					AREG					Greb1					FOXA1
H3K27Ac CHIP Cont N1.2	23.4759	-7.83438	228.236	267.462	0.853341		25.9523	-7.77934	219.691	202.032	1.08741		26.3956	-5.80276	55.822	66.9275	0.834066	28.7429	-5.02837	32.6354	34.9299	0.934314	26.1391	-6.07045	67.203	106.815	0.629155	25.4328	-7.04918	132.439	124.775	1.06142	25.0188	-8.13734	281.568	280.56	1.00359	24.3375	-6.54502	93.3789	104.261	0.895628
H3K27Ac CHIP Cont N1.2	23.3731	-8.26063	306.688		1.14666		25.9809	-7.52649	184.373		0.912593		26.3573	-6.28601	78.0331		1.16593	28.8494	-5.21817	37.2243		1.06569	26.5006	-7.19403	146.426		1.37084	25.363	-6.87174	117.112		0.938582	25.1458	-8.12697	279.552		0.996406	24.2662	-6.84728	115.143		1.10437
H3K27Ac CHIP Dex24h N1.2	24.5754	-7.09244	136.47		0.51024		28.0102	-4.75674	27.0347		0.133814		26.8561	-3.8771	14.6935		0.219543	30.326	-3.127	8.73617		0.250106	25.7242	-6.35017	81.5815		0.763767	26.4593	-5.55845	47.126		0.377687	23.9853	-9.08547	543.248		1.9363	24.2045	-6.28978	78.2368		0.750395
H3K27Ac CHIP Dex24h N1.2	24.6562	-7.06829	134.205		0.501771		27.4137	-4.92328	30.3428		0.150188		26.9133	-4.08994	17.0292		0.254442	30.3094	-4.22495	18.6997		0.535351	25.8365	-7.81546	225.262		2.1089	26.2116	-5.27216	38.6437		0.309707	23.7272	-9.02308	520.257		1.85435	24.2143	-6.29819	78.6942		0.754782
H3K27Ac CHIP Cont N3	20.4563	-7.13698	140.749	145.749	0.965694		22.2491	-5.5774	47.7492	48.0471	0.9938		22.4975	-3.55323	11.7389	12.5257	0.937188	25.1903	-2.36679	5.15793	5.51232	0.935709	23.0094	-4.96862	31.3115	50.2448	0.62318	21.9614	-6.33695	80.8374	96.085	0.841311	22.0512	-6.90641	119.96	130.11	0.921993	20.9778	-5.7121	52.4222	53.1168	0.986921
H3K27Ac CHIP Cont N3	20.3203	-7.23601	150.749		1.03431		22.1833	-5.59529	48.3449		1.0062		22.3373	-3.7347	13.3124		1.06281	24.9855	-2.55255	5.86672		1.06429	22.6968	-6.11224	69.178		1.37682	21.7636	-6.79873	111.333		1.15869	21.8383	-7.13195	140.259		1.07801	21.0258	-5.74984	53.8115		1.01308
H3K27Ac CHIP Dex24h N3	22.3581	-3.94438	15.3949		0.105626		24.5824	-2.69657	6.48258		0.134921		23.8901	-2.00555	4.01541		0.320574	26.8886	-0.926256	1.90034		0.344744	22.7073	-5.41191	42.5744		0.84734	23.1737	-4.4584	21.9842		0.2288	21.638	-7.06926	134.295		1.03216	21.2948	-5.23025	37.5372		0.70669
H3K27Ac CHIP Dex24h N3	22.3353	-4.27398	19.3462		0.132736		24.655	-2.57127	5.94332		0.123698		23.9766	-1.87004	3.65544		0.291836	26.9498	-0.69932	1.62374		0.294565	22.6768	-5.27553	38.734		0.770907	23.2374	-4.54391	23.3268		0.242772	21.5594	-7.16951	143.958		1.10644	21.3235	-5.10826	34.4936		0.649391
H3K27Ac CHIP Cont N4	20.0033	-6.83323	114.026	115.87	0.984093		22.5281	-3.88629	14.7874	13.9738	1.05822		21.6924	-3.05147	8.29058	8.58529	0.965673	23.8678	-2.07297	4.20753	4.09014	1.0287	22.2696	-5.27554	38.7342	35.5799	1.08865	21.6072	-5.88747	59.1979	56.5576	1.04668	21.7864	-5.92039	60.5639	63.4755	0.95413	20.7137	-5.89772	59.6199	59.8969	0.995375
H3K27Ac CHIP Cont N4	20.0012	-6.87913	117.713		1.01591		22.7156	-3.71811	13.1602		0.941779		21.6904	-3.15056	8.88		1.03433	23.9733	-1.99014	3.97276		0.9713	22.47	-5.01906	32.4256		0.911346	21.7033	-5.75268	53.9173		0.953317	21.8595	-6.05283	66.387		1.04587	20.7819	-5.91107	60.1739		1.00462
H3K27Ac CHIP Dex24h N4	21.5504	-3.79514	13.882		0.119807		23.8797	-1.65622	3.1519		0.225558		22.5604	-1.56566	2.96013		0.34479	24.5108	-0.878344	1.83826		0.449437	22.8267	-4.87845	29.4144		0.826713	22.8986	-3.86509	14.5717		0.257643	22.0887	-6.25334	76.2855		1.20181	21.4787	-5.18436	36.3619		0.607075
H3K27Ac CHIP Dex24h N4	21.5624	-3.71474	13.1295		0.113313		24.0538	-1.7712	3.41337		0.24427		22.5594	-1.76772	3.40516		0.396627	24.5143	-1.02895	2.04054		0.498891	22.8565	-4.6224	24.631		0.692272	23.0287	-3.87504	14.6725		0.259426	22.1207	-6.361	82.1961		1.29493	21.544	-5.24918	38.0329		0.634974
Igg CHIP Cont N1.2	31.3103						33.7317	33.6193	1.06809				32.1984	32.4201	1.55213			33.7712	33.9191	-0.0702918			32.2096	32.9437	0.0900472			32.482	32.3582	0.608549			33.1562	33.2144	0.304321			30.8826	30.9978	0.494458
Igg CHIP Cont N1.2	31.6337						33.5074						32.6433					34.0676					33.6946					32.2348					33.2728					31.1135
Igg CHIP Dex24h N1.2	31.6678						32.7669	32.5512					30.7332	30.868				33.453	33.9894				32.0743	32.8537				32.0177	31.7496				33.0707	32.9101				30.4942	30.5034
Igg CHIP Dex24h N1.2	31.7245						32.3369						31.0033					34.5343					33.652					31.4837					32.7502					30.5125
Igg CHIP Cont N3	27.5933						27.8265	27.8025	0.549967				26.0507	26.0614	0.190243			27.5571	27.5476	-0.184259			27.9781	28.3905	0.354869			28.2984	28.43	0.723468			28.9576	28.9639	0.245863			26.6899	26.7327	0.254383
Igg CHIP Cont N3	27.5563						27.7786						26.072					27.5381					28.8091					28.5623					28.9703					26.7756
Igg CHIP Dex24h N3	26.3025						27.2789	27.2526					25.8957	25.8711				27.8148	27.7319				28.1193	28.0357				27.6321	27.7066				28.7072	28.7181				26.525	26.4783
Igg CHIP Dex24h N3	26.6093						27.2262						25.8467					27.6492					27.9523					27.7813					28.7289					26.4318
Igg CHIP Cont N4	26.8365						26.4144	26.424	0.744002				24.7439	24.7924	0.566018			25.9408	25.9521	0.486029			27.5451	27.5171	-0.0746696			27.4947	27.4753	0.641694			27.7068	27.8094	-0.602405			26.6114	26.6522	-0.0758063
Igg CHIP Cont N4	26.8804						26.4337						24.841					25.9635					27.4891					27.4559					27.9123					26.693
Igg CHIP Dex24h N4	25.3456						25.5359	25.68					24.126	24.2264				25.3891	25.4661				27.7051	27.5918				26.7637	26.8336				28.342	28.4118				26.663	26.728
Igg CHIP Dex24h N4	25.2772						25.825						24.3271					25.5433					27.4789					26.9037					28.4817					26.7931
	ER1	TFF1	ER2	PGR	ER4	AREG	Greb1	FOXA1
H3K27Ac CHIP Cont N1.2	0.853341	1.08741	0.834066	0.934314	0.629155	1.06142	1.00359	0.895628
H3K27Ac CHIP Cont N1.2	1.45762	0.912593	1.16593	1.06569	1.37084	0.938582	0.996406	1.10437
H3K27Ac CHIP Dex24h N1.2	0.648612	0.133814	0.219543	0.250106	0.763767	0.377687	1.9363	0.750395
H3K27Ac CHIP Dex24h N1.2	0.637846	0.150188	0.254442	0.535351	2.1089	0.309707	1.85435	0.754782
H3K27Ac CHIP Cont N3	0.965694	0.9938	0.937188	0.935709	0.62318	0.841311	0.921993	0.986921
H3K27Ac CHIP Cont N3	1.03431	1.0062	1.06281	1.06429	1.37682	1.15869	1.07801	1.01308
H3K27Ac CHIP Dex24h N3	0.105626	0.134921	0.320574	0.344744	0.84734	0.2288	1.03216	0.70669
H3K27Ac CHIP Dex24h N3	0.132736	0.123698	0.291836	0.294565	0.770907	0.242772	1.10644	0.649391
H3K27Ac CHIP Cont N4	0.984093	1.05822	0.965673	1.0287	1.08865	1.04668	0.95413	0.995375
H3K27Ac CHIP Cont N4	1.01591	0.941779	1.03433	0.9713	0.911346	0.953317	1.04587	1.00462
H3K27Ac CHIP Dex24h N4	0.119807	0.225558	0.34479	0.449437	0.826713	0.257643	1.20181	0.607075
H3K27Ac CHIP Dex24h N4	0.113313	0.24427	0.396627	0.498891	0.692272	0.259426	1.29493	0.634974
	ER1	TFF1	ER2	PGR	ER4	AREG	Greb1	FOXA1
	0.853341	1.08741	0.834066	0.934314	0.629155	1.06142	1.00359	0.895628
	1.45762	0.912593	1.16593	1.06569	1.37084	0.938582	0.996406	1.10437
	0.965694	0.9938	0.937188	0.935709	0.62318	0.841311	0.921993	0.986921
	1.03431	1.0062	1.06281	1.06429	1.37682	1.15869	1.07801	1.01308
	0.984093	1.05822	0.965673	1.0287	1.08865	1.04668	0.95413	0.995375
	1.01591	0.941779	1.03433	0.9713	0.911346	0.953317	1.04587	1.00462
	0.648612	0.133814	0.219543	0.250106	0.763767	0.377687	1.9363	0.750395
	0.637846	0.150188	0.254442	0.535351	2.1089	0.309707	1.85435	0.754782
	0.105626	0.134921	0.320574	0.344744	0.84734	0.2288	1.03216	0.70669
	0.132736	0.123698	0.291836	0.294565	0.770907	0.242772	1.10644	0.649391
	0.119807	0.225558	0.34479	0.449437	0.826713	0.257643	1.20181	0.607075
	0.113313	0.24427	0.396627	0.498891	0.692272	0.259426	1.29493	0.634974
