# Supplementary material for: Activated glucocorticoid receptor is an estrogen receptor silencer in ER+ metastatic breast cancer
Source: EMBO Mol Med. 2025 Nov 19;18(1):151–86. doi: 10.1038/s44321-025-00342-z (PMC12808765; doi:10.1038/s44321-025-00342-z)
Supplement: Supplementary file 9 — Source data Fig. 4 [file 44321_2025_342_MOESM9_ESM.zip › Figure 4/4F/4F.xlsx]

## Sheet: 4f
Term	Overlap	P-value	Adjusted P-value	Old P-value	Old Adjusted P-value	Odds Ratio	Combined Score	Genes
Hypoxia	10/200	0.00185682	0.027852324682393556	0	0	3.2039473684210527	20.149269508116546	SULT2B1;GYS1;FAM162A;ILVBL;DDIT3;SIAH2;DDIT4;BHLHE40;ALDOA;IER3
Estrogen Response Early	10/200	0.00185682	0.027852324682393556	0	0	3.2039473684210527	20.149269508116546	SULT2B1;SVIL;SLC26A2;B4GALT1;SIAH2;GREB1;BHLHE40;SFN;TSKU;TTC39A
mTORC1 Signaling	10/200	0.00185682	0.027852324682393556	0	0	3.2039473684210527	20.149269508116546	IDI1;RAB1A;SCD;DDIT3;DDIT4;GSR;BHLHE40;ALDOA;HSPE1;HSPD1
Myc Targets V2	1958-05-01	0.00265832	0.0299061	0	0	5.694339622641509	33.76778018100366	NOP16;WDR74;NOLC1;HSPE1;HSPD1
Estrogen Response Late	9/200	0.00613549	0.0471104	0	0	2.859372706365905	14.564685450428792	SULT2B1;UGDH;SLC26A2;TH;IMPA2;SIAH2;NAB2;SFN;LLGL2
Androgen Response	6/100	0.00628139	0.0471104	0	0	3.8565799842395587	19.553493923509464	IDI1;SLC26A2;UBE2I;B4GALT1;SCD;GSR
Fatty Acid Metabolism	7/158	0.016080385954718723	0.0913418	0	0	2.8014065159001906	11.570243166105213	IDI1;UGDH;HSP90AA1;NTHL1;CCDC58;REEP6;ALDOA
Glycolysis	8/200	0.018268357756721986	0.0913418	0	0	2.5204451345755694	10.088295385033856	NANP;GYS1;CLDN3;B4GALT1;FAM162A;DDIT4;ALDOA;IER3
p53 Pathway	8/200	0.018268357756721986	0.0913418	0	0	2.5204451345755694	10.088295385033856	CD82;FAM162A;SP1;DDIT3;DDIT4;MKNK2;SFN;IER3
PI3K/AKT/mTOR Signaling	5/105	0.0300911	0.13540990517441695	0	0	3.0107692307692306	10.548308770902487	DDIT3;AKT1S1;MKNK2;TSC2;SFN
UV Response Up	6/158	0.0473881	0.1682170839324133	0	0	2.377923976608187	7.251202990056112	NFKBIA;IRF1;PRKCD;MGAT1;ALDOA;E2F5
TNF-alpha Signaling via NF-kB	7/200	0.048596	0.1682170839324133	0	0	2.187057861050065	6.614129033302421	NFKBIA;TGIF1;B4GALT1;IRF1;BHLHE40;ATP2B1;IER3
Myc Targets V1	7/200	0.048596	0.1682170839324133	0	0	2.187057861050065	6.614129033302421	SYNCRIP;NOP16;RUVBL2;TCP1;NOLC1;HSPE1;HSPD1
Mitotic Spindle	6/199	0.11240555558068589	0.30276806396396105	0	0	1.8688351563999233	4.084604451678363	RALBP1;PLEKHG2;NUMA1;MID1IP1;KIF1B;SAC3D1
Myogenesis	6/200	0.11437904638638528	0.30276806396396105	0	0	1.859106529209622	4.030984265889722	MYOG;MYBPC3;SVIL;SCD;BHLHE40;TSC2
Apical Junction	6/200	0.11437904638638528	0.30276806396396105	0	0	1.859106529209622	4.030984265889722	VASP;SGCE;B4GALT1;RRAS;EVL;CRB3
