# Supplementary material for: Activated glucocorticoid receptor is an estrogen receptor silencer in ER+ metastatic breast cancer
Source: EMBO Mol Med. 2025 Nov 19;18(1):151–86. doi: 10.1038/s44321-025-00342-z (PMC12808765; doi:10.1038/s44321-025-00342-z)
Supplement: Supplementary file 10 — Source data Fig. 5 [file 44321_2025_342_MOESM10_ESM.zip]

Archive with 40 entries (31 files):
- Figure 5/
- __MACOSX/._Figure 5
- Figure 5/5I/
- Figure 5/5A/
- Figure 5/5H/
- Figure 5/.DS_Store
- __MACOSX/Figure 5/._.DS_Store
- Figure 5/5E-F-G/
- Figure 5/5C/
- Figure 5/5B/
- Figure 5/5I/Figure 5 summary final.xlsx
- __MACOSX/Figure 5/5I/._Figure 5 summary final.xlsx
- Figure 5/5I/Fig 5i.prism
- __MACOSX/Figure 5/5I/._Fig 5i.prism
- Figure 5/5H/.DS_Store
- __MACOSX/Figure 5/5H/._.DS_Store
- Figure 5/5H/PDXO2/
- __MACOSX/Figure 5/5H/._PDXO2
- Figure 5/5H/PDO1/
- Figure 5/5E-F-G/Figure 5 summary final copy.xlsx
- __MACOSX/Figure 5/5E-F-G/._Figure 5 summary final copy.xlsx
- Figure 5/5E-F-G/Fig 5e 5f 5g.prism
- __MACOSX/Figure 5/5E-F-G/._Fig 5e 5f 5g.prism
- Figure 5/5C/5C.xlsx
- __MACOSX/Figure 5/5C/._5C.xlsx
- Figure 5/5C/Fig5c.prism
- __MACOSX/Figure 5/5C/._Fig5c.prism
- Figure 5/5H/PDXO2/PDXO2_Dex_Fulves.tif
- Figure 5/5H/PDXO2/PDXO2_control.tif
- Figure 5/5H/PDXO2/PDXO2_Dex.tif
- __MACOSX/Figure 5/5H/PDXO2/._PDXO2_Dex.tif
- Figure 5/5H/PDXO2/PDXO2_Fulves.tif
- Figure 5/5H/PDO1/PDO1_Dex_Fulves.tif
- __MACOSX/Figure 5/5H/PDO1/._PDO1_Dex_Fulves.tif
- Figure 5/5H/PDO1/PDO1_Dex.tif
- __MACOSX/Figure 5/5H/PDO1/._PDO1_Dex.tif
- Figure 5/5H/PDO1/PDO1_Fulves.tif
- __MACOSX/Figure 5/5H/PDO1/._PDO1_Fulves.tif
- Figure 5/5H/PDO1/PDO1_control.tif
- __MACOSX/Figure 5/5H/PDO1/._PDO1_control.tif
