# Supplementary material for: Activated glucocorticoid receptor is an estrogen receptor silencer in ER+ metastatic breast cancer
Source: EMBO Mol Med. 2025 Nov 19;18(1):151–86. doi: 10.1038/s44321-025-00342-z (PMC12808765; doi:10.1038/s44321-025-00342-z)
Supplement: Supplementary file 10 — Source data Fig. 5 [file 44321_2025_342_MOESM10_ESM.zip › Figure 5/5I/Figure 5 summary final.xlsx]

## Sheet: Fig5i
Target Name									Target Name
GAPDH									GAPDH
GAPDH	23.6446	21.9142							GAPDH
HPRT							Minus DELTA Ct		HPRT	Minus DELTA Ct
HPRT									HPRT
ESR1	5.63899	6.66585		5.78002	6.63199		-5.78002	-6.63199	ESR1	-5.78002	-6.63199
ESR1	5.92104	6.59814							ESR1
FOXA1	5.44284	5.64882		5.5578	5.66683		-5.5578	-5.66683	FOXA1	-5.5578	-5.66683
FOXA1	5.67275	5.68484							FOXA1
PGR	#VALUE!	#VALUE!		#VALUE!	#VALUE!		#VALUE!	#VALUE!	PGR	#VALUE!	#VALUE!
PGR	#VALUE!	14.3791							PGR
TFF1	-0.55754	0.452552		-0.51264	0.463073		0.51264	-0.463073	TFF1	0.51264	-0.463073
TFF1	-0.467739	0.473594							TFF1
GREB1	10.7514	8.86464		10.9584	8.6436		-10.9584	-8.6436	GREB1	-10.9584	-8.6436
GREB1	11.1653	8.42257							GREB1
CXCL12	11.0304	10.4584		10.7711	10.5278		-10.7711	-10.5278	CXCL12	-10.7711	-10.5278
CXCL12	10.5118	10.5972							CXCL12
AREG	9.24563	10.0526		9.29288	9.98179		-9.29288	-9.98179	AREG	-9.29288	-9.98179
AREG	9.34013	9.91102							AREG
GAB2	8.3987	8.50969		8.72478	8.54119		-8.72478	-8.54119	GAB2	-8.72478	-8.54119
GAB2	9.05087	8.57269							GAB2
GR	5.29881	5.41044		5.29222	5.44215		-5.29222	-5.44215	GR	-5.29222	-5.44215
GR	5.28563	5.47385							GR
SGK1	11.0467	9.42235		11.4494	9.46476		-11.4494	-9.46476	SGK1	-11.4494	-9.46476
SGK1	11.852	9.50716							SGK1
GATA3	1.33731	1.21757		1.21687	1.23159		-1.21687	-1.23159	GATA3	-1.21687	-1.23159
GATA3	1.09643	1.24562							GATA3
Target Name									Target Name
GAPDH									GAPDH
GAPDH	23.157	23.1238							GAPDH
HPRT									HPRT
HPRT									HPRT
ESR1	5.94039	6.84947		6.3258	6.97238		-6.3258	-6.97238	ESR1	-6.3258	-6.97238
ESR1	6.71121	7.0953							ESR1
FOXA1	5.40864	5.62319		5.3977	5.67009		-5.3977	-5.67009	FOXA1	-5.3977	-5.67009
FOXA1	5.38676	5.71698							FOXA1
PGR	13.2746	#VALUE!		#VALUE!	#VALUE!		#VALUE!	#VALUE!	PGR	#VALUE!	#VALUE!
PGR	#VALUE!	#VALUE!							PGR
TFF1	-0.0784859	0.258382		-0.0686068	0.263484		0.0686068	-0.263484	TFF1	0.0686068	-0.263484
TFF1	-0.0587277	0.268587							TFF1
GREB1	11.5796	9.16758		11.6693	9.19386		-11.6693	-9.19386	GREB1	-11.6693	-9.19386
GREB1	11.759	9.22013							GREB1
CXCL12	11.5724	11.3445		11.5759	11.7907		-11.5759	-11.7907	CXCL12	-11.5759	-11.7907
CXCL12	11.5793	12.2368							CXCL12
AREG	8.99983	9.39539		9.08256	9.23401		-9.08256	-9.23401	AREG	-9.08256	-9.23401
AREG	9.16529	9.07263							AREG
GAB2	9.09756	9.1148		9.14711	9.01688		-9.14711	-9.01688	GAB2	-9.14711	-9.01688
GAB2	9.19665	8.91896							GAB2
GR	5.05976	5.11156		5.04114	5.05252		-5.04114	-5.05252	GR	-5.04114	-5.05252
GR	5.02252	4.99348							GR
SGK1	11.0544	8.648		11.0305	8.68206		-11.0305	-8.68206	SGK1	-11.0305	-8.68206
SGK1	11.0066	8.71612							SGK1
GATA3	1.3177	0.643385		1.28844	0.903997		-1.28844	-0.903997	GATA3	-1.28844	-0.903997
GATA3	1.25918	1.16461							GATA3
Target Name									Target Name
GAPDH									GAPDH
GAPDH	23.2197	22.5836							GAPDH
HPRT									HPRT
HPRT									HPRT
ESR1	6.97685	7.53183		7.05291	7.46308		-7.05291	-7.46308	ESR1	-7.05291	-7.46308
ESR1	7.12896	7.39434							ESR1
FOXA1	5.02293	5.25674		5.02504	5.31496		-5.02504	-5.31496	FOXA1	-5.02504	-5.31496
FOXA1	5.02715	5.37318							FOXA1
PGR	#VALUE!	#VALUE!		#VALUE!	#VALUE!		#VALUE!	#VALUE!	PGR	#VALUE!	#VALUE!
PGR	#VALUE!	#VALUE!							PGR
TFF1	0.880235	1.77939		0.865664	1.77649		-0.865664	-1.77649	TFF1	-0.865664	-1.77649
TFF1	0.851093	1.7736							TFF1
GREB1	12.0757	10.3043		12.0247	10.2488		-12.0247	-10.2488	GREB1	-12.0247	-10.2488
GREB1	11.9737	10.1934							GREB1
CXCL12	12.2402	12.4951		12.1723	13.0543		-12.1723	-13.0543	CXCL12	-12.1723	-13.0543
CXCL12	12.1044	13.6135							CXCL12
AREG	9.50965	9.66856		9.51608	9.621		-9.51608	-9.621	AREG	-9.51608	-9.621
AREG	9.52252	9.57345							AREG
GAB2	9.70242	9.70762		9.54796	9.92781		-9.54796	-9.92781	GAB2	-9.54796	-9.92781
GAB2	9.39349	10.148							GAB2
GR	5.27577	5.47771		5.26889	5.51421		-5.26889	-5.51421	GR	-5.26889	-5.51421
GR	5.26201	5.55072							GR
SGK1	11.2308	9.69258		11.442	9.77817		-11.442	-9.77817	SGK1	-11.442	-9.77817
SGK1	11.6531	9.86376							SGK1
GATA3	0.733358	0.908432		0.818013	0.991089		-0.818013	-0.991089	GATA3	-0.818013	-0.991089
GATA3	0.902667	1.07375							GATA3
