# Supplementary material for: Activated glucocorticoid receptor is an estrogen receptor silencer in ER+ metastatic breast cancer
Source: EMBO Mol Med. 2025 Nov 19;18(1):151–86. doi: 10.1038/s44321-025-00342-z (PMC12808765; doi:10.1038/s44321-025-00342-z)
Supplement: Supplementary file 10 — Source data Fig. 5 [file 44321_2025_342_MOESM10_ESM.zip › Figure 5/5E-F-G/Figure 5 summary final copy.xlsx]

## Sheet: Fig 5e
Average normalized ER intensity
Control	Dex	Fulvestrant	Dex + Fulvestrant
99.7579	47.5152	69.39	49.5545
99.9705	53.3681	51.4689	42.2576
100.005	44.3917	46.9124	35.4789

## Sheet: Fig 5f
PDXO_2	Control	Dex	Fulvestrant	Dex+Fulvestrant
rep 1	79.576	47.3007	40.3835	41.688
	120.424	60.2181	40.0538	40.0195
rep 2	105.867	71.2621	32.7472	28.6018
average	100	53.7594	40.2186	40.8537
average	105.867	71.2621	32.7472	28.6018			Control	Dex	Fulvestrant	Dex+Fulvestrant
						PDXO_1	102.934	62.5107	36.4829	34.7278
Average PDXO_2	102.934	62.5107	36.4829	34.7278		PDXO_2	97.0664	69.7316	32.0162	29.2857
						PDXO_3	99.9998	59.1495	52.3751	54.3628
PDXO_1	Control	Dex	Fulvestrant	Dex+Fulvestrant
rep 1	98.9297	72.8651	30.4476	28.0304
	101.191	74.0068	31.2436	30.415
rep 2	99.8796	76.4035	29.75	28.7694
	94.1328	65.038	33.552	29.4998
average	100	74.4252	30.4804	29.0716
average	94.1328	65.038	33.552	29.4998
Average PDXO_1	97.0664	69.7316	32.0162	29.2857
PDXO_3	model	treatmentr	mean_ER_488_nuc rep1	mean_ER_488_nuc rep2		average	norm		cc
B/02	UHB204	Control	453.063	444.936		448.999	99.9998		99.9998
B/03	UHB204	Dex	272.721	258.442		265.581	59.1495		59.1495
B/04	UHB204	Fulvestrant	240.963	229.365		235.164	52.3751		52.3751
B/05	UHB204	Dex+Fulvestrant	261.701	226.478		244.089	54.3628		54.3628

## Sheet: Fig 5g
PDO_1
Control	Dex	Fulvestrant	Dex+Fulvestrant
85.6909	52.8366	33.1562	39.3206
116.516	59.2188	25.9057	33.3031
97.793	74.9662	35.4391	38.5409
100	62.3405	31.5003	37.0549
PDO_2	Average organoid intensity
Control	Dex	Fulvestrant	Dex+Fulvestrant
704.3978671963318	398.38	357.8761542920276	447.8840715803025
100.057	56.5881	50.8347	63.6199
PDO_3	Average organoid intensity
Control	Dex	Fulvestrant	Dex+Fulvestrant
103.202	83.2323	70.5774	71.0911
Average organoid intensity
Control	Dex	Fulvestrant	Dex+Fulvestrant
103.202	83.2323	70.5774	71.0911
100	62.3405	31.5003	37.0549
100.057	56.5881	50.8347	63.6199
