# Supplementary material for: Activated glucocorticoid receptor is an estrogen receptor silencer in ER+ metastatic breast cancer
Source: EMBO Mol Med. 2025 Nov 19;18(1):151–86. doi: 10.1038/s44321-025-00342-z (PMC12808765; doi:10.1038/s44321-025-00342-z)
Supplement: Supplementary file 10 — Source data Fig. 5 [file 44321_2025_342_MOESM10_ESM.zip › Figure 5/5C/5C.xlsx]

## Sheet: Fig 5c
	Sample IDs	Samples	ER	GR
	1	Sample 4 metastasis uterus	35.6303	0.50505
	2	sample 9 Primary ductal	46.1977	1.09409
	3	sample 10 Metastasis Ovary	108.889	3.13316
	4	sample 11 Primary ductal	64.2352	3.24706
	5	sample 13 Primary lobular	45.0925	0.982659
	6	sample 14 Metastasis lung	84.1101	17.2318
	7	sample 17 Metastasis Pleura	151.505	2.51029
	8	sample 18 Metastasis skin	116.068	1.64371
	9	sample 21 Metastasis thorax	106.611	1.98131
	10	B19.25708 - Pre CDK4/6i ESR1 L536H	214.456	9.55569
	11	B20.43817 - Post CDK4/6i ESR1 L536H	40.9339	16.9302
	12	B21.9217 - PT ESR1 D538G	139.939	11.5274
	13	B21.36166 - Liver Mets ESR1 D538G?	49.3095	9.09981
	14	B17.5161 - PT ESR1 unknown	36.97	44.5022
	15	B17.7436 - Liver Mets ESR1 unknown	1.29834	3.53111
	16	B21.12645 - Liver Mets ESR1 wt	2.04677	17.9302
	17	sample 18 Primary lobular	47.013	1.54762
	18	sample 17 Primary ductal	33.3549	2.77635
	19	B18_41075	69.4583	42.0107
	20	B18_16896	14.5344	8.21551
	21	B19_41640	61.0929	4.02612
	22	B19_43691	28.9096	7.68073
	23	B20_14800	87.7426	39.6175
	24	B20_15583	36.5078	22.2831
	25	B22-41321	41.2346	24.9668
	26	B22-34924	46.9104	31.2497
	27	B20-48487	52.3115	3.4215
	28	B20-27670	2.75238	11.445
	29	B18-34269	37.0867	3.89372
	30	B19-42928	15.4371	12.1516
	31	B18-41404	5.83697	25.9204
	32	B18-34268	47.0678	44.9542
	33	B18-33352	12.1949	22.9041
	34	B18-32348	10.5101	13.4338
	35	B18-4820	20.1158	53.9317
	36	B18-9359	5.37074	9.19656
	37	B18_29403	4.74837	4.80502
	38	B11-6829	43.4448	5.2074
	39	B10-29662	157.186	8.44382
	40	B18-41150	160.668	20.7818
	41	B20-4068	210.498	23.3112
	42	B21-20440	104.055	84.5433
	43	B20-49157	153.089	36.3125
